# Supplementary material for: A human antibody selective for transthyretin amyloid removes cardiac amyloid through phagocytic immune cells
Source: Nat Commun. 2021 May 25;12:3142. doi: 10.1038/s41467-021-23274-x (PMC8149704; doi:10.1038/s41467-021-23274-x)
Supplement: Supplementary file 4 — Source Data [file 41467_2021_23274_MOESM4_ESM.xlsx]

## Sheet: fig1A
Fig.1A: Thio-T assay on ATTR fibril preparation in vitro
Time (hours)	Fuorescence intensity	Thio-T signal
0	237	0
2	343	106
9	366	130
24	390	153
48	413	176
72	420	183

## Sheet: fig1B
Fig.1B: NI301A binding to mutant TTR aggregates by ELISA
Antibody concentration (M)	aggr.WT-TTR		aggr.TTR-V30M		aggr.TTR-V122I		BSA			Antibody concentration (M)	aggr.TTR-V20I		aggr.TTR-L55P		aggr.TTR-S112I		aggr.TTR-Y116S
4e-07	2.829	2.994	2.898	3.027	2.665	2.584	0.293	0.291		4e-07	1.417	1.333	1.54	1.529	1.49	1.45	1.862	1.821
1.266e-07	3.129	3.065	2.926	3.085	2.689	2.784	0.096	0.103		1.266e-07	1.39	1.379	1.56	1.419	1.577	1.532	1.809	1.877
4.006e-08	3.11	3.089	2.692	2.796	2.926	2.834	0.037	0.042		4.006e-08	1.408	1.478	1.577	1.656	1.675	1.611	1.853	1.894
1.268e-08	3.1	3.048	2.8	2.911	2.73	2.898	0.021	0.022		1.268e-08	1.466	1.432	1.481	1.521	1.599	1.537	1.933	1.839
4.012e-09	2.976	2.933	2.689	2.914	2.656	2.88	0.011	0.021		4.012e-09	1.365	1.449	1.183	1.285	1.618	1.474	1.797	1.698
1.269e-09	2.592	2.625	2.4	2.427	2.614	2.659	0.011	0.009		1.269e-09	1.267	1.239	0.97	1.085	1.41	1.359	1.5	1.521
4.017e-10	1.693	1.625	1.397	1.693	2.047	2.285	0.008	0.007		4.017e-10	1.096	0.974	0.655	0.74	1.106	1.061	1.226	1.217
1.271e-10	0.708	0.79	0.794	0.792	1.231	1.366	0.011	0.008		1.271e-10	0.718	0.71	0.341	0.383	0.603	0.621	0.657	0.711
4.023e-11	0.287	0.265	0.369	0.48	0.609	0.609	0.005	0.008		4.023e-11	0.487	0.447	0.178	0.207	0.348	0.331	0.377	0.389
1.273e-11	0.106	0.093	0.211	0.232	0.29	0.337	0.004	0.005		1.273e-11	0.221	0.262	0.094	0.103	0.153	0.143	0.205	0.185
4.029e-12	0.047	0.04	0.129	0.153	0.149	0.144	0.003	0.006		4.03e-12	0.137	0.151	0.06	0.061	0.08	0.079	0.119	0.107
0	0.01	0.01	0.075	0.081	0.057	0.071	0.006	0.012		0	0.044	0.045	0.044	0.041	0.044	0.048	0.046	0.043

## Sheet: fig1C
Fig1C: Sandwich ELISA using NI301A for capture and detection to measure in solution binding to ATTR and TTR tetramers
TTR concentration (M)	ATTRwt		ATTR-V30M		ATTR-V122I		tetr.TTRwt		tetr.TTR-V30M		tetr.TTR-V122I
1e-07	24850000	29310000	25300000	24050000	24020000	20970000	19480	14940	16510	15850	43600	34480
2e-08	24550000	21160000	15870000	15040000	20880000	19860000	16150	8154	41710	4613	23470	13300
4e-09	13000000	11670000	8779000	7780000	11600000	11140000	9421	6194	2659	7680	20630	10090
8e-10	5276000	4865000	3560000	2818000	4273000	3970000	12110	3197	1731	1042	17790	12510
1.6e-10	1539000	1554000	1071000	707400	1119000	997200	7400	2374	778.8	838.9	5029	9566
3.2e-11	341900	305900	275400	161300	227600	177000	3742	13440	9595	61450	13100	53370
6.4e-12	57250	102000	70310	97040	62060	39380	4279	30710	3739	27500	7840	43280
1.28e-12	15710	62170	31370	8793	20480	19040	4405	2694	4104	3272	3911	20430
0	8164	1377	3417	47370	20390	6217	1959	136600	6106	772.4	15490	3028
0	7856	3858	16050	22210	6808	4919	14580	1455	2845	14220	15180	12590
0	23080	11600	5169	5160	8939	21320	7101	1810	6272	3134	3510	2235

## Sheet: fig1D
		Fig. 1D: SPR analysis of NI301A binding kinetics to ATTRwt oligomers and native TTRwt tetramers in solution
	tetr.TTR-WT															ATTRwt
Time (s)	316 nM	100 nM	32 nM	10 nM	3.2 nM	HBS-T	fit 316 nM	fit 100 nM	fit 32 nM	fit 10 nM	fit 3.2 nM	fit HBS-T			Time (s)	316 nM	100 nM	32 nM	10 nM	3.2 nM	HBS-T	fit 316 nM	fit 100 nM	fit 32 nM	fit 10 nM	fit 3.2 nM	fit HBS-T
-256.5	-3.95	-1.77	11.12	-1.25	-1.74	0	0	0	0	0	0	0			-254.7	1.71	0.58	12.56	3.29	1.32	0	0	0	0	0	0	0
-255.6	-3.76	-1.24	8.12	-3.68	-4.56	0	0	0	0	0	0	0			-253.8	-0.48	2.15	10.26	-0.6	-0.48	0	0	0	0	0	0	0
-254.7	-0.97	0.64	9.1	-2.14	-3.27	0	0	0	0	0	0	0			-252.9	2.08	3.15	14.72	1.44	1.27	0	0	0	0	0	0	0
-253.8	-3.67	-1.88	11.43	-1.82	-1.81	0	0	0	0	0	0	0			-252	1.14	-1.16	11.73	-0.63	0.87	0	0	0	0	0	0	0
-252.9	-1.17	-0.22	9.49	-4.72	-2.27	0	0	0	0	0	0	0			-251.1	1.2	1.42	10.35	-0.85	-0.48	0	0	0	0	0	0	0
-252	-1.66	0.08	7.09	-1.59	1.47	0	0	0	0	0	0	0			-250.2	0.38	1.61	13.89	1.67	3.8	0	0	0	0	0	0	0
-251.1	-3.21	-2.97	7.81	-0.87	-1.83	0	0	0	0	0	0	0			-249.3	1.2	-0.43	12.98	1.37	-0.71	0	0	0	0	0	0	0
-250.2	-1.12	0.2	8.9	-2.86	-2.64	0	0	0	0	0	0	0			-248.4	0.18	-1.34	11.06	-1.89	0.43	0	0	0	0	0	0	0
-249.3	-4.39	-2.73	8.96	-1.4	-0.95	0	0	0	0	0	0	0			-247.5	-0.73	1.55	11.57	-2.86	-0.87	0	0	0	0	0	0	0
-248.4	-2.62	-3.54	10.24	-3.98	-4.92	0	0	0	0	0	0	0			-246.6	-0.13	-2.22	11.42	-0.23	0.81	0	0	0	0	0	0	0
-247.5	-4.33	-5.48	8.18	-3.44	-1.01	0	0	0	0	0	0	0			-245.7	-1.97	1.57	9.51	-2.13	-1.84	0	0	0	0	0	0	0
-246.6	-2.52	-0.96	6.69	-4.77	-3.66	0	0	0	0	0	0	0			-244.8	1.83	-1.03	11.52	0.96	0.27	0	0	0	0	0	0	0
-245.7	-3.2	-1.96	10.82	-3.77	-3.73	0	0	0	0	0	0	0			-243.9	1.55	1.96	10.31	-0.33	-1.6	0	0	0	0	0	0	0
-244.8	-2.53	-1.1	8.87	-2.69	-1.89	0	0	0	0	0	0	0			-243	3.96	-1.17	11.55	-0.06	-0.04	0	0	0	0	0	0	0
-243.9	-2.4	-1.62	9.48	-1.68	-2.98	0	0	0	0	0	0	0			-242.1	0.26	3.21	10.12	-1.87	-0.68	0	0	0	0	0	0	0
-243	-4.55	-2.21	10.4	-2.04	-5.53	0	0	0	0	0	0	0			-241.2	1.75	-0.82	12.79	1.98	3.05	0	0	0	0	0	0	0
-242.1	-4.88	-2.2	6.07	-2.88	-3.87	0	0	0	0	0	0	0			-240.3	-1.51	-0.95	10.56	0.93	-2.55	0	0	0	0	0	0	0
-241.2	-2.05	-2.19	7.54	-2.69	-2.26	0	0	0	0	0	0	0			-239.4	0.02	-0.08	8.09	-2.27	-1.72	0	0	0	0	0	0	0
-240.3	-0.6	-0.97	9.84	-3.21	-2.55	0	0	0	0	0	0	0			-238.5	-0.58	2.96	12.08	-2.26	0.04	0	0	0	0	0	0	0
-239.4	-2.6	-1.4	9.78	-0.83	-1.8	0	0	0	0	0	0	0			-237.6	2.18	-1.83	14.13	0.91	0.17	0	0	0	0	0	0	0
-238.5	-2.99	-2.36	7.44	-3.35	-2.47	0	0	0	0	0	0	0			-236.7	-0.73	-0.91	12.42	0.77	0.65	0	0	0	0	0	0	0
-237.6	-2.75	-0.38	7.57	-1.56	-3.45	0	0	0	0	0	0	0			-235.8	2.92	-4.15	12.32	0.37	2.03	0	0	0	0	0	0	0
-236.7	-0.99	-0.81	8.67	-3.3	0.79	0	0	0	0	0	0	0			-234.9	-0.47	-2.64	10.36	-1.28	-0.39	0	0	0	0	0	0	0
-235.8	-2.72	-2.55	6.24	-2.25	-3.65	0	0	0	0	0	0	0			-234	-1.44	0.44	7.35	-0.52	-1.2	0	0	0	0	0	0	0
-234.9	-3.05	-0.17	7.85	-1.2	-2.28	0	0	0	0	0	0	0			-233.1	-0.41	-1.39	10.61	-2.45	-0.95	0	0	0	0	0	0	0
-234	-0.94	-1.79	9.52	-2.21	-2.84	0	0	0	0	0	0	0			-232.2	-1.01	-0.77	11.71	-1.44	-0.28	0	0	0	0	0	0	0
-233.1	-0.34	0.72	7.4	-3.63	-1.78	0	0	0	0	0	0	0			-231.3	-2.43	1.44	10.02	-2.14	-1.46	0	0	0	0	0	0	0
-232.2	-4.8	-6.07	7.42	-1.61	-2.77	0	0	0	0	0	0	0			-230.4	2.14	2.33	12.19	1.83	0.53	0	0	0	0	0	0	0
-231.3	-2.08	-0.51	5.96	-5.12	-4.98	0	0	0	0	0	0	0			-229.5	0.19	1.41	11.9	0.89	0.99	0	0	0	0	0	0	0
-230.4	-0.52	-2.03	8.78	0.33	-0.39	0	0	0	0	0	0	0			-228.6	2.98	-2.21	13.55	0.45	1.82	0	0	0	0	0	0	0
-229.5	-5.84	-4.39	9.59	-1.26	-1.15	0	0	0	0	0	0	0			-227.7	-2.26	-1.97	8.81	-3	-3.34	0	0	0	0	0	0	0
-228.6	-3.96	-4.77	6.12	-5.23	-4.74	0	0	0	0	0	0	0			-226.8	-1.21	-2.5	12.47	-2.05	-1.45	0	0	0	0	0	0	0
-227.7	-3.35	-2.62	6.46	-6.09	-6.62	0	0	0	0	0	0	0			-225.9	-4.53	-0.63	8.32	-2.5	-1.07	0	0	0	0	0	0	0
-226.8	0.03	-1.93	6.04	-6.76	-1.99	0	0	0	0	0	0	0			-225	-0.7	-1.04	11.37	-1.85	-0.98	0	0	0	0	0	0	0
-225.9	-2.07	-2.37	8.83	-0.83	-2.04	0	0	0	0	0	0	0			-224.1	-0.49	1.68	12.49	-1.22	-0.99	0	0	0	0	0	0	0
-225	-2.01	-1.99	8.97	0.01	-1.52	0	0	0	0	0	0	0			-223.2	4.2	-0.17	11.1	-1.03	2.36	0	0	0	0	0	0	0
-224.1	-1.4	1.39	6.09	-2.8	-0.17	0	0	0	0	0	0	0			-222.3	-0.53	0.9	10.62	-1.64	-1.66	0	0	0	0	0	0	0
-223.2	-4.99	-3.79	8.89	-2.4	-0.09	0	0	0	0	0	0	0			-221.4	2.66	-2.04	8.81	-1.79	0.2	0	0	0	0	0	0	0
-222.3	-4.67	-1.97	4.93	-5.87	-2.99	0	0	0	0	0	0	0			-220.5	-0.55	0.95	8.97	-3.24	-4.05	0	0	0	0	0	0	0
-221.4	-2.75	-2.22	4.45	-3.35	-3.4	0	0	0	0	0	0	0			-219.6	-1.24	-1.26	11.09	-2.04	0.79	0	0	0	0	0	0	0
-220.5	-2.5	-2.27	6.59	-0.87	-1.51	0	0	0	0	0	0	0			-218.7	2.42	-0.43	12.78	1.42	3.17	0	0	0	0	0	0	0
-219.6	-1.14	-1.49	6.77	-2.58	-3.34	0	0	0	0	0	0	0			-217.8	-0.93	0.26	8.76	-4.95	-1.66	0	0	0	0	0	0	0
-218.7	-3.03	-2	7.6	-4.63	-3.97	0	0	0	0	0	0	0			-216.9	2.31	2.19	12.33	0.2	2.96	0	0	0	0	0	0	0
-217.8	-2.85	-1.45	6.74	-4.57	-3.35	0	0	0	0	0	0	0			-216	2.47	-0.8	11.67	0.88	-0.23	0	0	0	0	0	0	0
-216.9	-0.97	-0.36	7.31	-1.23	-2.97	0	0	0	0	0	0	0			-215.1	1.34	0.37	10.99	-0.23	-0.34	0	0	0	0	0	0	0
-216	-1.59	0.46	9.71	-0.54	-0.57	0	0	0	0	0	0	0			-214.2	1.58	-0.24	11.95	0.26	0.63	0	0	0	0	0	0	0
-215.1	-1.5	-1.91	8.98	-1.55	1.86	0	0	0	0	0	0	0			-213.3	1.97	-1.56	11.13	-1.71	-0.63	0	0	0	0	0	0	0
-214.2	1.1	0.02	6.99	-1.34	-2.1	0	0	0	0	0	0	0			-212.4	1.08	0.12	10.5	-0.55	0.96	0	0	0	0	0	0	0
-213.3	-2.38	-1.58	8.16	-0.22	-0.36	0	0	0	0	0	0	0			-211.5	0.6	-3.52	9.68	0.16	0.76	0	0	0	0	0	0	0
-212.4	-2.37	-1.88	5.94	-0.2	-1.99	0	0	0	0	0	0	0			-210.6	-2.81	-1.17	7.75	-3.82	-1.54	0	0	0	0	0	0	0
-211.5	-1.94	-0.62	5.94	-3.09	-3.56	0	0	0	0	0	0	0			-209.7	-0.48	-0.88	7.55	-1.6	-0.11	0	0	0	0	0	0	0
-210.6	-5.56	-4.4	7.97	-1.94	-3.46	0	0	0	0	0	0	0			-208.8	4.51	1.92	11.6	1.68	-0.05	0	0	0	0	0	0	0
-209.7	-0.15	-0.18	4.4	-5.23	-3.03	0	0	0	0	0	0	0			-207.9	3.42	0.94	11.38	0.41	1.42	0	0	0	0	0	0	0
-208.8	-2.95	-0.54	6.99	-4.27	-2.38	0	0	0	0	0	0	0			-207	0.04	-1.09	11.44	-0.79	-1.19	0	0	0	0	0	0	0
-207.9	-3.01	-0.01	8.17	-0.39	-2.14	0	0	0	0	0	0	0			-206.1	-1.44	-0.54	8.84	-2.91	-1.6	0	0	0	0	0	0	0
-207	-1.65	-1.5	7.43	-2.49	-4.14	0	0	0	0	0	0	0			-205.2	1.47	-3.07	8.93	-0.22	0.49	0	0	0	0	0	0	0
-206.1	1.91	1.46	6.24	-0.39	-1.8	0	0	0	0	0	0	0			-204.3	0.28	-2.73	7.61	-2.32	-1.92	0	0	0	0	0	0	0
-205.2	-3.42	-3.9	7.65	-1.46	-0.89	0	0	0	0	0	0	0			-203.4	1.1	-3.54	9.33	-1.19	2.65	0	0	0	0	0	0	0
-204.3	-2.36	-1.84	8.47	-1.2	-3.38	0	0	0	0	0	0	0			-202.5	-1.37	-4.55	6.67	-4.88	-1.62	0	0	0	0	0	0	0
-203.4	-0.58	-3.14	4.18	-0.65	-1.78	0	0	0	0	0	0	0			-201.6	-1.6	-1.16	9.37	-2.32	0.75	0	0	0	0	0	0	0
-202.5	0.13	-1.97	6.14	-1.81	-2.86	0	0	0	0	0	0	0			-200.7	1.18	-0.69	9.65	-0.32	2.52	0	0	0	0	0	0	0
-201.6	-3.14	-2.76	7.27	-1.31	-2.07	0	0	0	0	0	0	0			-199.8	0.83	-1.1	10.06	-1.82	2.26	0	0	0	0	0	0	0
-200.7	0.82	-0.99	6.61	-4.52	-5.67	0	0	0	0	0	0	0			-198.9	4.32	-0.28	7.22	-1.13	2.12	0	0	0	0	0	0	0
-199.8	-1.48	-1.32	7.45	-2.21	-2.04	0	0	0	0	0	0	0			-198	2.6	1.29	11.4	0.97	1.86	0	0	0	0	0	0	0
-198.9	-1.78	-1.02	7.09	0.27	-1.29	0	0	0	0	0	0	0			-197.1	1.84	-5.02	10.35	1.12	6.06	0	0	0	0	0	0	0
-198	-2.24	-4.66	6.42	0.07	-1.75	0	0	0	0	0	0	0			-196.2	-0.4	-2.56	8.12	-4.53	-3.19	0	0	0	0	0	0	0
-197.1	-2.92	-2.77	5.81	-3.37	-2.8	0	0	0	0	0	0	0			-195.3	0.44	0.2	7.43	-2.36	-0.32	0	0	0	0	0	0	0
-196.2	-1.09	-1.19	5.7	0.19	-1.39	0	0	0	0	0	0	0			-194.4	1.89	-1.62	11.45	1.68	-0.04	0	0	0	0	0	0	0
-195.3	-0.4	0.4	6.83	0.3	-1.45	0	0	0	0	0	0	0			-193.5	0.08	0.41	10.34	-2.64	-2.11	0	0	0	0	0	0	0
-194.4	-2.6	-2.53	7.06	0.67	-0.33	0	0	0	0	0	0	0			-192.6	2.07	-0.47	11.41	1.11	2.59	0	0	0	0	0	0	0
-193.5	-0.81	1.61	6.02	-3.27	-0.37	0	0	0	0	0	0	0			-191.7	2.51	-3.41	9.56	1.51	0.66	0	0	0	0	0	0	0
-192.6	2.72	0.33	7.38	0.69	-1.79	0	0	0	0	0	0	0			-190.8	-1.27	-2.21	6.88	-3.08	-0.6	0	0	0	0	0	0	0
-191.7	0.73	1.45	7.33	-0.64	2.05	0	0	0	0	0	0	0			-189.9	-1.36	1.15	6.76	0.71	-1.11	0	0	0	0	0	0	0
-190.8	-3.76	-3.38	9.55	1.3	1.52	0	0	0	0	0	0	0			-189	3.07	2.83	12.03	-0.02	5.47	0	0	0	0	0	0	0
-189.9	1.88	-1	4.97	-1.68	-0.59	0	0	0	0	0	0	0			-188.1	4.04	-0.46	12.94	2.12	4.54	0	0	0	0	0	0	0
-189	-1.72	-2.23	6.75	0.95	0.59	0	0	0	0	0	0	0			-187.2	5.04	-2.18	10.94	-1.3	4.06	0	0	0	0	0	0	0
-188.1	-3.47	-1.19	6.42	-1.19	-2.08	0	0	0	0	0	0	0			-186.3	0.53	1.26	6.41	-2.02	0.03	0	0	0	0	0	0	0
-187.2	0.16	-0.18	7.2	0.07	-0.56	0	0	0	0	0	0	0			-185.4	1.12	-2.24	11.24	0.14	0.02	0	0	0	0	0	0	0
-186.3	-0.91	-2.39	8.3	-1.23	0.63	0	0	0	0	0	0	0			-184.5	-0.91	0.52	8.06	-1.61	-0.41	0	0	0	0	0	0	0
-185.4	-1.8	-2.48	6.5	-1.83	-2.24	0	0	0	0	0	0	0			-183.6	1.61	-0.13	9.2	-1.02	0.97	0	0	0	0	0	0	0
-184.5	-1.23	-4.05	4.97	-1.24	-1.41	0	0	0	0	0	0	0			-182.7	2.85	-1.33	7.6	2.06	-0.63	0	0	0	0	0	0	0
-183.6	-1.39	-2.24	5.77	-4.12	0.59	0	0	0	0	0	0	0			-181.8	2.8	1.74	9.23	2.92	2.37	0	0	0	0	0	0	0
-182.7	0.65	-3.97	7.87	-1.54	-0.88	0	0	0	0	0	0	0			-180.9	3.5	-3.12	10.6	0.97	1.3	0	0	0	0	0	0	0
-181.8	1	-0.88	7.51	0.36	0.55	0	0	0	0	0	0	0			-180	-1.49	-2.7	4.12	-3.56	-1.13	0	0	0	0	0	0	0
-180.9	2.2	-1.18	5.94	0.16	1.5	0	0	0	0	0	0	0			-179.1	1.96	-0.57	9.21	-0.58	-0.74	0	0	0	0	0	0	0
-180	-1.85	-2.5	7.11	-0.26	0.35	0	0	0	0	0	0	0			-178.2	1.11	-1.51	8.03	-0.05	0.84	0	0	0	0	0	0	0
-179.1	-2.67	-1.24	5.8	-0.01	0.49	0	0	0	0	0	0	0			-177.3	-1.6	-0.58	7.61	1.46	0.51	0	0	0	0	0	0	0
-178.2	0.89	-0.86	4.58	-0.82	-2.04	0	0	0	0	0	0	0			-176.4	1.93	-3.74	9.49	4.4	1.14	0	0	0	0	0	0	0
-177.3	0.29	-0.04	6.85	0.02	1.72	0	0	0	0	0	0	0			-175.5	0.23	-0.08	5.89	-3.61	-2.9	0	0	0	0	0	0	0
-176.4	0.65	-0.91	6.22	0.82	0.3	0	0	0	0	0	0	0			-174.6	-0.31	-1.73	6.12	-0.27	-1.2	0	0	0	0	0	0	0
-175.5	-3.18	-3.28	7.5	1.23	3.61	0	0	0	0	0	0	0			-173.7	1.9	-1.36	7.89	0.77	-1.56	0	0	0	0	0	0	0
-174.6	2.83	1.08	5.33	0	-0.83	0	0	0	0	0	0	0			-172.8	-0.5	-2.34	6.33	-1.34	-2.81	0	0	0	0	0	0	0
-173.7	-3.53	-4.8	10.06	3.8	1.21	0	0	0	0	0	0	0			-171.9	-2.61	-1.28	5.82	-3.94	-3.96	0	0	0	0	0	0	0
-172.8	-2.98	-6.08	3.27	-1.55	-3.68	0	0	0	0	0	0	0			-171	1.7	-3.63	8.35	1.2	-0.83	0	0	0	0	0	0	0
-171.9	1.78	-0.01	3.23	-1.68	-0.74	0	0	0	0	0	0	0			-170.1	-1.71	-2.79	5.58	-0.66	0.82	0	0	0	0	0	0	0
-171	-1.74	0.59	8.09	2.25	0.62	0	0	0	0	0	0	0			-169.2	-1.76	-1.57	4.39	-1.85	-3.68	0	0	0	0	0	0	0
-170.1	-1.77	-4.23	6.78	-1.32	-1.2	0	0	0	0	0	0	0			-168.3	-1.42	-0.25	9.1	1.46	-1.02	0	0	0	0	0	0	0
-169.2	-2.94	-4.62	6.18	-1.5	-2.35	0	0	0	0	0	0	0			-167.4	-0.11	1.27	6.15	-1.24	0.07	0	0	0	0	0	0	0
-168.3	-1	-1.48	5.43	-2.11	-1.17	0	0	0	0	0	0	0			-166.5	2.04	-1.24	9.07	0.42	1	0	0	0	0	0	0	0
-167.4	-1.53	-1.63	6.84	1.72	-0.31	0	0	0	0	0	0	0			-165.6	0.51	-2.84	9.27	1.18	0.76	0	0	0	0	0	0	0
-166.5	-1.44	0.27	5.81	-2.52	1.82	0	0	0	0	0	0	0			-164.7	0.13	-1.65	8.52	0.73	0.33	0	0	0	0	0	0	0
-165.6	-0.46	0.52	4.44	-1.92	0.06	0	0	0	0	0	0	0			-163.8	-0.82	-0.42	7.8	0.35	-4.5	0	0	0	0	0	0	0
-164.7	-0.74	-2.93	5.81	2.57	1.07	0	0	0	0	0	0	0			-162.9	1.1	-5.07	8.07	0.84	1.4	0	0	0	0	0	0	0
-163.8	0.33	-1.89	5.32	-0.48	-0.08	0	0	0	0	0	0	0			-162	-0.08	0.73	3.96	-1.39	-1.97	0	0	0	0	0	0	0
-162.9	-1.39	-5.42	6.61	0.56	0.02	0	0	0	0	0	0	0			-161.1	3.11	-4.69	8.52	3.49	0.49	0	0	0	0	0	0	0
-162	0.8	-0.07	4.44	-0.61	-1.78	0	0	0	0	0	0	0			-160.2	-1.41	-0.57	7.36	-2.81	-0.56	0	0	0	0	0	0	0
-161.1	-1.43	-2.15	7.53	1.83	2.23	0	0	0	0	0	0	0			-159.3	2.4	-3.4	9.17	2.7	2.17	0	0	0	0	0	0	0
-160.2	2.6	1.72	5.76	-1.07	0.39	0	0	0	0	0	0	0			-158.4	0.21	-3.22	6.71	0.17	-0.57	0	0	0	0	0	0	0
-159.3	-0.16	0.51	7.09	1.01	2.94	0	0	0	0	0	0	0			-157.5	0.17	-0.65	3.94	-2.8	-1.8	0	0	0	0	0	0	0
-158.4	1.4	-2.39	6.73	1.77	-0.47	0	0	0	0	0	0	0			-156.6	-0.98	-4.77	5.83	-1.23	-0.74	0	0	0	0	0	0	0
-157.5	-0.02	-2.04	6.73	1.32	2.63	0	0	0	0	0	0	0			-155.7	-1.58	-4.24	5.54	-1.91	-2.9	0	0	0	0	0	0	0
-156.6	0.67	1.04	6.46	2.57	0.6	0	0	0	0	0	0	0			-154.8	-4.6	-2.74	5.23	-3.83	-5.78	0	0	0	0	0	0	0
-155.7	0.56	0.14	7.1	-1.02	1.61	0	0	0	0	0	0	0			-153.9	-1.03	-1.72	3.85	0.1	-0.38	0	0	0	0	0	0	0
-154.8	-3.29	-0.86	8.84	-2.38	-2.47	0	0	0	0	0	0	0			-153	-1.02	-2.03	6.74	0.04	-2.98	0	0	0	0	0	0	0
-153.9	-2.2	-1.84	4.26	-1.6	1.05	0	0	0	0	0	0	0			-152.1	0.82	-3.67	5.7	0.01	-0.56	0	0	0	0	0	0	0
-153	-1.45	-1.16	6.52	-0.94	-0.93	0	0	0	0	0	0	0			-151.2	-3.11	-1.77	3.85	-2.59	-2.36	0	0	0	0	0	0	0
-152.1	-1.4	-1.11	3.55	-2.35	-4.77	0	0	0	0	0	0	0			-150.3	-1.7	-3.37	4.95	-1.75	-1.87	0	0	0	0	0	0	0
-151.2	-2.81	-2.77	7.19	0.3	-0.76	0	0	0	0	0	0	0			-149.4	-1.11	-6.56	5.95	-2.04	0.75	0	0	0	0	0	0	0
-150.3	-0.41	-1.86	3.04	0.42	-1.82	0	0	0	0	0	0	0			-148.5	-1.58	-1.79	3.53	-1.8	-3.13	0	0	0	0	0	0	0
-149.4	-1.29	-0.33	6.13	0.52	-0.7	0	0	0	0	0	0	0			-147.6	2.42	-3.25	7.53	-0.48	0.33	0	0	0	0	0	0	0
-148.5	-3.41	-3.07	6.59	1.16	-0.45	0	0	0	0	0	0	0			-146.7	-1.2	-3.05	5.41	-0.76	-0.91	0	0	0	0	0	0	0
-147.6	-1.6	-3.55	5.35	-0.96	-2.06	0	0	0	0	0	0	0			-145.8	-1.48	-0.61	4.36	-2.06	-0.93	0	0	0	0	0	0	0
-146.7	0.25	1.08	3.57	-1.53	-4.63	0	0	0	0	0	0	0			-144.9	2.22	-2.68	6.19	1.56	0.23	0	0	0	0	0	0	0
-145.8	0.37	-0.31	4.29	1.53	-1.74	0	0	0	0	0	0	0			-144	0.66	-2.01	6.37	0.43	-0.81	0	0	0	0	0	0	0
-144.9	-3.5	-1.85	6.46	1.55	0.71	0	0	0	0	0	0	0			-143.1	1.9	-2.38	5.2	2.2	2.17	0	0	0	0	0	0	0
-144	-2.5	-3.15	5.99	-0.43	0.46	0	0	0	0	0	0	0			-142.2	0.63	-3.66	4.3	2.8	0.8	0	0	0	0	0	0	0
-143.1	1.26	1.12	3.52	-2.05	-2.18	0	0	0	0	0	0	0			-141.3	-0.42	-4.5	5.96	-1.77	-2.33	0	0	0	0	0	0	0
-142.2	-3.1	-1.92	9.37	3.7	2.13	0	0	0	0	0	0	0			-140.4	-1.19	-1.02	5.14	-2.19	-0.65	0	0	0	0	0	0	0
-141.3	0.73	-2.29	5.39	-1.55	-0.34	0	0	0	0	0	0	0			-139.5	4.3	0.17	6.65	0.03	-0.43	0	0	0	0	0	0	0
-140.4	-0.3	-1.53	7.3	-2.47	-1.94	0	0	0	0	0	0	0			-138.6	2.91	-0.17	4.69	1.78	1.83	0	0	0	0	0	0	0
-139.5	-0.6	-0.02	6.06	-0.19	-0.41	0	0	0	0	0	0	0			-137.7	1.47	-3.16	6.69	-1.8	3.24	0	0	0	0	0	0	0
-138.6	1.17	-1.43	4.46	0.98	0.01	0	0	0	0	0	0	0			-136.8	0.7	-3.13	6.14	-1.96	0.44	0	0	0	0	0	0	0
-137.7	2.98	-0.84	4.76	0.82	3.19	0	0	0	0	0	0	0			-135.9	1.64	-2.7	3.4	0.09	-0.06	0	0	0	0	0	0	0
-136.8	-0.08	-2.97	5.15	2.02	2.78	0	0	0	0	0	0	0			-135	-0.67	-1.97	6.5	1.13	0.12	0	0	0	0	0	0	0
-135.9	-1.12	-1.99	2.43	-1.75	-2.73	0	0	0	0	0	0	0			-134.1	0.2	-2.85	4.42	-1.65	-1.46	0	0	0	0	0	0	0
-135	2.86	1.07	6.58	-1.69	2.67	0	0	0	0	0	0	0			-133.2	-0.6	-4.23	6.25	1.73	-0.15	0	0	0	0	0	0	0
-134.1	-2.09	-0.83	7.59	3.08	2.43	0	0	0	0	0	0	0			-132.3	0.38	-1.56	3.62	-2	1.61	0	0	0	0	0	0	0
-133.2	1.08	2.27	4.21	-0.41	-0.77	0	0	0	0	0	0	0			-131.4	1.52	-2.49	5.25	1.54	0.17	0	0	0	0	0	0	0
-132.3	-1.47	-2.19	6.04	3.32	1.84	0	0	0	0	0	0	0			-130.5	2.38	-1.57	6.06	1.88	1.84	0	0	0	0	0	0	0
-131.4	3.6	2.03	4.41	0.05	0.54	0	0	0	0	0	0	0			-129.6	0.66	-3.33	5.53	-0.94	1.19	0	0	0	0	0	0	0
-130.5	0.92	0.2	7.56	1.28	2.55	0	0	0	0	0	0	0			-128.7	-1.24	-1.97	3.45	-1.42	-0.15	0	0	0	0	0	0	0
-129.6	2.11	1.89	5.2	-0.67	-0.14	0	0	0	0	0	0	0			-127.8	-1.49	-2.77	3.66	1.43	0.01	0	0	0	0	0	0	0
-128.7	2.64	2.4	7.12	2	-0.33	0	0	0	0	0	0	0			-126.9	-1.02	1.66	2.46	-0.53	-0.28	0	0	0	0	0	0	0
-127.8	-0.71	-2.73	6.94	4.59	1	0	0	0	0	0	0	0			-126	3.24	-0.16	6.68	1.78	2.37	0	0	0	0	0	0	0
-126.9	-0.72	-2.75	4.66	0.88	-0.04	0	0	0	0	0	0	0			-125.1	1.36	-0.93	4.73	0.12	-1.56	0	0	0	0	0	0	0
-126	-0.49	-4.28	3.62	-0.52	-0.42	0	0	0	0	0	0	0			-124.2	0.61	-1.72	3.7	1.28	3.49	0	0	0	0	0	0	0
-125.1	0.61	-3.21	4.3	-2.33	0.53	0	0	0	0	0	0	0			-123.3	0.91	-1.75	2.25	-3.57	0.01	0	0	0	0	0	0	0
-124.2	-1.3	-0.54	2.25	0.11	-0.53	0	0	0	0	0	0	0			-122.4	0.49	-2.99	2.32	-0.58	0.81	0	0	0	0	0	0	0
-123.3	2.03	-1.37	4.01	0.03	0.79	0	0	0	0	0	0	0			-121.5	1.66	-2.56	6.04	-1.14	0.25	0	0	0	0	0	0	0
-122.4	0.7	-1.09	3.64	2.09	0.38	0	0	0	0	0	0	0			-120.6	0.55	-0.87	4.47	-3.14	-0.51	0	0	0	0	0	0	0
-121.5	-0.13	-0.73	6.42	0.89	1.24	0	0	0	0	0	0	0			-119.7	2.68	-0.93	5.71	2.03	0.74	0	0	0	0	0	0	0
-120.6	-0.44	-1.88	5.33	1.08	-0.9	0	0	0	0	0	0	0			-118.8	3.45	-0.34	4.26	-0.67	3.36	0	0	0	0	0	0	0
-119.7	-0.4	-3.25	4.72	0.42	-0.11	0	0	0	0	0	0	0			-117.9	2.48	-6.73	3.36	-2.36	0.61	0	0	0	0	0	0	0
-118.8	-1.44	-2.94	4.5	-2.05	-0.49	0	0	0	0	0	0	0			-117	-1.75	-2.98	1.8	-4.44	-3.26	0	0	0	0	0	0	0
-117.9	2.53	-0.77	4.2	0.92	2.34	0	0	0	0	0	0	0			-116.1	1.89	-3.12	4.51	-0.33	0.55	0	0	0	0	0	0	0
-117	-0.13	-2.3	4.94	3.06	0.14	0	0	0	0	0	0	0			-115.2	3.94	-0.99	4.06	1.72	2.31	0	0	0	0	0	0	0
-116.1	-1.5	-1.95	4.16	3.04	-1.95	0	0	0	0	0	0	0			-114.3	1.72	-3.18	3.13	-0.13	1.12	0	0	0	0	0	0	0
-115.2	-2.93	-2.43	3.25	0.7	0.79	0	0	0	0	0	0	0			-113.4	0.81	-1.2	2.75	-1.45	0.43	0	0	0	0	0	0	0
-114.3	0.38	-2.12	2.1	-1.73	-1.71	0	0	0	0	0	0	0			-112.5	1.71	1.27	5.07	1.66	-0.07	0	0	0	0	0	0	0
-113.4	-0.19	-2.98	5.31	0.14	-0.01	0	0	0	0	0	0	0			-111.6	2.88	-3.14	5.34	3.34	2.49	0	0	0	0	0	0	0
-112.5	-1.75	-1.48	4.57	2.26	0.26	0	0	0	0	0	0	0			-110.7	0.4	-0.57	4.01	-2.54	0.8	0	0	0	0	0	0	0
-111.6	0.17	-2.74	4.1	-2.36	0.19	0	0	0	0	0	0	0			-109.8	1.59	-0.33	3.7	-0.55	0.24	0	0	0	0	0	0	0
-110.7	2.21	-1.61	1.16	-1.35	0.61	0	0	0	0	0	0	0			-108.9	-0.64	0.21	2.49	1.2	-1.05	0	0	0	0	0	0	0
-109.8	0.77	0.36	5.63	2.32	2.88	0	0	0	0	0	0	0			-108	0.72	-4.28	3.63	0.95	-0.41	0	0	0	0	0	0	0
-108.9	1.13	-0.07	3.88	1.05	0.82	0	0	0	0	0	0	0			-107.1	-0.69	0.24	0.95	0.37	0.01	0	0	0	0	0	0	0
-108	1.02	1	5.16	0.4	2.2	0	0	0	0	0	0	0			-106.2	2.27	-1.85	4.01	0.27	-1.38	0	0	0	0	0	0	0
-107.1	2.17	-0.36	6.55	3.93	3.44	0	0	0	0	0	0	0			-105.3	2	-3.87	3.04	-1.13	0.94	0	0	0	0	0	0	0
-106.2	0.11	-4	3.96	-0.29	0.39	0	0	0	0	0	0	0			-104.4	-1.5	-1.02	0.54	-3.07	-1.73	0	0	0	0	0	0	0
-105.3	-0.76	0.76	2.61	-1.72	-0.37	0	0	0	0	0	0	0			-103.5	2.01	-2.02	5.04	-2.13	1.83	0	0	0	0	0	0	0
-104.4	-1.67	-2.45	3.29	-1.63	0.81	0	0	0	0	0	0	0			-102.6	2.16	1.14	4.85	1.01	0.66	0	0	0	0	0	0	0
-103.5	0.77	-0.74	1.92	0.83	0.55	0	0	0	0	0	0	0			-101.7	2.46	1.77	4.2	3.99	0.63	0	0	0	0	0	0	0
-102.6	-0.16	-3.17	3.21	1.87	-2.05	0	0	0	0	0	0	0			-100.8	4.37	-4.19	7.91	4.16	4.2	0	0	0	0	0	0	0
-101.7	-1.12	-0.67	2.96	-1.64	-3.51	0	0	0	0	0	0	0			-99.9	-0.01	-2.28	1.9	-2.23	-1.55	0	0	0	0	0	0	0
-100.8	1.47	-2.05	4.75	0.64	-1.77	0	0	0	0	0	0	0			-99	2.79	-1.04	4.21	0.73	0.62	0	0	0	0	0	0	0
-99.9	-2.18	-3.22	3.29	0.78	-0.54	0	0	0	0	0	0	0			-98.1	0.35	-0.53	4.59	1.12	1.07	0	0	0	0	0	0	0
-99	2.64	-0.45	2.24	-3.25	-4.6	0	0	0	0	0	0	0			-97.2	1.59	-0.25	2.37	0.13	0.58	0	0	0	0	0	0	0
-98.1	1.21	0.01	6.13	1.72	1.13	0	0	0	0	0	0	0			-96.3	2.7	-3.56	2.93	1.19	-1.76	0	0	0	0	0	0	0
-97.2	-0.9	-0.21	3.96	2.02	-1.29	0	0	0	0	0	0	0			-95.4	3.27	-2.24	4.07	1.14	1.76	0	0	0	0	0	0	0
-96.3	-0.13	-0.86	2.74	-0.4	-1.44	0	0	0	0	0	0	0			-94.5	1.86	-4	2.33	0.18	1.48	0	0	0	0	0	0	0
-95.4	1.78	-1.21	2.19	0.36	0.1	0	0	0	0	0	0	0			-93.6	-2.26	0.8	0	-2.41	-2.77	0	0	0	0	0	0	0
-94.5	-1.39	-2.02	4.13	1.29	1.92	0	0	0	0	0	0	0			-92.7	2.79	-2.73	4.41	1.85	3.28	0	0	0	0	0	0	0
-93.6	1.1	-2.13	1.64	0.61	0.06	0	0	0	0	0	0	0			-91.8	0.5	-3.11	1.8	0.7	-1.57	0	0	0	0	0	0	0
-92.7	0.57	-2.18	3.22	0.44	3.51	0	0	0	0	0	0	0			-90.9	0.12	-2.15	1.04	-0.14	-0.25	0	0	0	0	0	0	0
-91.8	-0.18	-2.57	2.85	0.89	2.28	0	0	0	0	0	0	0			-90	0.37	-0.79	4.26	-1	-1.31	0	0	0	0	0	0	0
-90.9	1.38	1.27	0.51	-1.88	1.55	0	0	0	0	0	0	0			-89.1	0.68	-3.4	4.3	1.21	0.61	0	0	0	0	0	0	0
-90	-0.71	-0.67	3.23	0.81	2.77	0	0	0	0	0	0	0			-88.2	0.98	2.6	2.91	-2.34	0.7	0	0	0	0	0	0	0
-89.1	-1.43	-2.33	3.07	-0.39	-1.59	0	0	0	0	0	0	0			-87.3	4.47	-2.52	4.29	1.07	5.26	0	0	0	0	0	0	0
-88.2	1.65	-0.91	3.47	-0.19	-3.3	0	0	0	0	0	0	0			-86.4	2.91	-2.64	3.78	2.08	3.99	0	0	0	0	0	0	0
-87.3	-3.02	-0.32	1.41	0.34	1.89	0	0	0	0	0	0	0			-85.5	1.65	-1.01	1.97	0.61	2.36	0	0	0	0	0	0	0
-86.4	-2.36	-3.89	1.14	1.1	-0.55	0	0	0	0	0	0	0			-84.6	2.35	-0.03	4.82	0.01	0.08	0	0	0	0	0	0	0
-85.5	0.05	-0.36	2.05	-0.52	0.45	0	0	0	0	0	0	0			-83.7	2.99	1.38	3.08	-0.3	0.9	0	0	0	0	0	0	0
-84.6	0.99	0.28	4.73	1.75	-0.11	0	0	0	0	0	0	0			-82.8	4.67	-2.47	3.71	2.98	2.83	0	0	0	0	0	0	0
-83.7	-1.11	-1.58	3.69	3.23	0.59	0	0	0	0	0	0	0			-81.9	0.49	-0.5	0	-2.27	-4.73	0	0	0	0	0	0	0
-82.8	0.15	-2.68	3.04	-0.18	-0.79	0	0	0	0	0	0	0			-81	-0.17	-1.48	1.86	0.86	-0.15	0	0	0	0	0	0	0
-81.9	0.44	-1.5	-0.12	-2.57	-2.77	0	0	0	0	0	0	0			-80.1	1.51	-0.84	4.62	0.87	0.51	0	0	0	0	0	0	0
-81	-1.46	-0.05	3.15	1.25	0.67	0	0	0	0	0	0	0			-79.2	2.03	0.32	4.3	2.29	0.77	0	0	0	0	0	0	0
-80.1	0.1	-0.54	2.13	2.89	1.07	0	0	0	0	0	0	0			-78.3	1.21	-2.46	2.66	0.9	-0.42	0	0	0	0	0	0	0
-79.2	0.41	-2.6	1.96	0.76	-0.38	0	0	0	0	0	0	0			-77.4	0.52	1.64	3.45	-0.44	0.9	0	0	0	0	0	0	0
-78.3	1.67	0.83	-0.66	1.7	1.53	0	0	0	0	0	0	0			-76.5	3.04	1.14	4.02	0.62	0.48	0	0	0	0	0	0	0
-77.4	2.15	0.13	2.51	3.27	0.11	0	0	0	0	0	0	0			-75.6	4.44	-1.27	2.61	2.01	1.29	0	0	0	0	0	0	0
-76.5	1.37	0.16	3.39	1.05	-0.11	0	0	0	0	0	0	0			-74.7	0.12	-2.15	-0.02	-3.67	-1.45	0	0	0	0	0	0	0
-75.6	-1.51	-2.72	4.59	1.21	0.48	0	0	0	0	0	0	0			-73.8	1.68	-1.94	3.72	-0.49	2.41	0	0	0	0	0	0	0
-74.7	0.11	-0.69	-0.06	-5.62	-1.74	0	0	0	0	0	0	0			-72.9	1.75	0.61	5.19	0.47	1.35	0	0	0	0	0	0	0
-73.8	-0.09	-0.73	0.84	0.64	-0.75	0	0	0	0	0	0	0			-72	1.15	-1.61	3.7	3.53	2.19	0	0	0	0	0	0	0
-72.9	-1.83	-1.21	1.23	1.92	-0.36	0	0	0	0	0	0	0			-71.1	0.07	-5.16	1.02	-0.06	0.23	0	0	0	0	0	0	0
-72	-0.37	1.32	1.62	-1.07	-0.06	0	0	0	0	0	0	0			-70.2	-2	0.31	1.23	-1.65	-2.13	0	0	0	0	0	0	0
-71.1	0.86	-2.55	2.83	2.03	-1.02	0	0	0	0	0	0	0			-69.3	2.75	-0.81	3.12	-0.51	2.42	0	0	0	0	0	0	0
-70.2	-1.08	-3.83	0.29	-0.93	-2.3	0	0	0	0	0	0	0			-68.4	2.62	0.44	2.85	1.89	-0.32	0	0	0	0	0	0	0
-69.3	0.2	0.82	1.94	0.32	-1.3	0	0	0	0	0	0	0			-67.5	2.79	0.73	3.87	2.93	-0.52	0	0	0	0	0	0	0
-68.4	-2.4	0.55	3.67	0.12	-1.09	0	0	0	0	0	0	0			-66.6	3.58	2.01	5.75	4.05	1.67	0	0	0	0	0	0	0
-67.5	-0.66	0.1	0.93	-1.3	-1.98	0	0	0	0	0	0	0			-65.7	2.72	-3.95	4.81	3.13	2.02	0	0	0	0	0	0	0
-66.6	3.75	0.29	3.31	0.3	0.79	0	0	0	0	0	0	0			-64.8	0.35	-0.7	1.72	0.06	0.07	0	0	0	0	0	0	0
-65.7	-0.8	1.12	4.08	2	-0.46	0	0	0	0	0	0	0			-63.9	0.42	-2.26	1.68	2.38	-1.44	0	0	0	0	0	0	0
-64.8	1.28	-2.13	0.95	0.78	-0.84	0	0	0	0	0	0	0			-63	1.78	-1.02	3.48	-0.14	1.31	0	0	0	0	0	0	0
-63.9	-0.38	-1.92	2.71	1.63	0.72	0	0	0	0	0	0	0			-62.1	1.77	0.18	3.34	0.98	-1.55	0	0	0	0	0	0	0
-63	-1.54	-1.9	0.59	-0.17	0.09	0	0	0	0	0	0	0			-61.2	0.79	-2.82	6.63	-0.63	1.68	0	0	0	0	0	0	0
-62.1	1.86	0.49	-0.29	-0.8	-1.87	0	0	0	0	0	0	0			-60.3	-1.29	-1.2	1.3	-0.68	-1.45	0	0	0	0	0	0	0
-61.2	-1.6	-4.62	2.85	3.33	4.31	0	0	0	0	0	0	0			-59.4	1.39	-0.46	4.07	0.39	0.41	0	0	0	0	0	0	0
-60.3	0.02	-0.01	-0.93	-1.23	-1.35	0	0	0	0	0	0	0			-58.5	-0.53	-4.45	2.8	-1.96	-2.16	0	0	0	0	0	0	0
-59.4	-3.19	-4.45	1.79	1.87	1.94	0	0	0	0	0	0	0			-57.6	-2.45	1.72	-1.26	1.74	-4.09	0	0	0	0	0	0	0
-58.5	0.65	-0.25	-1.3	-1.69	-3.03	0	0	0	0	0	0	0			-56.7	0.81	-0.29	4.39	1.57	2.77	0	0	0	0	0	0	0
-57.6	-1.69	-1.58	1.86	0.43	-0.75	0	0	0	0	0	0	0			-55.8	0.37	-0.99	4.12	0.1	-2.65	0	0	0	0	0	0	0
-56.7	-1.88	-1.4	-1.26	-1.92	-2.12	0	0	0	0	0	0	0			-54.9	0.47	-0.72	1.92	2.99	-0.89	0	0	0	0	0	0	0
-55.8	0.77	1.69	-1.23	-1.18	-0.08	0	0	0	0	0	0	0			-54	1.1	1.26	2.78	1.91	2.75	0	0	0	0	0	0	0
-54.9	0.22	-2.74	2.11	0.99	1.21	0	0	0	0	0	0	0			-53.1	4.45	-0.24	5.72	4.01	2.57	0	0	0	0	0	0	0
-54	1.24	0.19	1.41	-1.77	-2.46	0	0	0	0	0	0	0			-52.2	0.37	-0.86	2.62	1.71	-1.04	0	0	0	0	0	0	0
-53.1	-0.15	0.75	3.83	0.75	2.94	0	0	0	0	0	0	0			-51.3	0.04	-5.68	-0.01	-1.63	-0.89	0	0	0	0	0	0	0
-52.2	2.36	-0.25	1.69	-0.26	1.64	0	0	0	0	0	0	0			-50.4	-3.06	-1.28	-3.44	-1.24	-1.19	0	0	0	0	0	0	0
-51.3	1.88	-1.37	3.26	0.94	1.54	0	0	0	0	0	0	0			-49.5	0.03	0.46	2.04	-0.69	-1.04	0	0	0	0	0	0	0
-50.4	1.56	0.43	1.27	-0.94	1.74	0	0	0	0	0	0	0			-48.6	0.34	-1.95	1.6	3.07	3.69	0	0	0	0	0	0	0
-49.5	0.69	0.18	3.45	2.41	2.02	0	0	0	0	0	0	0			-47.7	1.53	0.39	-1.37	-0.82	-1.54	0	0	0	0	0	0	0
-48.6	4.14	0.61	0.96	-1.76	0.45	0	0	0	0	0	0	0			-46.8	-0.14	-3.28	2.13	-0.04	1.27	0	0	0	0	0	0	0
-47.7	0.75	-1.47	1.98	2.62	2.43	0	0	0	0	0	0	0			-45.9	0.19	-1.22	2.72	0.13	-0.5	0	0	0	0	0	0	0
-46.8	-0.36	-2.38	-0.28	1.63	1.14	0	0	0	0	0	0	0			-45	-1.27	-3.52	1.57	-1.58	-1.02	0	0	0	0	0	0	0
-45.9	-0.2	-2	-1.65	-1.88	0.98	0	0	0	0	0	0	0			-44.1	-2.57	-1.69	-0.11	-1.19	-1.06	0	0	0	0	0	0	0
-45	1.41	-0.23	2.07	-0.6	1.12	0	0	0	0	0	0	0			-43.2	-1.25	0.49	0.99	0.5	1.73	0	0	0	0	0	0	0
-44.1	2.99	0.41	2.29	2.47	-0.19	0	0	0	0	0	0	0			-42.3	1.82	-2.22	2.27	4.29	2.77	0	0	0	0	0	0	0
-43.2	0.17	3.89	2.32	2.01	4.66	0	0	0	0	0	0	0			-41.4	0.06	-1.03	2.44	0.53	-0.9	0	0	0	0	0	0	0
-42.3	-0.86	-0.95	1.47	1.48	4.39	0	0	0	0	0	0	0			-40.5	0.27	-2.46	3.02	0.08	-2.21	0	0	0	0	0	0	0
-41.4	2.13	1.68	-2.26	-2.4	1.61	0	0	0	0	0	0	0			-39.6	1.8	0.56	1.65	-1.99	-2.46	0	0	0	0	0	0	0
-40.5	-0.17	-1.91	0.82	1.21	1.43	0	0	0	0	0	0	0			-38.7	0.33	-0.2	3.5	1.21	2.61	0	0	0	0	0	0	0
-39.6	-1.01	0.21	-1.26	-2.51	-1.07	0	0	0	0	0	0	0			-37.8	0.99	-1.71	2.24	3.37	1.58	0	0	0	0	0	0	0
-38.7	-0.49	-1.68	0.51	0.15	-0.2	0	0	0	0	0	0	0			-36.9	1.9	-1.45	-0.01	0.56	0.3	0	0	0	0	0	0	0
-37.8	-1.02	-3.12	0.39	-1.93	0.8	0	0	0	0	0	0	0			-36	2.8	0.97	0.42	1.59	0.03	0	0	0	0	0	0	0
-36.9	0.1	1	-1.99	-2.54	-1.83	0	0	0	0	0	0	0			-35.1	1.58	-2.27	1.45	0.13	0.6	0	0	0	0	0	0	0
-36	0.64	-0.82	2.29	3.55	2.22	0	0	0	0	0	0	0			-34.2	0.36	0.74	3.39	-2.3	-3.31	0	0	0	0	0	0	0
-35.1	-0.14	-0.95	-0.81	-1.4	0.21	0	0	0	0	0	0	0			-33.3	-1.43	0.18	1.66	1.2	-1.89	0	0	0	0	0	0	0
-34.2	1.92	2	-1.8	0.45	0.7	0	0	0	0	0	0	0			-32.4	0.86	-2.14	2.28	1.55	0.37	0	0	0	0	0	0	0
-33.3	-0.52	-0.7	3.12	2.55	3.41	0	0	0	0	0	0	0			-31.5	-1.85	1.51	-0.28	-1.62	-2.5	0	0	0	0	0	0	0
-32.4	-3.2	-2.5	-0.48	0.49	0.14	0	0	0	0	0	0	0			-30.6	2.54	-1.93	1.82	4.55	2.41	0	0	0	0	0	0	0
-31.5	0.61	3.12	-1.74	-2.72	-2.21	0	0	0	0	0	0	0			-29.7	0.43	-0.13	1.42	-0.55	-1.4	0	0	0	0	0	0	0
-30.6	2.65	2.08	0.25	1.92	4.27	0	0	0	0	0	0	0			-28.8	1.04	-2.02	3.66	1.22	1.04	0	0	0	0	0	0	0
-29.7	1.87	-1.65	-0.25	0.11	1.63	0	0	0	0	0	0	0			-27.9	0.11	-2.64	0.01	0.7	-1.11	0	0	0	0	0	0	0
-28.8	-0.24	-0.28	0.71	-0.99	-1.81	0	0	0	0	0	0	0			-27	-3.04	1.78	-0.84	-2.22	-1.22	0	0	0	0	0	0	0
-27.9	0.23	-3.61	1.56	-0.58	1.3	0	0	0	0	0	0	0			-26.1	2.93	-1.39	0.11	1.1	-0.03	0	0	0	0	0	0	0
-27	0.39	1.05	-2.72	-3.22	-2.97	0	0	0	0	0	0	0			-25.2	-0.76	-2.17	2.63	-0.73	-0.61	0	0	0	0	0	0	0
-26.1	-1.26	-4.79	-0.33	0.5	0.89	0	0	0	0	0	0	0			-24.3	-0.75	2.01	-1.48	-0.55	-0.81	0	0	0	0	0	0	0
-25.2	3.23	3.27	-1.36	-2.1	-1.21	0	0	0	0	0	0	0			-23.4	0.71	-2.73	4.3	1.63	2.45	0	0	0	0	0	0	0
-24.3	-0.21	-1.31	1.27	1.63	2.98	0	0	0	0	0	0	0			-22.5	2.38	-1.06	2.11	-0.53	-1.23	0	0	0	0	0	0	0
-23.4	1.9	0.28	-1.78	-0.77	1.03	0	0	0	0	0	0	0			-21.6	1.58	-1.79	2.84	-0.84	-0.31	0	0	0	0	0	0	0
-22.5	1.05	0.25	1.72	1.39	3.67	0	0	0	0	0	0	0			-20.7	1.29	1.52	1.48	1.27	-0.17	0	0	0	0	0	0	0
-21.6	3.31	0.62	-0.06	0.06	-1.28	0	0	0	0	0	0	0			-19.8	-0.72	-3.19	3.08	-0.46	0.9	0	0	0	0	0	0	0
-20.7	-1.45	-2.42	1.69	0.82	2.77	0	0	0	0	0	0	0			-18.9	-0.29	-4.26	3.07	1.09	-0.52	0	0	0	0	0	0	0
-19.8	2.38	-0.21	0.48	-1.21	0.08	0	0	0	0	0	0	0			-18	-4.16	0.29	-1.84	-2.48	-3.43	0	0	0	0	0	0	0
-18.9	1.09	2.8	0.91	-1.46	2.47	0	0	0	0	0	0	0			-17.1	1.05	0.82	2.97	2.61	-0.24	0	0	0	0	0	0	0
-18	0.69	-1.32	3.98	2.24	3.5	0	0	0	0	0	0	0			-16.2	0.35	-5.3	1.28	3.95	0.56	0	0	0	0	0	0	0
-17.1	0.21	2.03	2.35	-0.38	0.72	0	0	0	0	0	0	0			-15.3	-0.96	-1.44	-1.39	-2.5	-1.37	0	0	0	0	0	0	0
-16.2	-1.01	-0.47	1.03	2.1	0.69	0	0	0	0	0	0	0			-14.4	1.1	-0.88	1.47	1.08	0.97	0	0	0	0	0	0	0
-15.3	1.91	0.59	0.5	-1.29	-0.81	0	0	0	0	0	0	0			-13.5	-0.63	-1.67	-2.22	-0.83	-0.7	0	0	0	0	0	0	0
-14.4	0.92	1.5	-0.19	-0.37	2.28	0	0	0	0	0	0	0			-12.6	1.2	-0.49	-2.62	0.02	-0.43	0	0	0	0	0	0	0
-13.5	-2.2	-2.33	0.32	0.22	1.2	0	0	0	0	0	0	0			-11.7	0.69	-1.47	-1.67	1.03	0.8	0	0	0	0	0	0	0
-12.6	-2.17	-2.55	-2.12	-2.14	0.52	0	0	0	0	0	0	0			-10.8	-1.82	0.73	-0.17	-1.68	-1.59	0	0	0	0	0	0	0
-11.7	-2.69	-1.65	-1.7	-2.15	-1.8	0	0	0	0	0	0	0			-9.9	-0.06	1.87	-0.45	-0.33	-1.59	0	0	0	0	0	0	0
-10.8	-0.17	-0.83	-1.47	0.24	-2	0	0	0	0	0	0	0			-9	0.85	0.32	-0.55	2.21	0.74	0	0	0	0	0	0	0
-9.9	-1.85	-0.89	-0.66	-1.63	-3.47	0	0	0	0	0	0	0			-8.1	-2.06	-4.17	1.24	-0.03	0.72	0	0	0	0	0	0	0
-9	-0.04	-0.81	-2.87	-2.24	-0.58	0	0	0	0	0	0	0			-7.2	-1.14	0.41	-2.55	-2.31	-1.08	0	0	0	0	0	0	0
-8.1	-1.34	-1.42	-1	-0.55	-0.04	0	0	0	0	0	0	0			-6.3	3.05	0.25	-1.08	0.4	-1.27	0	0	0	0	0	0	0
-7.2	3.44	0.98	-1.09	-1.78	-2.93	0	0	0	0	0	0	0			-5.4	0.4	-0.85	3.88	-0.49	-0.71	0	0	0	0	0	0	0
-6.3	-0.98	2.75	0.13	1.34	2.65	0	0	0	0	0	0	0			-4.5	1.03	0.81	2.37	3.12	0.15	0	0	0	0	0	0	0
-5.4	-1.29	1.18	0.28	2.86	1.37	0	0	0	0	0	0	0			-3.6	2.3	1.56	2.27	1.98	1.02	0	0	0	0	0	0	0
-4.5	0.94	-1.06	-0.48	0.75	-0.8	0	0	0	0	0	0	0			-2.7	0.92	0.08	0.59	1.68	-0.39	0	0	0	0	0	0	0
-3.6	-0.03	-0.64	2.14	0.81	-1.01	0	0	0	0	0	0	0			-1.8	-0.21	-1.05	3.08	-0.32	-0.01	0	0	0	0	0	0	0
-2.7	-0.55	1.76	1.13	-0.09	-0.07	0	0	0	0	0	0	0			-0.9	-1.21	-1.35	-2.64	0.47	1.74	0	0	0	0	0	0	0
-1.8	-0.32	2.45	-0.28	0.58	0	0	0	0	0	0	0	0			0	-1.09	0.02	-1.21	1.29	0.18	0	0	0	0	0	0	0
-0.9	-0.91	-1.49	1.47	0.27	3.04	0	0	0	0	0	0	0			0.9	0	2.44	1.54	-0.87	-0.01	0	2.59	0.82	0.26	0.08	0.03	0
0	-0.52	-0.86	0.51	-1.3	0.4	0	0	0	0	0	0	0			1.8	-0.12	1.88	0.98	-0.3	0.81	0	5.17	1.64	0.53	0.16	0.05	0
0.9	-1.74	0.79	-0.7	-1.37	2.64	0	0.11	0.04	0.01	0	0	0			2.7	2.51	2.69	3.53	0.48	1.54	0	7.73	2.46	0.79	0.25	0.08	0
1.8	-0.94	2.09	-1.86	-0.84	-0.93	0	0.23	0.07	0.02	0.01	0	0			3.6	3.38	6.43	0.79	1.11	-2.16	0	10.27	3.28	1.05	0.33	0.11	0
2.7	1.61	0.9	0.7	0.56	-1.03	0	0.34	0.11	0.03	0.01	0	0			4.5	8.96	3.39	3.87	5.99	3.27	0	12.8	4.09	1.31	0.41	0.13	0
3.6	0.82	-0.5	0.05	-0.95	0.86	0	0.44	0.14	0.05	0.01	0	0			5.4	7.09	2.17	1.91	-0.76	-0.85	0	15.31	4.91	1.58	0.49	0.16	0
4.5	1.06	1.4	-0.59	0.18	0.7	0	0.55	0.18	0.06	0.02	0.01	0			6.3	8.95	3.93	-0.44	-0.82	-2	0	17.81	5.72	1.84	0.58	0.18	0
5.4	-0.32	-0.43	-0.15	-0.92	0.44	0	0.65	0.21	0.07	0.02	0.01	0			7.2	10.7	3.18	1.83	-0.83	-2.42	0	20.3	6.53	2.1	0.66	0.21	0
6.3	0.21	1.6	-0.62	-0.24	-1.36	0	0.76	0.25	0.08	0.03	0.01	0			8.1	13.34	5.34	1.82	-2.23	-4.53	0	22.77	7.34	2.36	0.74	0.24	0
7.2	0.12	0.7	-0.79	1.67	2.14	0	0.86	0.28	0.09	0.03	0.01	0			9	16.69	7.37	2.2	0.3	0.4	0	25.22	8.14	2.62	0.82	0.26	0
8.1	0.81	1.22	-2.85	-1.72	-0.99	0	0.96	0.32	0.1	0.03	0.01	0			9.9	18.76	9.17	1.21	-0.13	-1.91	0	27.66	8.95	2.88	0.9	0.29	0
9	2.07	4.04	-2.16	0.51	-1.29	0	1.06	0.35	0.11	0.04	0.01	0			10.8	22.5	6.7	2.17	1.82	-1.92	0	30.09	9.75	3.15	0.99	0.32	0
9.9	0.21	2.4	0.46	2.29	0.06	0	1.15	0.39	0.13	0.04	0.01	0			11.7	22.92	8.45	-1.09	-0.56	-2.77	0	32.5	10.56	3.41	1.07	0.34	0
10.8	0.1	2.08	1.02	1.52	2.01	0	1.25	0.42	0.14	0.04	0.01	0			12.6	27.13	8.92	2.63	2.61	0.44	0	34.9	11.36	3.67	1.15	0.37	0
11.7	-1.62	2.01	0.4	0.73	-0.03	0	1.34	0.45	0.15	0.05	0.02	0			13.5	25.89	9.71	2.69	1.1	-2.38	0	37.28	12.16	3.93	1.23	0.39	0
12.6	-0.77	1.5	-0.45	-0.46	0.34	0	1.43	0.49	0.16	0.05	0.02	0			14.4	31.79	13.06	1.28	-0.55	0.38	0	39.65	12.96	4.19	1.31	0.42	0
13.5	-3.8	-0.72	2.91	-0.81	-0.1	0	1.52	0.52	0.17	0.05	0.02	0			15.3	35.36	14.78	4.38	2.98	-1.16	0	42	13.75	4.45	1.4	0.45	0
14.4	-0.57	-0.42	-2.44	-1.85	-4.84	0	1.61	0.56	0.18	0.06	0.02	0			16.2	38.92	15.41	5.32	2.57	0.77	0	44.34	14.55	4.71	1.48	0.47	0
15.3	-0.1	0.29	-2.07	-1.69	-1.57	0	1.7	0.59	0.19	0.06	0.02	0			17.1	39.93	13.62	4.58	1.72	1.34	0	46.67	15.34	4.97	1.56	0.5	0
16.2	-1.65	-0.51	-0.02	0.84	-1.22	0	1.79	0.62	0.2	0.06	0.02	0			18	44.63	15.45	6.78	3.74	2.05	0	48.98	16.14	5.23	1.64	0.53	0
17.1	-1.97	-1.18	-3.34	-2.82	-3.86	0	1.87	0.65	0.22	0.07	0.02	0			18.9	43.91	16.66	3.34	0.66	0.26	0	51.28	16.93	5.49	1.72	0.55	0
18	3.07	4.09	-3.07	-1.87	-3.66	0	1.95	0.69	0.23	0.07	0.02	0			19.8	45.95	18.66	4.74	2.74	-1.23	0	53.56	17.71	5.75	1.8	0.58	0
18.9	2.13	0.27	1.58	1.85	2.23	0	2.04	0.72	0.24	0.08	0.02	0			20.7	48.98	17.24	7.18	1.68	0.1	0	55.83	18.5	6.01	1.89	0.6	0
19.8	0.06	-1.53	-0.6	-0.59	-1.23	0	2.12	0.75	0.25	0.08	0.03	0			21.6	51.06	21.2	5.96	2.11	2.23	0	58.09	19.29	6.27	1.97	0.63	0
20.7	3.91	5.02	-1.42	-1.61	-0.42	0	2.2	0.78	0.26	0.08	0.03	0			22.5	54.71	19.02	6.15	3.48	2.16	0	60.34	20.07	6.53	2.05	0.66	0
21.6	0.75	1.89	2.38	0.72	2.09	0	2.28	0.82	0.27	0.09	0.03	0			23.4	54.45	18.36	6.38	3.13	-1.64	0	62.57	20.86	6.79	2.13	0.68	0
22.5	1.54	1.9	-1.48	-0.25	-1.96	0	2.35	0.85	0.28	0.09	0.03	0			24.3	58.3	21.81	4.12	0.77	-2.17	0	64.78	21.64	7.04	2.21	0.71	0
23.4	3.47	3.41	-0.37	-0.31	0.99	0	2.43	0.88	0.29	0.09	0.03	0			25.2	60.46	22.68	4.98	4.07	0.68	0	66.99	22.42	7.3	2.3	0.74	0
24.3	0.67	0.35	1.78	5.06	1.21	0	2.5	0.91	0.3	0.1	0.03	0			26.1	62.83	25.45	5.87	3.27	1.45	0	69.18	23.2	7.56	2.38	0.76	0
25.2	1.65	2.2	-1.08	0.76	0.36	0	2.58	0.94	0.32	0.1	0.03	0			27	68.43	24.36	9.48	3.66	2.52	0	71.36	23.97	7.82	2.46	0.79	0
26.1	-0.38	0.06	-1.04	1.49	1.65	0	2.65	0.97	0.33	0.1	0.03	0			27.9	67.47	24.11	6.25	3.11	-0.68	0	73.52	24.75	8.08	2.54	0.81	0
27	1.85	-0.84	-1.52	-0.42	-0.58	0	2.72	1	0.34	0.11	0.03	0			28.8	66.56	26.19	5.85	1.34	-1.27	0	75.67	25.52	8.34	2.62	0.84	0
27.9	1.39	1.3	-4.67	-1.94	-0.97	0	2.79	1.03	0.35	0.11	0.04	0			29.7	73.81	26.33	9.11	4.44	0.84	0	77.81	26.3	8.59	2.7	0.87	0
28.8	1.11	-1.29	-1.87	-0.99	-2.63	0	2.86	1.06	0.36	0.11	0.04	0			30.6	73.14	26.4	6.83	1.91	-1.56	0	79.94	27.07	8.85	2.79	0.89	0
29.7	2.48	1.93	-1.57	-0.4	-1.03	0	2.92	1.09	0.37	0.12	0.04	0			31.5	76.24	30.92	6.77	0.95	-2.12	0	82.05	27.84	9.11	2.87	0.92	0
30.6	1.57	1.6	-2.29	-1.49	0.01	0	2.99	1.13	0.38	0.12	0.04	0			32.4	80.1	25.12	7.7	6.66	2.99	0	84.16	28.61	9.37	2.95	0.95	0
31.5	-0.89	1.73	-1.47	1.61	1.01	0	3.06	1.16	0.39	0.12	0.04	0			33.3	77.56	29.04	2.7	-0.18	-1.45	0	86.24	29.37	9.62	3.03	0.97	0
32.4	2.27	-0.17	-4.22	-0.01	2.3	0	3.12	1.19	0.4	0.13	0.04	0			34.2	82.28	27.95	7.54	2.42	0.93	0	88.32	30.14	9.88	3.11	1	0
33.3	-0.33	0.06	-0.97	-0.66	0.12	0	3.18	1.21	0.41	0.13	0.04	0			35.1	82.1	30.73	7.33	1.29	-0.6	0	90.38	30.9	10.14	3.19	1.02	0
34.2	3.38	2.67	-0.38	-0.95	-1.01	0	3.25	1.24	0.42	0.14	0.04	0			36	86.99	35.05	7.94	3.12	0.39	0	92.44	31.67	10.39	3.28	1.05	0
35.1	5.26	7.53	-0.51	0.22	0.07	0	3.31	1.27	0.43	0.14	0.04	0			36.9	91.24	31.82	10.92	7.34	2.43	0	94.48	32.43	10.65	3.36	1.08	0
36	3.01	3.44	0.42	3.33	3.75	0	3.37	1.3	0.45	0.14	0.05	0			37.8	89.29	34.77	7.72	2.44	-3.6	0	96.5	33.19	10.91	3.44	1.1	0
36.9	1.75	2.37	-2.67	-1.65	1.16	0	3.43	1.33	0.46	0.15	0.05	0			38.7	96.19	34.62	10.8	6.31	0.91	0	98.52	33.94	11.16	3.52	1.13	0
37.8	2.75	1.33	-1.14	-0.06	0.54	0	3.49	1.36	0.47	0.15	0.05	0			39.6	96.4	34.49	9.64	5.98	0.5	0	100.52	34.7	11.42	3.6	1.16	0
38.7	3.94	3.94	-1.95	0.76	-0.47	0	3.54	1.39	0.48	0.15	0.05	0			40.5	96.32	35.01	12.52	4.34	-1.06	0	102.51	35.46	11.68	3.68	1.18	0
39.6	5.02	3.51	-0.39	5.87	3.66	0	3.6	1.42	0.49	0.16	0.05	0			41.4	101.08	37.45	10.01	6.51	-0.67	0	104.49	36.21	11.93	3.76	1.21	0
40.5	1.77	-0.3	-1.58	2.47	2	0	3.66	1.45	0.5	0.16	0.05	0			42.3	104.53	38.53	12.5	5.81	6.18	0	106.46	36.96	12.19	3.85	1.23	0
41.4	3.69	-0.25	-3.06	-0.68	-0.82	0	3.71	1.48	0.51	0.16	0.05	0			43.2	108.1	37.17	11.83	6.94	1.6	0	108.42	37.71	12.44	3.93	1.26	0
42.3	2.58	0.52	-2.95	-1.25	1.16	0	3.76	1.5	0.52	0.17	0.05	0			44.1	107.03	36.41	9.78	4.87	1.61	0	110.36	38.46	12.7	4.01	1.29	0
43.2	4.33	4.51	-0.45	-1.65	3.68	0	3.82	1.53	0.53	0.17	0.05	0			45	105.89	38.52	6.9	2	-0.97	0	112.29	39.21	12.95	4.09	1.31	0
44.1	0.86	1.22	-0.87	3	2.19	0	3.87	1.56	0.54	0.17	0.06	0			45.9	109.64	40.74	11.73	4.97	-1.33	0	114.21	39.96	13.21	4.17	1.34	0
45	7.46	5.32	-3.78	-1.85	-1.07	0	3.92	1.59	0.55	0.18	0.06	0			46.8	112.64	39.5	13.69	5.49	2.26	0	116.12	40.7	13.46	4.25	1.37	0
45.9	1.46	2.49	2.2	3.05	5.38	0	3.97	1.61	0.56	0.18	0.06	0			47.7	113.53	42.17	8.96	3.44	0.7	0	118.02	41.45	13.72	4.33	1.39	0
46.8	-0.58	-0.16	-1.99	-2.34	0.9	0	4.02	1.64	0.57	0.18	0.06	0			48.6	118.18	42.36	13.82	6.36	3.07	0	119.91	42.19	13.97	4.41	1.42	0
47.7	2.74	2.82	-4.29	-2.03	-1.38	0	4.07	1.67	0.58	0.19	0.06	0			49.5	118.94	40.68	12.85	4.96	-1.2	0	121.78	42.93	14.23	4.5	1.44	0
48.6	4.49	2.89	-3.03	-1.58	-0.81	0	4.12	1.7	0.59	0.19	0.06	0			50.4	120.47	43.05	10.57	3.14	2.09	0	123.65	43.67	14.48	4.58	1.47	0
49.5	0.58	-0.42	-0.4	-0.83	3.31	0	4.17	1.72	0.6	0.19	0.06	0			51.3	121.97	47.24	11.95	5.77	3.54	0	125.5	44.41	14.73	4.66	1.5	0
50.4	1.57	1.54	-4.76	-0.48	0.64	0	4.21	1.75	0.61	0.2	0.06	0			52.2	122.73	44.37	9.9	5.1	-1.65	0	127.34	45.15	14.99	4.74	1.52	0
51.3	4.35	3.1	-2.95	-3.08	-2.6	0	4.26	1.78	0.62	0.2	0.07	0			53.1	127.59	48.34	11.9	3.93	-0.19	0	129.17	45.88	15.24	4.82	1.55	0
52.2	2.12	0.02	-3.2	0.99	2.29	0	4.3	1.8	0.63	0.2	0.07	0			54	129.76	49.41	14.73	4.91	3.09	0	130.99	46.62	15.49	4.9	1.57	0
53.1	6.31	5.07	-3.94	-0.03	-2.75	0	4.35	1.83	0.65	0.21	0.07	0			54.9	130.72	47.2	13.14	4.63	2	0	132.8	47.35	15.75	4.98	1.6	0
54	2.48	1.98	1.34	2.51	2.91	0	4.39	1.86	0.66	0.21	0.07	0			55.8	131.57	52.01	14.32	5.45	1.82	0	134.6	48.08	16	5.06	1.63	0
54.9	3.05	2.04	-1.8	0.39	-0.11	0	4.43	1.88	0.67	0.22	0.07	0			56.7	136.13	49.55	16.36	7.6	1.49	0	136.39	48.81	16.25	5.15	1.65	0
55.8	1.49	1.9	-2.71	0.86	1.22	0	4.48	1.91	0.68	0.22	0.07	0			57.6	136.73	51.94	11.45	3.57	2.46	0	138.17	49.54	16.51	5.23	1.68	0
56.7	3.17	3.94	-3.79	-0.31	-2.76	0	4.52	1.93	0.69	0.22	0.07	0			58.5	138.82	51.53	13.31	5.36	1.73	0	139.94	50.26	16.76	5.31	1.71	0
57.6	2.29	2.51	-1.05	-1.35	0.03	0	4.56	1.96	0.7	0.23	0.07	0			59.4	137.64	52.81	13.13	4.79	0.79	0	141.69	50.99	17.01	5.39	1.73	0
58.5	3.72	3.87	-1.5	-1.3	-2.95	0	4.6	1.99	0.71	0.23	0.07	0			60.3	141.74	50.47	14.91	6.65	1.52	0	143.44	51.71	17.26	5.47	1.76	0
59.4	3.38	2.08	-1.92	1.58	1.07	0	4.64	2.01	0.72	0.23	0.08	0			61.2	143.48	54.33	12.83	5.74	3.04	0	145.17	52.44	17.52	5.55	1.78	0
60.3	4.91	2.38	-2.47	-1.86	-0.89	0	4.68	2.04	0.73	0.24	0.08	0			62.1	146.89	54.26	15.92	5.54	2.02	0	146.9	53.16	17.77	5.63	1.81	0
61.2	2.46	4.04	-0.66	0.43	0.78	0	4.72	2.06	0.74	0.24	0.08	0			63	146.33	54.33	14.38	3.51	1.61	0	148.61	53.88	18.02	5.71	1.84	0
62.1	4.38	3.18	-2.24	1.65	-0.91	0	4.75	2.09	0.75	0.24	0.08	0			63.9	151.4	55.83	15.53	5.76	2.48	0	150.32	54.6	18.27	5.79	1.86	0
63	2.17	1.56	-1.33	2.28	0.38	0	4.79	2.11	0.76	0.25	0.08	0			64.8	149.55	55.65	13.63	6.68	0.9	0	152.01	55.31	18.52	5.88	1.89	0
63.9	3.98	1.99	-3.62	-0.85	-2.84	0	4.83	2.14	0.77	0.25	0.08	0			65.7	152.14	56.4	15.73	5.98	2.33	0	153.7	56.03	18.78	5.96	1.91	0
64.8	2.46	2.67	-3.64	-0.84	0.55	0	4.86	2.16	0.78	0.25	0.08	0			66.6	153	57.47	15.51	5.46	-0.53	0	155.37	56.75	19.03	6.04	1.94	0
65.7	5.69	3.41	-3.71	-0.63	-2.56	0	4.9	2.19	0.79	0.26	0.08	0			67.5	155.56	57.41	14.74	4.9	0.75	0	157.03	57.46	19.28	6.12	1.97	0
66.6	4.47	4.87	-2.84	0.86	-0.63	0	4.93	2.21	0.8	0.26	0.08	0			68.4	160.66	59.95	14.63	5.19	4.9	0	158.69	58.17	19.53	6.2	1.99	0
67.5	2.23	2.17	-2.41	3.1	-1.5	0	4.97	2.23	0.81	0.26	0.09	0			69.3	161.03	61.55	17.38	6.29	1.35	0	160.33	58.88	19.78	6.28	2.02	0
68.4	4.48	5.16	-3.26	-0.6	2.51	0	5	2.26	0.82	0.27	0.09	0			70.2	162.87	59.82	16.65	7.09	2.83	0	161.97	59.59	20.03	6.36	2.05	0
69.3	2.49	5.13	-3.01	1.85	1.86	0	5.03	2.28	0.83	0.27	0.09	0			71.1	162.58	59.99	13.1	6.29	-1.69	0	163.59	60.3	20.28	6.44	2.07	0
70.2	1.58	3.53	-3.14	-2.31	-1.74	0	5.07	2.31	0.84	0.27	0.09	0			72	167.34	63.15	17.03	6.31	0.63	0	165.21	61	20.53	6.52	2.1	0
71.1	0.69	0.13	-2.65	1.96	0.91	0	5.1	2.33	0.85	0.28	0.09	0			72.9	168.22	64.56	17.3	7.94	1.65	0	166.81	61.71	20.78	6.6	2.12	0
72	3.83	3.64	-3.38	-3.56	-1.37	0	5.13	2.35	0.86	0.28	0.09	0			73.8	171.92	65.13	20.59	9.84	4.27	0	168.41	62.41	21.03	6.68	2.15	0
72.9	3.56	6.35	-2.4	0.13	-2.55	0	5.16	2.38	0.87	0.28	0.09	0			74.7	174.84	64.89	20.41	8.99	5.9	0	169.99	63.12	21.28	6.77	2.18	0
73.8	3.18	3.97	-3.32	0.84	-0.58	0	5.19	2.4	0.88	0.29	0.09	0			75.6	170.64	65.96	16.41	7.33	2	0	171.57	63.82	21.53	6.85	2.2	0
74.7	2.29	1.52	-1.98	0.38	0.17	0	5.22	2.42	0.89	0.29	0.09	0			76.5	173.33	65.24	18.22	7.7	-0.67	0	173.14	64.52	21.78	6.93	2.23	0
75.6	4.79	3.45	-4.34	-2.68	-2.05	0	5.25	2.45	0.9	0.29	0.1	0			77.4	175.16	68.3	18.15	5.81	0.48	0	174.7	65.22	22.03	7.01	2.25	0
76.5	5.2	3.8	-3.92	-1.51	-0.69	0	5.28	2.47	0.91	0.3	0.1	0			78.3	179.82	67.92	19.01	8.17	0.28	0	176.25	65.91	22.28	7.09	2.28	0
77.4	3.93	2.98	-1.59	-0.72	0.64	0	5.31	2.49	0.92	0.3	0.1	0			79.2	181.43	68.72	19.45	6.7	1.1	0	177.79	66.61	22.53	7.17	2.31	0
78.3	3.58	4.54	-1.75	1.69	-0.64	0	5.34	2.51	0.93	0.3	0.1	0			80.1	180.31	69.09	20.3	9.61	3.36	0	179.32	67.3	22.78	7.25	2.33	0
79.2	4.14	5.28	-4.37	-0.11	-0.2	0	5.36	2.54	0.94	0.31	0.1	0			81	182.26	68.42	18.11	8.08	2.08	0	180.84	68	23.03	7.33	2.36	0
80.1	4.28	1.15	-4.96	-1.23	-0.09	0	5.39	2.56	0.95	0.31	0.1	0			81.9	185.04	71.19	17.22	7.23	1.95	0	182.35	68.69	23.27	7.41	2.39	0
81	3.93	4.19	-2.89	-2.39	-0.03	0	5.42	2.58	0.95	0.31	0.1	0			82.8	187.84	71.56	23.43	8.22	3.09	0	183.85	69.38	23.52	7.49	2.41	0
81.9	5.79	3	-3.11	1.27	2.59	0	5.44	2.6	0.96	0.32	0.1	0			83.7	188.08	70.76	21.21	7.52	2.48	0	185.35	70.07	23.77	7.57	2.44	0
82.8	2.83	2.7	-1.85	1.18	1	0	5.47	2.63	0.97	0.32	0.1	0			84.6	190.49	70.14	18.49	8.6	1.78	0	186.83	70.76	24.02	7.65	2.46	0
83.7	2.71	2.94	-6.28	0.02	0.33	0	5.5	2.65	0.98	0.32	0.11	0			85.5	191.43	71.66	17.37	6.66	1.76	0	188.31	71.44	24.27	7.73	2.49	0
84.6	1.86	-0.7	-6.09	-0.39	-1.5	0	5.52	2.67	0.99	0.33	0.11	0			86.4	193.33	76.07	21.42	6.18	0.47	0	189.78	72.13	24.51	7.81	2.52	0
85.5	5.8	3.53	-6.12	-5.24	-5.51	0	5.55	2.69	1	0.33	0.11	0			87.3	196.5	74.44	19.58	8.49	3.72	0	191.24	72.81	24.76	7.89	2.54	0
86.4	4.95	1.53	-2.86	0.63	0.68	0	5.57	2.71	1.01	0.33	0.11	0			88.2	196.31	74.9	20.7	8.59	1.31	0	192.69	73.49	25.01	7.98	2.57	0
87.3	2.74	0.8	-2.46	-1.1	-0.21	0	5.59	2.74	1.02	0.34	0.11	0			89.1	197.98	76.24	19.55	8.46	0.92	0	194.13	74.18	25.26	8.06	2.59	0
88.2	6.25	6.51	-4.72	-2.54	-2.73	0	5.62	2.76	1.03	0.34	0.11	0			90	200.45	76.14	21.54	10.12	3.65	0	195.56	74.86	25.5	8.14	2.62	0
89.1	3.75	2.02	-1.96	3.08	2.64	0	5.64	2.78	1.04	0.34	0.11	0			90.9	201.2	79.78	19.35	5.6	0.06	0	196.99	75.53	25.75	8.22	2.65	0
90	8.33	6.58	-3.24	-0.97	-3.06	0	5.66	2.8	1.05	0.35	0.11	0			91.8	203.94	75.46	21.55	8.99	5.05	0	198.4	76.21	26	8.3	2.67	0
90.9	4.33	6.41	-1.38	3.73	2.33	0	5.69	2.82	1.06	0.35	0.11	0			92.7	201.16	78.18	19.34	6.27	-1.16	0	199.81	76.89	26.25	8.38	2.7	0
91.8	6.47	6.54	-1.95	0.63	0.66	0	5.71	2.84	1.07	0.35	0.11	0			93.6	206.88	79.3	21.94	10.11	2.05	0	201.21	77.56	26.49	8.46	2.72	0
92.7	2.84	2.63	-2.79	1.33	1.71	0	5.73	2.86	1.08	0.36	0.12	0			94.5	208.8	76.76	24.68	12.32	5.27	0	202.6	78.24	26.74	8.54	2.75	0
93.6	6.71	6.25	-2.86	-3.17	-1.78	0	5.75	2.88	1.09	0.36	0.12	0			95.4	206.4	83.96	21.96	6.98	1.54	0	203.98	78.91	26.98	8.62	2.78	0
94.5	5.49	3.28	-2.23	2.63	1.09	0	5.77	2.9	1.1	0.36	0.12	0			96.3	212.58	83.72	26.03	9.38	7.78	0	205.36	79.58	27.23	8.7	2.8	0
95.4	4.42	3.87	-2.91	1.58	-1.52	0	5.79	2.92	1.11	0.37	0.12	0			97.2	214.54	83.16	24.64	10.53	2.97	0	206.72	80.25	27.48	8.78	2.83	0
96.3	4.92	2.44	-3.49	-0.08	0.08	0	5.81	2.94	1.12	0.37	0.12	0			98.1	214.8	83.02	25.11	11.72	4.53	0	208.08	80.92	27.72	8.86	2.85	0
97.2	4.22	3.48	-3.92	-1.38	-3.46	0	5.83	2.96	1.13	0.37	0.12	0			99	214.68	82.23	23.89	7.72	5.69	0	209.43	81.59	27.97	8.94	2.88	0
98.1	5.75	4.13	-4.23	0.01	-2.81	0	5.85	2.98	1.14	0.38	0.12	0			99.9	215.68	86.2	21.75	9.62	1.55	0	210.77	82.25	28.21	9.02	2.91	0
99	6.64	4.48	-4.2	-1.15	3.81	0	5.87	3	1.14	0.38	0.12	0			100.8	219.48	83.82	25	9.68	0.05	0	212.11	82.92	28.46	9.1	2.93	0
99.9	7.9	6.91	-5.54	-1.05	-2.84	0	5.89	3.02	1.15	0.38	0.12	0			101.7	219.65	85.29	24.08	9.41	2.31	0	213.43	83.58	28.7	9.18	2.96	0
100.8	7.91	4.29	-2.19	2.53	0.43	0	5.91	3.04	1.16	0.39	0.13	0			102.6	221.76	87.94	25.25	11.11	0.99	0	214.75	84.24	28.95	9.26	2.99	0
101.7	7.92	4.87	-2.45	2.46	0.29	0	5.93	3.06	1.17	0.39	0.13	0			103.5	224.73	88.15	28	8.91	2.76	0	216.06	84.9	29.19	9.34	3.01	0
102.6	6.7	3.89	-3.86	0.79	-1.67	0	5.95	3.08	1.18	0.39	0.13	0			104.4	225.42	86.94	26.75	10.73	5.38	0	217.36	85.56	29.44	9.42	3.04	0
103.5	2.56	1.86	-2.35	4.1	1.87	0	5.97	3.1	1.19	0.4	0.13	0			105.3	224.74	88.53	24.54	10.83	2.37	0	218.66	86.22	29.68	9.5	3.06	0
104.4	8.34	5.33	-4.53	-0.02	-2.12	0	5.98	3.12	1.2	0.4	0.13	0			106.2	228.26	91.61	24.28	10.89	1.56	0	219.94	86.88	29.93	9.58	3.09	0
105.3	6.39	4.52	-1.39	1	1.18	0	6	3.14	1.21	0.4	0.13	0			107.1	228.97	88.58	27.33	11.87	5.83	0	221.22	87.53	30.17	9.66	3.12	0
106.2	8.26	5.44	-3.04	-1.8	-1.47	0	6.02	3.16	1.22	0.41	0.13	0			108	231.66	88.32	27.38	11.31	6.32	0	222.5	88.19	30.42	9.74	3.14	0
107.1	4.85	4.82	-3.89	1.67	1.75	0	6.03	3.18	1.23	0.41	0.13	0			108.9	231.33	90.11	25.42	9.55	3.08	0	223.76	88.84	30.66	9.82	3.17	0
108	9.16	7.33	-1.75	1.64	-1.7	0	6.05	3.2	1.24	0.41	0.13	0			109.8	231.15	93.01	25.27	10.28	3.27	0	225.02	89.49	30.9	9.9	3.19	0
108.9	7.04	3.61	0.8	3.93	3.85	0	6.07	3.22	1.25	0.42	0.14	0			110.7	236.65	93.75	27.42	9.72	2.56	0	226.26	90.14	31.15	9.98	3.22	0
109.8	2.42	4.65	-3.15	0.62	-0.42	0	6.08	3.24	1.26	0.42	0.14	0			111.6	236.17	92.39	28.73	11.72	3.91	0	227.51	90.79	31.39	10.06	3.25	0
110.7	6.94	6.11	-3.93	-1.48	0.37	0	6.1	3.26	1.26	0.42	0.14	0			112.5	235.69	91.32	28.62	8.4	1.99	0	228.74	91.44	31.64	10.14	3.27	0
111.6	7.68	3.72	-5.06	-0.44	-0.01	0	6.11	3.27	1.27	0.43	0.14	0			113.4	239.45	94.66	27.32	11.15	2.77	0	229.97	92.09	31.88	10.22	3.3	0
112.5	5.05	4.25	-4.48	1.08	1.79	0	6.13	3.29	1.28	0.43	0.14	0			114.3	240.89	96.38	29.9	11.7	4.42	0	231.19	92.73	32.12	10.3	3.32	0
113.4	5.62	4.81	-3.71	2.03	-2.17	0	6.14	3.31	1.29	0.43	0.14	0			115.2	243.37	97.58	27.96	10.68	2.94	0	232.4	93.38	32.36	10.38	3.35	0
114.3	6.31	1.97	-3.25	0.13	0.11	0	6.16	3.33	1.3	0.43	0.14	0			116.1	243.5	94.62	32.16	11.68	2.97	0	233.6	94.02	32.61	10.46	3.38	0
115.2	4.01	4.04	-3.49	0.67	-1.69	0	6.17	3.35	1.31	0.44	0.14	0			117	242.63	96.93	32.48	13	0.23	0	234.8	94.67	32.85	10.54	3.4	0
116.1	6.23	2.69	-3.78	0.23	-1.32	0	6.19	3.37	1.32	0.44	0.14	0			117.9	244.75	99.66	28.19	11.15	3.39	0	235.99	95.31	33.09	10.62	3.43	0
117	7.09	8.11	-0.95	0.68	-1.49	0	6.2	3.38	1.33	0.44	0.15	0			118.8	248.84	96.38	30.04	12.2	2.5	0	237.18	95.95	33.33	10.7	3.45	0
117.9	5.56	5.65	-3.51	1.13	-0.47	0	6.22	3.4	1.34	0.45	0.15	0			119.7	247.29	96.61	29.25	10.91	-0.6	0	238.35	96.58	33.58	10.78	3.48	0
118.8	6.36	6.89	-0.87	2.51	-0.87	0	6.23	3.42	1.35	0.45	0.15	0			120.6	246.89	96.69	29.59	11.28	2.5	0	239.52	97.22	33.82	10.86	3.51	0
119.7	8.52	6.5	-1.31	0.06	1.93	0	6.24	3.44	1.35	0.45	0.15	0			121.5	248.87	96.15	29.14	10.52	2.17	0	240.68	97.86	34.06	10.94	3.53	0
120.6	9.33	7.49	-2.23	3.48	2.42	0	6.26	3.46	1.36	0.46	0.15	0			122.4	244.87	100.37	26.76	10.59	1.22	0	241.84	98.49	34.3	11.02	3.56	0
121.5	5.72	5.2	-0.47	1.35	2.53	0	6.27	3.47	1.37	0.46	0.15	0			123.3	251.21	100.92	31.34	11.86	3.62	0	241.83	98.49	34.3	11.02	3.56	0
122.4	6.49	4.44	-3.92	1.88	-2.22	0	6.28	3.49	1.38	0.46	0.15	0			124.2	248.62	97.99	30.84	11.23	6.9	0	241.83	98.49	34.3	11.02	3.56	0
123.3	6.98	5.46	-5.69	1.27	-0.35	0	6.28	3.49	1.38	0.46	0.15	0			125.1	246.98	95.61	29.27	11.16	4.01	0	241.82	98.49	34.3	11.02	3.56	0
124.2	7.68	6.2	-4.94	-0.75	0.24	0	6.28	3.49	1.38	0.46	0.15	0			126	246.42	94.25	27.2	9.09	1.56	0	241.82	98.48	34.3	11.02	3.56	0
125.1	9.47	6.35	-1.89	1.32	-1.03	0	6.27	3.49	1.38	0.46	0.15	0			126.9	244.9	94.95	28.22	10.29	2.22	0	241.81	98.48	34.3	11.02	3.56	0
126	6.94	6.38	-1.99	0.6	0.62	0	6.27	3.48	1.38	0.46	0.15	0			127.8	245.21	98.39	29.8	9.13	1.35	0	241.81	98.48	34.3	11.02	3.56	0
126.9	7.21	8.03	-2.64	3.06	2.72	0	6.27	3.48	1.38	0.46	0.15	0			128.7	247.07	94.7	29.25	12.17	2.86	0	241.8	98.48	34.3	11.02	3.56	0
127.8	8.07	7.75	-1.16	2.42	1.76	0	6.27	3.48	1.38	0.46	0.15	0			129.6	247.9	95.58	29.35	12.31	1.77	0	241.79	98.47	34.3	11.02	3.56	0
128.7	5.96	6.24	-1.7	1.78	-0.67	0	6.26	3.48	1.38	0.46	0.15	0			130.5	243.08	99.24	27.15	6.41	0.17	0	241.79	98.47	34.3	11.02	3.56	0
129.6	5.92	5.69	-2.21	1.26	-0.79	0	6.26	3.48	1.38	0.46	0.15	0			131.4	247.92	95.97	30.38	11.86	3.19	0	241.78	98.47	34.29	11.02	3.56	0
130.5	8.72	5.74	-3.03	-1.07	0.43	0	6.26	3.48	1.38	0.46	0.15	0			132.3	245.68	97.54	30.15	11.75	2.68	0	241.78	98.47	34.29	11.02	3.56	0
131.4	5.44	4.52	-2.69	1.13	1.17	0	6.26	3.48	1.38	0.46	0.15	0			133.2	245.23	98.4	27.43	11.24	3.31	0	241.77	98.47	34.29	11.02	3.56	0
132.3	5.82	8.21	-1.6	-0.52	1.08	0	6.25	3.48	1.38	0.46	0.15	0			134.1	246.34	96.03	30.12	13.36	0.17	0	241.77	98.46	34.29	11.02	3.56	0
133.2	9.12	6.52	-2.69	2.82	-1	0	6.25	3.47	1.37	0.46	0.15	0			135	244.8	97.5	30.11	11.89	1.62	0	241.76	98.46	34.29	11.02	3.56	0
134.1	5.97	4.65	-1.8	1.68	2.93	0	6.25	3.47	1.37	0.46	0.15	0			135.9	246.02	98.23	31.71	12.64	3.21	0	241.76	98.46	34.29	11.02	3.56	0
135	8.39	7.23	-4.11	-1.56	-0.26	0	6.25	3.47	1.37	0.46	0.15	0			136.8	247.08	96.8	31.99	12.83	3.44	0	241.75	98.46	34.29	11.02	3.56	0
135.9	5.81	3.69	-0.95	2.07	0.5	0	6.25	3.47	1.37	0.46	0.15	0			137.7	246.39	98.05	29.41	11.04	3.25	0	241.74	98.45	34.29	11.02	3.56	0
136.8	9.8	10.23	-3.42	-3.24	-1.93	0	6.24	3.47	1.37	0.46	0.15	0			138.6	247.92	97.08	31.42	11.93	3.06	0	241.74	98.45	34.29	11.02	3.56	0
137.7	7.31	6.83	-1.4	3.11	1.53	0	6.24	3.47	1.37	0.46	0.15	0			139.5	246.58	100.4	30.53	14.57	3.79	0	241.73	98.45	34.29	11.02	3.56	0
138.6	10.31	11.19	-4.1	1.54	0.23	0	6.24	3.47	1.37	0.46	0.15	0			140.4	248.63	97.04	35.42	15.57	7.89	0	241.73	98.45	34.29	11.02	3.56	0
139.5	4.51	4.54	1.79	5.02	2.61	0	6.24	3.46	1.37	0.46	0.15	0			141.3	245.39	99.64	29.19	10.8	3.6	0	241.72	98.44	34.29	11.02	3.56	0
140.4	5.17	5.27	-5.14	-0.05	-2.57	0	6.23	3.46	1.37	0.46	0.15	0			142.2	248.13	97.38	30.43	11.81	5.74	0	241.72	98.44	34.28	11.02	3.56	0
141.3	7.04	5.77	-5.32	-0.43	-3.38	0	6.23	3.46	1.37	0.46	0.15	0			143.1	245.23	97.89	30.08	9.99	4.3	0	241.71	98.44	34.28	11.02	3.56	0
142.2	6.7	8.31	-3.23	-0.31	1.38	0	6.23	3.46	1.37	0.46	0.15	0			144	246.1	96.68	30.53	10.95	4.09	0	241.7	98.44	34.28	11.02	3.56	0
143.1	8.92	8.43	-2.5	0.83	-0.1	0	6.23	3.46	1.37	0.46	0.15	0			144.9	244.49	99.34	29.06	10.36	4.16	0	241.7	98.44	34.28	11.02	3.56	0
144	3.83	3.94	-0.74	1.02	0.53	0	6.22	3.46	1.37	0.46	0.15	0			145.8	245.6	100.35	29.9	13.44	3.09	0	241.69	98.43	34.28	11.02	3.56	0
144.9	5.64	7.26	-7.23	-1.09	-4.77	0	6.22	3.46	1.37	0.46	0.15	0			146.7	248.77	99.05	33.01	13.93	5.74	0	241.69	98.43	34.28	11.02	3.56	0
145.8	11.7	7.96	-2.92	0.43	-1.65	0	6.22	3.46	1.37	0.46	0.15	0			147.6	246.6	98.02	32.41	13.14	4.84	0	241.68	98.43	34.28	11.02	3.56	0
146.7	4.57	4.59	-0.79	3.03	3.13	0	6.22	3.45	1.37	0.46	0.15	0			148.5	246.5	97.74	32.02	12.66	5.89	0	241.68	98.43	34.28	11.02	3.56	0
147.6	7.36	6.66	-4.59	-3.33	-2.53	0	6.21	3.45	1.37	0.46	0.15	0			149.4	246.29	94.32	31.32	10.5	5.19	0	241.67	98.42	34.28	11.02	3.56	0
148.5	3.07	4.18	-4.76	-3.71	-0.65	0	6.21	3.45	1.37	0.46	0.15	0			150.3	244.07	97.91	31.55	10.97	2.7	0	241.67	98.42	34.28	11.02	3.56	0
149.4	9.77	6.39	-5.28	-2.79	-4.02	0	6.21	3.45	1.37	0.46	0.15	0			151.2	247.6	98.27	29.77	14	2.65	0	241.66	98.42	34.28	11.01	3.56	0
150.3	7.3	6.2	-1.29	2.19	2.71	0	6.21	3.45	1.36	0.46	0.15	0			152.1	246.6	95.4	30.53	11.89	5	0	241.65	98.42	34.28	11.01	3.56	0
151.2	4.49	3.64	-4.76	1.89	1.3	0	6.2	3.45	1.36	0.46	0.15	0			153	243.36	96.99	26.7	8.34	0.57	0	241.65	98.42	34.28	11.01	3.56	0
152.1	7.34	6.6	-4.18	-2.04	-2.78	0	6.2	3.45	1.36	0.46	0.15	0			153.9	242.25	96.82	28.26	13.14	2.3	0	241.64	98.41	34.27	11.01	3.56	0
153	8.03	4.95	0.22	0.34	3.16	0	6.2	3.44	1.36	0.46	0.15	0			154.8	244.2	95.66	30.19	12.15	3.72	0	241.64	98.41	34.27	11.01	3.56	0
153.9	5.49	3.94	-6.92	-1.88	1.07	0	6.2	3.44	1.36	0.46	0.15	0			155.7	244.36	96.36	30.22	10.12	1.53	0	241.63	98.41	34.27	11.01	3.56	0
154.8	6.83	4.66	-4.25	-2.07	1.32	0	6.2	3.44	1.36	0.46	0.15	0			156.6	245.18	96.49	29.81	13.2	1	0	241.63	98.41	34.27	11.01	3.56	0
155.7	6.87	7.33	-6.51	-0.12	2.52	0	6.19	3.44	1.36	0.46	0.15	0			157.5	243.71	98.85	30.61	12.91	0.49	0	241.62	98.4	34.27	11.01	3.55	0
156.6	4.15	7.38	-4.17	2.42	1.79	0	6.19	3.44	1.36	0.46	0.15	0			158.4	247.15	97.16	31.55	11.96	4.72	0	241.62	98.4	34.27	11.01	3.55	0
157.5	6.39	7.14	-4.58	1.04	-0.06	0	6.19	3.44	1.36	0.46	0.15	0			159.3	245.41	98.73	29.57	11.58	2.85	0	241.61	98.4	34.27	11.01	3.55	0
158.4	8.68	8.26	-4.56	0.35	1.17	0	6.19	3.44	1.36	0.46	0.15	0			160.2	245.56	95.72	30.77	10.05	3.83	0	241.6	98.4	34.27	11.01	3.55	0
159.3	6.89	5.9	-1.91	2.13	3.79	0	6.18	3.44	1.36	0.46	0.15	0			161.1	241.46	95.11	27.02	9.35	0.2	0	241.6	98.39	34.27	11.01	3.55	0
160.2	8.94	7.32	-4.15	0.27	1.83	0	6.18	3.43	1.36	0.46	0.15	0			162	241.08	98.27	27.57	8.74	0.96	0	241.59	98.39	34.27	11.01	3.55	0
161.1	7.72	7.79	-1.88	1.78	3.02	0	6.18	3.43	1.36	0.46	0.15	0			162.9	246	96.02	30.65	12.67	5.31	0	241.59	98.39	34.27	11.01	3.55	0
162	5.83	5.7	0.63	2.81	3.51	0	6.18	3.43	1.36	0.46	0.15	0			163.8	245.07	93.98	31.8	11.25	1.93	0	241.58	98.39	34.27	11.01	3.55	0
162.9	8.07	7.03	-5.53	-1.36	0.18	0	6.17	3.43	1.36	0.46	0.15	0			164.7	239.02	97.48	28.01	7.93	-0.1	0	241.58	98.39	34.26	11.01	3.55	0
163.8	5.19	3.14	-1.5	1.47	3.61	0	6.17	3.43	1.36	0.46	0.15	0			165.6	244.3	96.83	30.22	11.51	6.65	0	241.57	98.38	34.26	11.01	3.55	0
164.7	4.85	3.75	-7.69	-1.69	-0.07	0	6.17	3.43	1.36	0.46	0.15	0			166.5	242.49	101.27	29.06	9.15	2.57	0	241.56	98.38	34.26	11.01	3.55	0
165.6	5.6	4.6	-4.65	-2.28	-0.69	0	6.17	3.43	1.36	0.46	0.15	0			167.4	247.22	100.23	33.55	15.24	6.22	0	241.56	98.38	34.26	11.01	3.55	0
166.5	8.36	6.95	-3.47	0.17	-1.91	0	6.16	3.43	1.36	0.46	0.15	0			168.3	246.19	97.69	36.84	15.37	5.7	0	241.55	98.38	34.26	11.01	3.55	0
167.4	6.45	5.92	-3.63	0.94	1.09	0	6.16	3.42	1.35	0.46	0.15	0			169.2	245.94	96.02	32.93	13.96	1.84	0	241.55	98.37	34.26	11.01	3.55	0
168.3	8.04	6.94	-4.26	-1.4	-0.66	0	6.16	3.42	1.35	0.45	0.15	0			170.1	243.62	99.21	29.01	10.62	5.56	0	241.54	98.37	34.26	11.01	3.55	0
169.2	8.07	7.35	-1.85	0.23	-0.4	0	6.16	3.42	1.35	0.45	0.15	0			171	245.01	98.87	30.62	13.46	2.9	0	241.54	98.37	34.26	11.01	3.55	0
170.1	8.23	7.44	-3.17	0.27	0.21	0	6.16	3.42	1.35	0.45	0.15	0			171.9	245.82	96.01	33.76	12.43	3.11	0	241.53	98.37	34.26	11.01	3.55	0
171	9	5.71	-4.23	3.13	1.49	0	6.15	3.42	1.35	0.45	0.15	0			172.8	244.29	98.03	29.25	11.74	1.53	0	241.53	98.36	34.26	11.01	3.55	0
171.9	9.19	6.83	-4.83	0.61	0.7	0	6.15	3.42	1.35	0.45	0.15	0			173.7	244.18	99.32	30.8	9.16	1.23	0	241.52	98.36	34.26	11.01	3.55	0
172.8	7.75	7.04	-4.33	3.18	0.89	0	6.15	3.42	1.35	0.45	0.15	0			174.6	247.28	98.03	32.61	13.56	3.45	0	241.51	98.36	34.26	11.01	3.55	0
173.7	8.69	6.28	-4.77	1.34	1.95	0	6.15	3.41	1.35	0.45	0.15	0			175.5	246.05	96.46	31.48	12.87	4.84	0	241.51	98.36	34.26	11.01	3.55	0
174.6	7.53	5.79	-4.03	2.31	1.85	0	6.14	3.41	1.35	0.45	0.15	0			176.4	243.78	99.33	31.72	11.29	4.39	0	241.5	98.36	34.25	11.01	3.55	0
175.5	6.52	5.01	-5.92	-1.71	-1.83	0	6.14	3.41	1.35	0.45	0.15	0			177.3	244.67	99.07	31.47	13.16	5.88	0	241.5	98.35	34.25	11.01	3.55	0
176.4	5.05	5.6	-5.7	-2.83	-3.64	0	6.14	3.41	1.35	0.45	0.15	0			178.2	242.76	95.56	30.05	11.6	2.69	0	241.49	98.35	34.25	11.01	3.55	0
177.3	6.75	6.85	-2.08	-0.71	1.32	0	6.14	3.41	1.35	0.45	0.15	0			179.1	243.28	99.16	31.33	11.7	1.22	0	241.49	98.35	34.25	11.01	3.55	0
178.2	4.61	4.08	-3.61	-0.08	-0.1	0	6.13	3.41	1.35	0.45	0.15	0			180	245.51	96.78	33.74	14	4.75	0	241.48	98.35	34.25	11.01	3.55	0
179.1	7.82	6.32	-6.18	-1.41	-3.06	0	6.13	3.41	1.35	0.45	0.15	0			180.9	242.56	98.41	32.02	11.64	1.09	0	241.48	98.34	34.25	11.01	3.55	0
180	8.27	7.66	-3.05	0.77	-0.15	0	6.13	3.41	1.35	0.45	0.15	0			181.8	245.18	99	31.89	14.11	6.56	0	241.47	98.34	34.25	11.01	3.55	0
180.9	3.4	2.7	-3.43	2.64	0.69	0	6.13	3.4	1.35	0.45	0.15	0			182.7	242.58	95.7	30.62	12.52	4.23	0	241.46	98.34	34.25	11.01	3.55	0
181.8	5.99	6.2	-6.17	-2.62	-4.38	0	6.13	3.4	1.35	0.45	0.15	0			183.6	242.24	94.69	33.29	12.53	1.58	0	241.46	98.34	34.25	11.01	3.55	0
182.7	8.31	5.89	-3.57	-0.9	-0.89	0	6.12	3.4	1.35	0.45	0.15	0			184.5	241.52	97.65	28.93	9.9	-0.4	0	241.45	98.34	34.25	11.01	3.55	0
183.6	7.75	8.92	-5.24	1.82	0.85	0	6.12	3.4	1.35	0.45	0.15	0			185.4	243.98	96.21	29.97	12.46	4.41	0	241.45	98.33	34.25	11.01	3.55	0
184.5	6.42	6.58	-4.76	2.31	1.68	0	6.12	3.4	1.34	0.45	0.15	0			186.3	241.74	96.09	29.4	9.06	1.89	0	241.44	98.33	34.25	11.01	3.55	0
185.4	8.72	7.21	-6.51	-0.98	0.18	0	6.12	3.4	1.34	0.45	0.15	0			187.2	242.1	97.96	33.54	11.63	2.53	0	241.44	98.33	34.25	11	3.55	0
186.3	6.8	6.21	-3.97	-0.49	1.27	0	6.11	3.4	1.34	0.45	0.15	0			188.1	245.1	96.41	31.5	13.02	4.17	0	241.43	98.33	34.24	11	3.55	0
187.2	7.56	6.51	-6.26	-3	-0.78	0	6.11	3.4	1.34	0.45	0.15	0			189	240.9	95.23	31.67	8.29	1.31	0	241.42	98.32	34.24	11	3.55	0
188.1	7.64	8.62	-5.94	1.96	1.77	0	6.11	3.39	1.34	0.45	0.15	0			189.9	242.9	97.66	29.79	10.31	0.72	0	241.42	98.32	34.24	11	3.55	0
189	7.97	9.01	-3.43	3.55	1.04	0	6.11	3.39	1.34	0.45	0.15	0			190.8	244.57	98.51	33.05	12.45	0.92	0	241.41	98.32	34.24	11	3.55	0
189.9	6.42	6.57	-0.2	3.61	2.4	0	6.1	3.39	1.34	0.45	0.15	0			191.7	244.12	95.57	32.19	10.5	1.8	0	241.41	98.32	34.24	11	3.55	0
190.8	4.3	6.81	-4.93	0.92	-0.23	0	6.1	3.39	1.34	0.45	0.15	0			192.6	242.01	99.46	29.67	10.36	2.45	0	241.4	98.31	34.24	11	3.55	0
191.7	5.58	4.95	-4.61	0.18	-1.8	0	6.1	3.39	1.34	0.45	0.15	0			193.5	242.51	98.24	33.25	11.26	2.07	0	241.4	98.31	34.24	11	3.55	0
192.6	4.95	3.97	-4.66	-2.62	-1.68	0	6.1	3.39	1.34	0.45	0.15	0			194.4	242.54	100.52	29.13	11.13	1.99	0	241.39	98.31	34.24	11	3.55	0
193.5	7.45	5.88	-7.07	0.56	-1.03	0	6.1	3.39	1.34	0.45	0.15	0			195.3	243.53	97.48	32.64	10.64	5.12	0	241.39	98.31	34.24	11	3.55	0
194.4	6.51	6.02	-2.63	0.74	3.16	0	6.09	3.39	1.34	0.45	0.15	0			196.2	243.32	98.29	30.23	10.2	2.61	0	241.38	98.31	34.24	11	3.55	0
195.3	6.45	6.48	-4.5	-0.89	-0.1	0	6.09	3.38	1.34	0.45	0.15	0			197.1	243.74	97.68	29.41	10.66	2.04	0	241.37	98.3	34.24	11	3.55	0
196.2	8.77	8.51	-4.66	-0.87	-1.93	0	6.09	3.38	1.34	0.45	0.15	0			198	240.56	94.03	32.52	11.11	3.23	0	241.37	98.3	34.24	11	3.55	0
197.1	7.99	6.93	-2.79	2.97	2.93	0	6.09	3.38	1.34	0.45	0.15	0			198.9	242.02	97.16	31	11.41	2.68	0	241.36	98.3	34.23	11	3.55	0
198	7.29	8.49	-3.13	1.6	-0.9	0	6.08	3.38	1.34	0.45	0.15	0			199.8	240.96	97.76	31.24	10.48	3.4	0	241.36	98.3	34.23	11	3.55	0
198.9	5.16	10.94	-5.35	-0.28	0.17	0	6.08	3.38	1.34	0.45	0.15	0			200.7	243.42	95.99	29.98	13.2	2.65	0	241.35	98.29	34.23	11	3.55	0
199.8	4.9	4.74	-4.12	0.91	1.86	0	6.08	3.38	1.34	0.45	0.15	0			201.6	242.28	98.75	30.83	11.86	1.66	0	241.35	98.29	34.23	11	3.55	0
200.7	7.93	7.53	-5.52	-1.43	-1.4	0	6.08	3.38	1.34	0.45	0.15	0			202.5	245.8	98.76	34.36	14.55	2.93	0	241.34	98.29	34.23	11	3.55	0
201.6	6.81	7.24	-2.72	0.61	2.72	0	6.07	3.37	1.34	0.45	0.15	0			203.4	241.49	99.97	31.87	12.42	5.56	0	241.34	98.29	34.23	11	3.55	0
202.5	5.64	5.78	-4.47	1.25	-1.24	0	6.07	3.37	1.33	0.45	0.15	0			204.3	242.87	98.69	34.84	14.09	4.69	0	241.33	98.29	34.23	11	3.55	0
203.4	3.24	5.2	-6.62	-0.83	0.47	0	6.07	3.37	1.33	0.45	0.15	0			205.2	243.83	97.31	30.39	12.56	1.91	0	241.32	98.28	34.23	11	3.55	0
204.3	3.38	4.98	-7.08	-0.77	0.18	0	6.07	3.37	1.33	0.45	0.15	0			206.1	245.97	100.52	32.67	13.04	4.84	0	241.32	98.28	34.23	11	3.55	0
205.2	4.94	4.19	-8.87	-2.46	-3.24	0	6.07	3.37	1.33	0.45	0.15	0			207	246.23	95.9	35.1	12.93	6.6	0	241.31	98.28	34.23	11	3.55	0
206.1	5.54	5.63	-5.19	-0.9	-3.53	0	6.06	3.37	1.33	0.45	0.15	0			207.9	240.96	95.56	29.34	10.83	1.74	0	241.31	98.28	34.23	11	3.55	0
207	8.02	6.88	-5.32	0.5	-2.52	0	6.06	3.37	1.33	0.45	0.15	0			208.8	239.42	97.26	32.17	11.65	-1.05	0	241.3	98.27	34.23	11	3.55	0
207.9	3.39	7.82	-4.48	1.49	1.72	0	6.06	3.37	1.33	0.45	0.15	0			209.7	241.03	95.15	31.98	12.21	3.94	0	241.3	98.27	34.23	11	3.55	0
208.8	8.37	8.11	-4.97	2.13	0.43	0	6.06	3.36	1.33	0.45	0.15	0			210.6	239.68	97.63	31.44	11.12	2.73	0	241.29	98.27	34.22	11	3.55	0
209.7	5.56	4.33	-5.19	2.59	-0.26	0	6.05	3.36	1.33	0.45	0.15	0			211.5	242.3	96.82	31.1	8.42	2.77	0	241.29	98.27	34.22	11	3.55	0
210.6	8.87	6.85	-6.56	-0.7	-2.76	0	6.05	3.36	1.33	0.45	0.15	0			212.4	243.91	99.48	32.55	13.03	5.28	0	241.28	98.26	34.22	11	3.55	0
211.5	6.08	5.51	-5.07	2.78	-2.69	0	6.05	3.36	1.33	0.45	0.15	0			213.3	242.38	99.09	32.4	11.56	4.59	0	241.27	98.26	34.22	11	3.55	0
212.4	7.88	9.99	-7.02	-0.79	-2.36	0	6.05	3.36	1.33	0.45	0.15	0			214.2	241.73	98.54	31.27	13.26	6.96	0	241.27	98.26	34.22	11	3.55	0
213.3	5.92	9.22	-1.44	2.98	1.2	0	6.05	3.36	1.33	0.45	0.15	0			215.1	242.29	98.85	33.31	11.3	6.22	0	241.26	98.26	34.22	11	3.55	0
214.2	2.11	4.68	-5.2	2	0.4	0	6.04	3.36	1.33	0.45	0.15	0			216	242.83	95.9	30.53	12.5	4.29	0	241.26	98.26	34.22	11	3.55	0
215.1	4.73	7.38	-6.4	-1.38	-4.35	0	6.04	3.36	1.33	0.45	0.15	0			216.9	240.5	95.87	32.38	12.36	4.47	0	241.25	98.25	34.22	11	3.55	0
216	7.09	7.21	-5.76	-1.5	-2.85	0	6.04	3.35	1.33	0.45	0.15	0			217.8	242.42	94.25	31.09	10.85	3.06	0	241.25	98.25	34.22	11	3.55	0
216.9	8.25	7.42	-6.52	0.44	-1.74	0	6.04	3.35	1.33	0.45	0.15	0			218.7	238.42	96.68	30.31	8.04	0.98	0	241.24	98.25	34.22	11	3.55	0
217.8	0.5	1.59	-7.29	-1.23	-0.86	0	6.03	3.35	1.33	0.45	0.15	0			219.6	239.27	98.8	30.95	10.7	2.9	0	241.23	98.25	34.22	11	3.55	0
218.7	4.39	7.04	-6.32	-3.04	-3.92	0	6.03	3.35	1.33	0.45	0.15	0			220.5	243.06	95.53	30.01	11.35	2.82	0	241.23	98.24	34.22	11	3.55	0
219.6	7.91	8.86	-8.22	-3.79	-1.03	0	6.03	3.35	1.33	0.45	0.15	0			221.4	242.72	98.72	34.29	11.92	4.51	0	241.22	98.24	34.21	11	3.55	0
220.5	8.99	8.68	-5.82	1.88	2.03	0	6.03	3.35	1.32	0.45	0.15	0			222.3	242.84	94.91	33.41	13.18	3.32	0	241.22	98.24	34.21	10.99	3.55	0
221.4	5.74	7.75	-4.36	2.28	0.84	0	6.02	3.35	1.32	0.44	0.15	0			223.2	239.81	95.91	30.59	7.75	4.99	0	241.21	98.24	34.21	10.99	3.55	0
222.3	7.17	5.4	-3.57	-0.09	-0.27	0	6.02	3.35	1.32	0.44	0.15	0			224.1	240.32	99.39	30.47	9.31	1.91	0	241.21	98.24	34.21	10.99	3.55	0
223.2	6.6	8.22	-5.94	-1.98	-1.27	0	6.02	3.34	1.32	0.44	0.15	0			225	240.46	97.99	33.13	12.95	6.52	0	241.2	98.23	34.21	10.99	3.55	0
224.1	7.57	6.69	-4.88	0.83	-0.28	0	6.02	3.34	1.32	0.44	0.15	0			225.9	244.76	98.49	35.09	14.11	7.71	0	241.2	98.23	34.21	10.99	3.55	0
225	4.73	5.46	-4.97	0.01	0.52	0	6.02	3.34	1.32	0.44	0.15	0			226.8	242.03	96.39	31.94	11.59	6.16	0	241.19	98.23	34.21	10.99	3.55	0
225.9	7.92	8.06	-5.99	0.9	-1.59	0	6.01	3.34	1.32	0.44	0.15	0			227.7	240.63	97.48	30.06	8.75	1.47	0	241.18	98.23	34.21	10.99	3.55	0
226.8	6.45	5.03	-6.44	1.36	1.07	0	6.01	3.34	1.32	0.44	0.15	0			228.6	245.11	97.81	30.48	12.51	6.43	0	241.18	98.22	34.21	10.99	3.55	0
227.7	7.66	6.89	-7.27	0.11	-2.72	0	6.01	3.34	1.32	0.44	0.15	0			229.5	240.82	95.13	35.59	12.93	3.61	0	241.17	98.22	34.21	10.99	3.55	0
228.6	8.13	7.59	-3.59	0.12	0.08	0	6.01	3.34	1.32	0.44	0.15	0			230.4	241.12	97.2	30.31	8.46	-0.33	0	241.17	98.22	34.21	10.99	3.55	0
229.5	7.03	6.42	-6.95	0.86	-1.73	0	6	3.34	1.32	0.44	0.15	0			231.3	240.09	95.08	33.08	12.03	1.97	0	241.16	98.22	34.21	10.99	3.55	0
230.4	4.19	4.54	-8.29	1.92	-2.28	0	6	3.33	1.32	0.44	0.15	0			232.2	239.14	97.22	28.46	9.48	0.71	0	241.16	98.21	34.21	10.99	3.55	0
231.3	5.58	6.32	-7.72	0.27	-4.45	0	6	3.33	1.32	0.44	0.15	0			233.1	240.66	96.74	31.53	9.86	3.59	0	241.15	98.21	34.2	10.99	3.55	0
232.2	6.78	10.23	-5.74	-0.17	-1.24	0	6	3.33	1.32	0.44	0.15	0			234	241.96	97.5	30.57	12.41	3.27	0	241.15	98.21	34.2	10.99	3.55	0
233.1	9.22	9.07	-4.27	0.17	0.83	0	6	3.33	1.32	0.44	0.14	0			234.9	240.68	97.49	32.54	12.04	4.24	0	241.14	98.21	34.2	10.99	3.55	0
234	7.73	8.63	-3.52	4.79	2.32	0	5.99	3.33	1.32	0.44	0.14	0			235.8	238.77	98.42	30.88	9.79	2.66	0	241.13	98.21	34.2	10.99	3.55	0
234.9	6.13	7.31	-6.34	-1.06	0.53	0	5.99	3.33	1.32	0.44	0.14	0			236.7	241.49	97.62	31.05	13.29	3.03	0	241.13	98.2	34.2	10.99	3.55	0
235.8	4.86	7.34	-6.89	-0.34	-0.12	0	5.99	3.33	1.32	0.44	0.14	0			237.6	242.46	96.15	31.92	11.05	3.19	0	241.12	98.2	34.2	10.99	3.55	0
236.7	8.93	7.85	-5.67	-0.73	-0.03	0	5.99	3.33	1.32	0.44	0.14	0			238.5	240.62	95.83	29.78	10	1.5	0	241.12	98.2	34.2	10.99	3.55	0
237.6	9.75	7.31	-4.14	2.67	-0.26	0	5.98	3.32	1.32	0.44	0.14	0			239.4	243.13	96.42	33.59	11.9	3	0	241.11	98.2	34.2	10.99	3.55	0
238.5	7.66	7.41	-4.68	-0.14	-0.23	0	5.98	3.32	1.31	0.44	0.14	0			240.3	241.84	97.68	31.88	11.4	3.26	0	241.11	98.19	34.2	10.99	3.55	0
239.4	6.6	8.72	-4.57	0.91	0	0	5.98	3.32	1.31	0.44	0.14	0			241.2	243.64	94.15	35.83	14.41	6.67	0	241.1	98.19	34.2	10.99	3.55	0
240.3	7.42	7.63	-3.51	0.63	-1.67	0	5.98	3.32	1.31	0.44	0.14	0			242.1	240.27	99.18	28.83	8.87	1.63	0	241.09	98.19	34.2	10.99	3.55	0
241.2	7.55	10.96	-5.21	2.04	1.85	0	5.98	3.32	1.31	0.44	0.14	0			243	243.58	98.23	32.78	13.18	3.54	0	241.09	98.19	34.2	10.99	3.55	0
242.1	6.26	7.33	-3.93	0.77	1.41	0	5.97	3.32	1.31	0.44	0.14	0			243.9	245.77	95.53	35.27	14.53	7.85	0	241.08	98.18	34.2	10.99	3.55	0
243	6.75	4.04	-6.16	-1.5	-0.43	0	5.97	3.32	1.31	0.44	0.14	0			244.8	241.05	96.11	31.45	13.05	1.55	0	241.08	98.18	34.19	10.99	3.55	0
243.9	5.97	7.12	-8.92	-1.52	-4.05	0	5.97	3.32	1.31	0.44	0.14	0			245.7	240.12	96.26	32.99	11.54	1.8	0	241.07	98.18	34.19	10.99	3.55	0
244.8	6.12	6.65	-7.61	-1.18	-0.58	0	5.97	3.31	1.31	0.44	0.14	0			246.6	239.88	96.02	32.97	11.91	1.6	0	241.07	98.18	34.19	10.99	3.55	0
245.7	7.94	8.95	-8.15	0.28	-0.95	0	5.96	3.31	1.31	0.44	0.14	0			247.5	242.48	94.92	30.8	9.15	2.52	0	241.06	98.18	34.19	10.99	3.55	0
246.6	8.7	7.86	-6.04	1.79	3.64	0	5.96	3.31	1.31	0.44	0.14	0			248.4	239.87	93.72	31.06	12.31	1.63	0	241.06	98.17	34.19	10.99	3.55	0
247.5	5.45	8.3	-5.1	3.02	1.2	0	5.96	3.31	1.31	0.44	0.14	0			249.3	240.01	93.19	30.6	9.45	1.71	0	241.05	98.17	34.19	10.99	3.55	0
248.4	6.95	10.27	-6.93	0.19	-0.14	0	5.96	3.31	1.31	0.44	0.14	0			250.2	238.71	101.41	30.32	9.52	-0.36	0	241.04	98.17	34.19	10.99	3.55	0
249.3	8.84	7.46	-7.06	-0.78	0.99	0	5.96	3.31	1.31	0.44	0.14	0			251.1	245.17	99.85	35.1	15.7	7.69	0	241.04	98.17	34.19	10.99	3.55	0
250.2	6.6	7.93	-3.28	2.51	2.01	0	5.95	3.31	1.31	0.44	0.14	0			252	244.04	95.77	35.56	14.69	7.7	0	241.03	98.16	34.19	10.99	3.55	0
251.1	6.57	6.85	-5.32	0.81	-0.89	0	5.95	3.31	1.31	0.44	0.14	0			252.9	240.81	94.28	30.03	11.73	1.45	0	241.03	98.16	34.19	10.99	3.55	0
252	6.36	5.21	-7.52	0.23	0.12	0	5.95	3.3	1.31	0.44	0.14	0			253.8	238.32	96.48	31.29	11.26	3.88	0	241.02	98.16	34.19	10.99	3.55	0
252.9	2.74	5.98	-5.94	-1.14	-0.5	0	5.95	3.3	1.31	0.44	0.14	0			254.7	241.12	100.33	34.9	13.83	6.88	0	241.02	98.16	34.19	10.99	3.55	0
253.8	4.32	6.55	-7.79	-3.3	-2.18	0	5.94	3.3	1.31	0.44	0.14	0			255.6	243.17	96.74	36.69	14.8	4.3	0	241.01	98.16	34.18	10.99	3.55	0
254.7	4.03	4.77	-9.5	-1.09	-1.06	0	5.94	3.3	1.31	0.44	0.14	0			256.5	238.9	94.91	34.12	11.9	3.7	0	241.01	98.15	34.18	10.99	3.55	0
255.6	4.9	7.79	-11.55	-4.68	-1.65	0	5.94	3.3	1.31	0.44	0.14	0			257.4	241.12	96.21	29.91	12.34	-1.3	0	241	98.15	34.18	10.98	3.55	0
256.5	6.93	8.25	-7.3	-0.7	-1.16	0	5.94	3.3	1.31	0.44	0.14	0			258.3	240.89	94.18	32.07	10.54	2.26	0	240.99	98.15	34.18	10.98	3.55	0
257.4	5.41	7.28	-10.06	-0.98	-0.84	0	5.94	3.3	1.3	0.44	0.14	0			259.2	236.65	95.67	31.85	10.17	1.87	0	240.99	98.15	34.18	10.98	3.55	0
258.3	5.72	9.05	-9.03	-0.23	-0.16	0	5.93	3.3	1.3	0.44	0.14	0			260.1	241.29	98.93	32.81	11.93	1.8	0	240.98	98.14	34.18	10.98	3.55	0
259.2	6.07	8.69	-8.58	0.27	0.68	0	5.93	3.3	1.3	0.44	0.14	0			261	239.98	96.21	29.28	10.95	2.3	0	240.98	98.14	34.18	10.98	3.55	0
260.1	7.08	7.61	-7.59	-0.82	0.49	0	5.93	3.29	1.3	0.44	0.14	0			261.9	240.39	93.1	32.75	13.99	7.14	0	240.97	98.14	34.18	10.98	3.55	0
261	8.98	8.02	-5.05	1	0.51	0	5.93	3.29	1.3	0.44	0.14	0			262.8	238.23	97.38	31.95	8.76	0.69	0	240.97	98.14	34.18	10.98	3.55	0
261.9	4.27	4.12	-6.53	0.85	-0.72	0	5.92	3.29	1.3	0.44	0.14	0			263.7	240.41	94.37	32.87	10.89	4.9	0	240.96	98.13	34.18	10.98	3.55	0
262.8	7.77	6.65	-7.4	-1.62	-0.78	0	5.92	3.29	1.3	0.44	0.14	0			264.6	239.88	95.75	31.07	13.68	1.78	0	240.96	98.13	34.18	10.98	3.55	0
263.7	5.75	6.92	-7.86	1.08	-1.11	0	5.92	3.29	1.3	0.44	0.14	0			265.5	240.61	96.57	30.74	12.91	4.49	0	240.95	98.13	34.18	10.98	3.55	0
264.6	4.63	4.89	-7.77	-1.06	0.52	0	5.92	3.29	1.3	0.44	0.14	0			266.4	242.81	95.74	32.81	14.84	4.44	0	240.94	98.13	34.18	10.98	3.55	0
265.5	3.89	4.29	-9.85	-2.13	-2.2	0	5.92	3.29	1.3	0.44	0.14	0			267.3	241.87	97.81	32.5	11.8	3.75	0	240.94	98.13	34.17	10.98	3.54	0
266.4	9.65	9.22	-8.67	-2.6	-2.57	0	5.91	3.29	1.3	0.44	0.14	0			268.2	241.48	97.38	33.93	12.79	2.42	0	240.93	98.12	34.17	10.98	3.54	0
267.3	4.87	4.68	-3.2	4.37	0.76	0	5.91	3.28	1.3	0.44	0.14	0			269.1	240.32	98.74	31.93	12.39	3.61	0	240.93	98.12	34.17	10.98	3.54	0
268.2	4.02	7.12	-8.12	-1.42	-3.25	0	5.91	3.28	1.3	0.44	0.14	0			270	241.06	97.53	32.46	13.58	3.21	0	240.92	98.12	34.17	10.98	3.54	0
269.1	1.91	7.87	-6.61	-0.98	-3.04	0	5.91	3.28	1.3	0.44	0.14	0			270.9	241.4	96.35	34.14	10.72	2.84	0	240.92	98.12	34.17	10.98	3.54	0
270	4.89	5.89	-8.34	1.66	-2.79	0	5.91	3.28	1.3	0.44	0.14	0			271.8	238.53	96.7	34.83	13.9	3.36	0	240.91	98.11	34.17	10.98	3.54	0
270.9	3.28	2.87	-8.18	0.42	-1.77	0	5.9	3.28	1.3	0.44	0.14	0			272.7	239.25	100.68	32.34	13.74	4.89	0	240.91	98.11	34.17	10.98	3.54	0
271.8	4.63	5.61	-12.48	-4.7	-4.6	0	5.9	3.28	1.3	0.44	0.14	0			273.6	242.26	94.02	34.88	13.67	7.57	0	240.9	98.11	34.17	10.98	3.54	0
272.7	7.45	9.86	-8.47	-0.97	-1.52	0	5.9	3.28	1.3	0.44	0.14	0			274.5	240.83	96.46	33.93	10.8	2.32	0	240.89	98.11	34.17	10.98	3.54	0
273.6	4	6.87	-7.79	-0.01	-0.49	0	5.9	3.28	1.3	0.44	0.14	0			275.4	241.98	99.19	31.83	12.6	4.01	0	240.89	98.11	34.17	10.98	3.54	0
274.5	2.06	4.74	-6.98	-1.6	-2.75	0	5.89	3.27	1.3	0.44	0.14	0			276.3	241.9	96.49	32.7	12.72	4.39	0	240.88	98.1	34.17	10.98	3.54	0
275.4	5.8	7.51	-8.99	-3.85	-2.87	0	5.89	3.27	1.29	0.44	0.14	0			277.2	239.22	97.59	32.88	9.64	4.06	0	240.88	98.1	34.17	10.98	3.54	0
276.3	6.03	8.35	-7.97	1.26	0.23	0	5.89	3.27	1.29	0.43	0.14	0			278.1	240.7	95.84	35.74	14.42	6.26	0	240.87	98.1	34.17	10.98	3.54	0
277.2	8.46	8.5	-6.39	-0.92	-0.57	0	5.89	3.27	1.29	0.43	0.14	0			279	239.34	100.25	32.66	11.44	4.2	0	240.87	98.1	34.16	10.98	3.54	0
278.1	5.98	9.15	-7.7	3.15	0.43	0	5.89	3.27	1.29	0.43	0.14	0			279.9	241.98	99.8	33.38	12.97	5.51	0	240.86	98.09	34.16	10.98	3.54	0
279	6.11	6.91	-4.61	2.65	-0.27	0	5.88	3.27	1.29	0.43	0.14	0			280.8	243.57	97.13	35.83	13.44	5.01	0	240.85	98.09	34.16	10.98	3.54	0
279.9	5.95	7.6	-7.95	0.22	-0.6	0	5.88	3.27	1.29	0.43	0.14	0			281.7	240.79	95.44	33.39	11.7	5.92	0	240.85	98.09	34.16	10.98	3.54	0
280.8	8.17	10.22	-9.71	-0.65	-1.04	0	5.88	3.27	1.29	0.43	0.14	0			282.6	240.29	97.03	32.68	10.02	0.4	0	240.84	98.09	34.16	10.98	3.54	0
281.7	6.12	7.55	-6.97	1.12	2.79	0	5.88	3.26	1.29	0.43	0.14	0			283.5	237.22	97.83	31.46	9.92	2.5	0	240.84	98.08	34.16	10.98	3.54	0
282.6	7.89	7.13	-6.84	0.24	0.12	0	5.87	3.26	1.29	0.43	0.14	0			284.4	239.07	98.45	33.6	11	2.46	0	240.83	98.08	34.16	10.98	3.54	0
283.5	5.47	5.27	-4.85	3.28	2.04	0	5.87	3.26	1.29	0.43	0.14	0			285.3	238.76	96.66	33.64	11.61	4.01	0	240.83	98.08	34.16	10.98	3.54	0
284.4	4.3	7.8	-7.23	-0.2	0.27	0	5.87	3.26	1.29	0.43	0.14	0			286.2	241.18	96.22	35.01	12.32	0.83	0	240.82	98.08	34.16	10.98	3.54	0
285.3	8.1	9.05	-7.44	-0.46	1.62	0	5.87	3.26	1.29	0.43	0.14	0			287.1	238.61	96.96	32.62	10.32	2.47	0	240.82	98.08	34.16	10.98	3.54	0
286.2	4.29	7.62	-3.52	1.61	3.71	0	5.87	3.26	1.29	0.43	0.14	0			288	238.83	95.68	32.65	11.19	4.06	0	240.81	98.07	34.16	10.98	3.54	0
287.1	6.56	8.66	-7.27	-1.82	0.9	0	5.86	3.26	1.29	0.43	0.14	0			288.9	240.9	98.64	32.05	10.39	1.18	0	240.8	98.07	34.16	10.98	3.54	0
288	6.45	4.99	-8.86	0.93	-0.04	0	5.86	3.26	1.29	0.43	0.14	0			289.8	241.2	98.74	32.58	12.81	3.71	0	240.8	98.07	34.15	10.98	3.54	0
288.9	3.23	5.06	-8.74	0.03	-2.31	0	5.86	3.26	1.29	0.43	0.14	0			290.7	239.83	98.81	34.12	13.88	2.46	0	240.79	98.07	34.15	10.98	3.54	0
289.8	4.85	6.79	-8.62	-1.88	-1.17	0	5.86	3.25	1.29	0.43	0.14	0			291.6	241.15	98.2	34.73	13.57	6.13	0	240.79	98.06	34.15	10.98	3.54	0
290.7	7.38	8.44	-7.76	0.38	-0.4	0	5.86	3.25	1.29	0.43	0.14	0			292.5	238.93	93.88	31.98	12.52	0.59	0	240.78	98.06	34.15	10.97	3.54	0
291.6	5.81	4.06	-6.11	2.04	2.63	0	5.85	3.25	1.29	0.43	0.14	0			293.4	240.34	97.29	32.51	11.79	2.09	0	240.78	98.06	34.15	10.97	3.54	0
292.5	5.11	8.05	-7.88	-2.64	0.35	0	5.85	3.25	1.29	0.43	0.14	0			294.3	236.29	97.19	32.16	9.42	1.69	0	240.77	98.06	34.15	10.97	3.54	0
293.4	2.84	5	-6.39	0.62	-0.88	0	5.85	3.25	1.29	0.43	0.14	0			295.2	238.29	97.53	30.66	12.81	3.53	0	240.77	98.06	34.15	10.97	3.54	0
294.3	4.22	6.13	-8.16	-2.76	-1.71	0	5.85	3.25	1.29	0.43	0.14	0			296.1	237.99	98.15	31.88	10.52	3.16	0	240.76	98.05	34.15	10.97	3.54	0
295.2	5.89	6.5	-9.03	-0.21	-1.54	0	5.84	3.25	1.28	0.43	0.14	0			297	239.76	96.62	33.06	10.23	5.06	0	240.75	98.05	34.15	10.97	3.54	0
296.1	4	5.52	-6.31	-1.13	1.25	0	5.84	3.25	1.28	0.43	0.14	0			297.9	236.89	97.51	31.56	11.12	1.28	0	240.75	98.05	34.15	10.97	3.54	0
297	1.73	2.76	-8.45	-2.95	-3.17	0	5.84	3.24	1.28	0.43	0.14	0			298.8	239.01	98.67	32.21	9.49	1.55	0	240.74	98.05	34.15	10.97	3.54	0
297.9	9.51	7.34	-9.88	-2.33	-0.17	0	5.84	3.24	1.28	0.43	0.14	0			299.7	241.02	96.58	34.61	13.55	3.7	0	240.74	98.04	34.15	10.97	3.54	0
298.8	3.53	3.78	-7.65	2.15	1.05	0	5.84	3.24	1.28	0.43	0.14	0			300.6	240.7	97.3	31.62	11.9	5.1	0	240.73	98.04	34.15	10.97	3.54	0
299.7	8.05	6.37	-10.04	-1.53	-2.8	0	5.83	3.24	1.28	0.43	0.14	0			301.5	240.19	94.97	34.52	10.55	4.41	0	240.73	98.04	34.14	10.97	3.54	0
300.6	5.51	6.54	-6.41	0.81	2.46	0	5.83	3.24	1.28	0.43	0.14	0			302.4	239.87	98.39	33.54	11.93	4.53	0	240.72	98.04	34.14	10.97	3.54	0
301.5	4.48	6.36	-8.86	-1.89	-1.55	0	5.83	3.24	1.28	0.43	0.14	0			303.3	239.23	98.6	31.99	10.99	6.08	0	240.72	98.03	34.14	10.97	3.54	0
302.4	5.99	6.09	-10.51	-0.16	-3.46	0	5.83	3.24	1.28	0.43	0.14	0			304.2	240.84	97.37	34.32	13.52	6.53	0	240.71	98.03	34.14	10.97	3.54	0
303.3	3.18	5.18	-9.58	-2.46	-0.56	0	5.83	3.24	1.28	0.43	0.14	0			305.1	242.79	98.5	33.86	14.26	5.11	0	240.7	98.03	34.14	10.97	3.54	0
304.2	7.06	7.98	-8.98	-2.08	-3.29	0	5.82	3.23	1.28	0.43	0.14	0			306	242.36	96.85	33.51	10.42	6.1	0	240.7	98.03	34.14	10.97	3.54	0
305.1	5.82	5.11	-7.22	1.36	-1.6	0	5.82	3.23	1.28	0.43	0.14	0			306.9	238.3	96.77	32.41	12.74	2.03	0	240.69	98.03	34.14	10.97	3.54	0
306	4.11	7.21	-9.15	-3.31	-2.53	0	5.82	3.23	1.28	0.43	0.14	0			307.8	238.62	96.93	31.58	11.37	4.94	0	240.69	98.02	34.14	10.97	3.54	0
306.9	4.86	3.84	-7.46	-0.04	-1.94	0	5.82	3.23	1.28	0.43	0.14	0			308.7	238.93	95.13	33.66	12.06	4.52	0	240.68	98.02	34.14	10.97	3.54	0
307.8	4.74	5.99	-8.74	-3.09	-1.87	0	5.82	3.23	1.28	0.43	0.14	0			309.6	238.22	98.43	30.9	8.79	0.93	0	240.68	98.02	34.14	10.97	3.54	0
308.7	1.34	3.3	-9.64	-1.7	-0.09	0	5.81	3.23	1.28	0.43	0.14	0			310.5	240	98.44	30.08	10.24	2.52	0	240.67	98.02	34.14	10.97	3.54	0
309.6	7.74	9.3	-10.72	-4.21	-3.96	0	5.81	3.23	1.28	0.43	0.14	0			311.4	239.52	94.24	34.32	10.35	3.63	0	240.67	98.01	34.14	10.97	3.54	0
310.5	6.41	7.94	-5.35	2.46	1.98	0	5.81	3.23	1.28	0.43	0.14	0			312.3	237.44	96.76	28.46	12.03	-0.41	0	240.66	98.01	34.13	10.97	3.54	0
311.4	9.76	7.72	-6.02	-1.15	1.98	0	5.81	3.23	1.28	0.43	0.14	0			313.2	240.84	94.2	30.04	10.05	3.78	0	240.65	98.01	34.13	10.97	3.54	0
312.3	4.83	6.57	-7.55	0.15	0	0	5.8	3.22	1.28	0.43	0.14	0			314.1	236.23	96.81	30.4	9.04	-0.39	0	240.65	98.01	34.13	10.97	3.54	0
313.2	3.47	5.83	-9.5	-2.03	-0.69	0	5.8	3.22	1.28	0.43	0.14	0			315	239.13	96.45	31.03	12.29	4.06	0	240.64	98.01	34.13	10.97	3.54	0
314.1	5.75	6.29	-10.9	-2.83	-2.1	0	5.8	3.22	1.27	0.43	0.14	0			315.9	240.18	97.38	30.5	10.93	3.16	0	240.64	98	34.13	10.97	3.54	0
315	5.97	6.79	-6.74	-0.32	0.11	0	5.8	3.22	1.27	0.43	0.14	0			316.8	235.61	95.08	30.81	9.55	4.08	0	240.63	98	34.13	10.97	3.54	0
315.9	6.12	6.16	-7.84	-0.72	-0.55	0	5.8	3.22	1.27	0.43	0.14	0			317.7	237.04	93.94	32.39	9.72	1.79	0	240.63	98	34.13	10.97	3.54	0
316.8	5	4.4	-6.61	-1.76	-0.69	0	5.79	3.22	1.27	0.43	0.14	0			318.6	234.83	98.14	31.13	6.54	-0.56	0	240.62	98	34.13	10.97	3.54	0
317.7	5.01	5.71	-8.63	-3.93	-0.88	0	5.79	3.22	1.27	0.43	0.14	0			319.5	239.32	97.22	33.81	12.11	4.73	0	240.61	97.99	34.13	10.97	3.54	0
318.6	7.85	9.67	-7.57	-1.79	0.54	0	5.79	3.22	1.27	0.43	0.14	0			320.4	238.76	95	33	11.82	2.14	0	240.61	97.99	34.13	10.97	3.54	0
319.5	5.4	4.86	-6.76	0.63	2.32	0	5.79	3.21	1.27	0.43	0.14	0			321.3	236.97	95.23	33.43	11.28	0.67	0	240.6	97.99	34.13	10.97	3.54	0
320.4	7.49	9	-9.41	-1.9	-2.19	0	5.79	3.21	1.27	0.43	0.14	0			322.2	236.89	97.35	32.42	10.73	-0.13	0	240.6	97.99	34.13	10.97	3.54	0
321.3	6.41	5.54	-6.74	0.77	-0.6	0	5.78	3.21	1.27	0.43	0.14	0			323.1	238.8	100.3	33	11.48	2.56	0	240.59	97.98	34.13	10.97	3.54	0
322.2	10.18	6.52	-7.43	-2.38	-1.43	0	5.78	3.21	1.27	0.43	0.14	0			324	238.85	95.61	34.45	11.94	4.28	0	240.59	97.98	34.12	10.97	3.54	0
323.1	5.13	5.04	-7.98	-3.65	-0.01	0	5.78	3.21	1.27	0.43	0.14	0			324.9	236.49	97.9	30.33	8.72	1.13	0	240.58	97.98	34.12	10.97	3.54	0
324	6.07	5.91	-9.5	-2.82	-3.78	0	5.78	3.21	1.27	0.43	0.14	0			325.8	238.8	93.03	32.79	12.65	2.4	0	240.58	97.98	34.12	10.97	3.54	0
324.9	8.85	6.77	-7.8	-3.48	-0.47	0	5.77	3.21	1.27	0.43	0.14	0			326.7	234.36	97.75	29.4	8.05	-1	0	240.57	97.98	34.12	10.97	3.54	0
325.8	5.52	6.04	-3.39	1.38	4.9	0	5.77	3.21	1.27	0.43	0.14	0			327.6	240.08	99.61	35.46	13.74	4.47	0	240.56	97.97	34.12	10.97	3.54	0
326.7	4.71	5.12	-6.23	-1.43	-1.04	0	5.77	3.21	1.27	0.43	0.14	0			328.5	240.94	95.17	34.48	13.48	6.46	0	240.56	97.97	34.12	10.96	3.54	0
327.6	7.26	8.65	-7.54	-0.75	-0.56	0	5.77	3.2	1.27	0.43	0.14	0			329.4	238.5	96.59	32.37	9.57	0.25	0	240.55	97.97	34.12	10.96	3.54	0
328.5	5.6	6.94	-6.09	-0.72	0.61	0	5.77	3.2	1.27	0.43	0.14	0			330.3	239.11	98.17	33.7	11.59	3.65	0	240.55	97.97	34.12	10.96	3.54	0
329.4	4.01	7.05	-7.67	-0.73	1.09	0	5.76	3.2	1.27	0.43	0.14	0			331.2	239.34	96.76	36.23	12.8	6.82	0	240.54	97.96	34.12	10.96	3.54	0
330.3	6.64	8.38	-6.64	-1.02	-0.74	0	5.76	3.2	1.27	0.43	0.14	0			332.1	238.54	97.28	34.94	11.45	3.87	0	240.54	97.96	34.12	10.96	3.54	0
331.2	5.48	4.92	-6	0.98	0.54	0	5.76	3.2	1.27	0.43	0.14	0			333	236.49	95.48	32.2	10.13	0.95	0	240.53	97.96	34.12	10.96	3.54	0
332.1	3.44	6.07	-7.82	-0.41	-2.4	0	5.76	3.2	1.27	0.43	0.14	0			333.9	236.31	96.24	28.59	8.74	-0.44	0	240.53	97.96	34.12	10.96	3.54	0
333	7.63	8.07	-7.92	-1.51	-2.8	0	5.76	3.2	1.26	0.42	0.14	0			334.8	239.34	99.55	32.78	10.96	4.2	0	240.52	97.96	34.12	10.96	3.54	0
333.9	6.95	5.97	-5.36	-0.08	0.94	0	5.75	3.2	1.26	0.42	0.14	0			335.7	240.61	97.36	31.66	12.75	5.61	0	240.51	97.95	34.11	10.96	3.54	0
334.8	4.83	6.46	-7.48	-2.2	-1.79	0	5.75	3.19	1.26	0.42	0.14	0			336.6	239.14	97.44	34.65	11.99	4.4	0	240.51	97.95	34.11	10.96	3.54	0
335.7	7.63	7.29	-7.52	-2.77	-3.17	0	5.75	3.19	1.26	0.42	0.14	0			337.5	237.92	95.56	32.19	9.55	2.63	0	240.5	97.95	34.11	10.96	3.54	0
336.6	6.26	6.79	-3.58	0.65	1.46	0	5.75	3.19	1.26	0.42	0.14	0			338.4	237.94	94.98	33.98	10.8	5.55	0	240.5	97.95	34.11	10.96	3.54	0
337.5	9.17	5.26	-8.47	-0.28	-1.52	0	5.75	3.19	1.26	0.42	0.14	0			339.3	240.19	96.89	33.71	13.19	4.83	0	240.49	97.94	34.11	10.96	3.54	0
338.4	6.16	6.46	-5.55	-0.46	0.38	0	5.74	3.19	1.26	0.42	0.14	0			340.2	240.21	100.12	33.69	12.49	2.66	0	240.49	97.94	34.11	10.96	3.54	0
339.3	7.42	7.69	-7.22	-1.06	1.81	0	5.74	3.19	1.26	0.42	0.14	0			341.1	241.17	97.12	37.21	13.01	4.01	0	240.48	97.94	34.11	10.96	3.54	0
340.2	6.06	8.06	-6.21	-0.24	-1.36	0	5.74	3.19	1.26	0.42	0.14	0			342	240.54	95.78	33.5	11.92	5.28	0	240.48	97.94	34.11	10.96	3.54	0
341.1	6.15	5.53	-7.26	-1.17	1.34	0	5.74	3.19	1.26	0.42	0.14	0			342.9	240.72	96.41	32.89	11.9	1.36	0	240.47	97.93	34.11	10.96	3.54	0
342	1.49	3.3	-5.76	0.04	-0.56	0	5.74	3.19	1.26	0.42	0.14	0			343.8	237.72	96.45	32.98	11.04	3.35	0	240.46	97.93	34.11	10.96	3.54	0
342.9	6.62	5.7	-10.51	-4.54	-3.83	0	5.73	3.18	1.26	0.42	0.14	0			344.7	236.22	96.87	32.03	12.02	0.13	0	240.46	97.93	34.11	10.96	3.54	0
343.8	6.58	6.93	-5.45	-0.69	-0.4	0	5.73	3.18	1.26	0.42	0.14	0			345.6	235.71	95.35	28.1	9.05	0.69	0	240.45	97.93	34.11	10.96	3.54	0
344.7	8.48	8.85	-5.76	1.56	0.47	0	5.73	3.18	1.26	0.42	0.14	0			346.5	238.23	95.79	31.84	12.16	1.43	0	240.45	97.93	34.1	10.96	3.54	0
345.6	5.38	5.7	-4.66	-0.74	1.27	0	5.73	3.18	1.26	0.42	0.14	0			347.4	238.07	97.22	31.06	11.66	2.14	0	240.44	97.92	34.1	10.96	3.54	0
346.5	6.12	7.49	-5.52	-2.45	-2.74	0	5.73	3.18	1.26	0.42	0.14	0			348.3	237.18	97.2	32.18	12.59	3.39	0	240.44	97.92	34.1	10.96	3.54	0
347.4	4.89	8	-5.59	-1.97	2.19	0	5.72	3.18	1.26	0.42	0.14	0			349.2	238.5	94.84	31.97	11.19	3.93	0	240.43	97.92	34.1	10.96	3.54	0
348.3	4.85	5.27	-7.25	0.73	2.84	0	5.72	3.18	1.26	0.42	0.14	0			350.1	238.73	97.7	32.55	13.75	5.52	0	240.43	97.92	34.1	10.96	3.54	0
349.2	6.23	6.46	-6.94	-2.38	-3.04	0	5.72	3.18	1.26	0.42	0.14	0			351	239.34	99	36.17	11.25	4.69	0	240.42	97.91	34.1	10.96	3.54	0
350.1	7.02	6.55	-5.67	0.08	-0.59	0	5.72	3.18	1.26	0.42	0.14	0			351.9	240.49	98.36	34.46	11.93	5.11	0	240.41	97.91	34.1	10.96	3.54	0
351	4.95	5.84	-7.35	-0.64	0.35	0	5.71	3.17	1.26	0.42	0.14	0			352.8	239.39	96.75	33.31	10.97	2.7	0	240.41	97.91	34.1	10.96	3.54	0
351.9	6	7.27	-6.7	-3.71	-4.49	0	5.71	3.17	1.26	0.42	0.14	0			353.7	238.29	98.76	33.12	13.05	2.96	0	240.4	97.91	34.1	10.96	3.54	0
352.8	3.5	5.23	-5.48	-1.07	-0.82	0	5.71	3.17	1.25	0.42	0.14	0			354.6	236.73	98.31	33.43	13.32	3.34	0	240.4	97.91	34.1	10.96	3.54	0
353.7	6.66	7.96	-7.36	-2.2	-1.24	0	5.71	3.17	1.25	0.42	0.14	0			355.5	238.47	97.73	33.35	11.68	3.53	0	240.39	97.9	34.1	10.96	3.54	0
354.6	4.18	5.54	-7.11	-1.32	1.18	0	5.71	3.17	1.25	0.42	0.14	0			356.4	237.85	99.87	35	11.1	2.7	0	240.39	97.9	34.1	10.96	3.54	0
355.5	6.97	7.77	-7.73	-0.82	-3.76	0	5.7	3.17	1.25	0.42	0.14	0			357.3	239.64	95.6	32.86	13.11	5.67	0	240.38	97.9	34.1	10.96	3.54	0
356.4	8.51	6.12	-5.5	-0.19	1.43	0	5.7	3.17	1.25	0.42	0.14	0			358.2	238.9	98.05	30.72	10.15	2.19	0	240.38	97.9	34.09	10.96	3.54	0
357.3	3.51	4.48	-5.59	-1.02	0.85	0	5.7	3.17	1.25	0.42	0.14	0			359.1	238.99	95.4	32.22	13.25	4.11	0	240.37	97.89	34.09	10.96	3.54	0
358.2	5.92	7.66	-6.66	-3.92	-2.78	0	5.7	3.17	1.25	0.42	0.14	0			360	237.82	96.77	31.75	11.14	1.64	0	240.36	97.89	34.09	10.96	3.54	0
359.1	7.63	10.99	-6.08	-1.61	-2.28	0	5.7	3.16	1.25	0.42	0.14	0			360.9	236.49	99.99	30.36	8.38	1.19	0	240.36	97.89	34.09	10.96	3.54	0
360	5.02	5.36	-3.64	0.37	0.86	0	5.69	3.16	1.25	0.42	0.14	0			361.8	239.37	94.01	34.78	12.15	3.27	0	240.35	97.89	34.09	10.96	3.54	0
360.9	4.26	4.99	-8.12	-0.71	1.1	0	5.69	3.16	1.25	0.42	0.14	0			362.7	235.43	99.11	32.28	8.47	2.29	0	240.35	97.89	34.09	10.96	3.54	0
361.8	6.27	8.05	-4.53	-0.77	-1.53	0	5.69	3.16	1.25	0.42	0.14	0			363.6	238.16	97.9	33.34	12.58	3.75	0	240.34	97.88	34.09	10.95	3.54	0
362.7	5.37	6.14	-8.09	-4.51	-0.4	0	5.69	3.16	1.25	0.42	0.14	0			364.5	236.48	96.29	32.21	12.13	4.96	0	240.34	97.88	34.09	10.95	3.54	0
363.6	6.48	8.99	-6.31	0.05	-0.33	0	5.69	3.16	1.25	0.42	0.14	0			365.4	238.76	96.74	34.9	12.16	3.63	0	240.33	97.88	34.09	10.95	3.54	0
364.5	7.9	6.16	-3.77	2.3	0.66	0	5.68	3.16	1.25	0.42	0.14	0			366.3	235.95	96.21	33.88	10.21	4.16	0	240.33	97.88	34.09	10.95	3.54	0
365.4	6.28	5.9	-2.43	0.95	3.43	0	5.68	3.16	1.25	0.42	0.14	0			367.2	241.44	96.47	36.18	11.72	5.07	0	240.32	97.87	34.09	10.95	3.54	0
366.3	3.97	5.29	-6.52	0.47	-1.99	0	5.68	3.15	1.25	0.42	0.14	0			368.1	238.8	98.89	34.38	12.01	1.04	0	240.31	97.87	34.09	10.95	3.54	0
367.2	5.36	6.14	-5.71	-1.62	-0.89	0	5.68	3.15	1.25	0.42	0.14	0			369	240.08	98.34	34.09	12.22	2.16	0	240.31	97.87	34.09	10.95	3.54	0
368.1	4.89	5.49	-3.18	-0.95	0.84	0	5.68	3.15	1.25	0.42	0.14	0			369.9	238.28	97.37	33.67	12.31	7.05	0	240.3	97.87	34.08	10.95	3.54	0
369	6.48	7.57	-3.67	-0.08	-0.45	0	5.67	3.15	1.25	0.42	0.14	0			370.8	236.77	95.02	31.47	10.74	4	0	240.3	97.86	34.08	10.95	3.54	0
369.9	5.04	5.43	-3.21	-0.21	1.64	0	5.67	3.15	1.25	0.42	0.14	0			371.7	235.24	96.25	31.97	10.89	0.96	0	240.29	97.86	34.08	10.95	3.54	0
370.8	6.51	6.57	-4.08	-0.8	-3.32	0	5.67	3.15	1.25	0.42	0.14	0			372.6	236.7	96.52	34.1	12.46	3.5	0	240.29	97.86	34.08	10.95	3.54	0
371.7	5.02	5.38	-5.65	0.14	-0.3	0	5.67	3.15	1.25	0.42	0.14	0			373.5	237.7	97.54	32.14	10.99	1.92	0	240.28	97.86	34.08	10.95	3.54	0
372.6	6.61	8.83	-7.22	-0.59	-3.16	0	5.67	3.15	1.25	0.42	0.14	0			374.4	238.16	99.31	37.03	14.23	4.78	0	240.27	97.86	34.08	10.95	3.54	0
373.5	1.5	4.12	-2.71	-0.13	3.99	0	5.66	3.15	1.24	0.42	0.14	0			375.3	239.77	99.71	34.76	12.2	5.82	0	240.27	97.85	34.08	10.95	3.54	0
374.4	2.46	4.23	-7.92	-3.03	-1.2	0	5.66	3.14	1.24	0.42	0.14	0			376.2	238.63	97.24	34.45	11.81	4.27	0	240.26	97.85	34.08	10.95	3.53	0
375.3	6.13	5.73	-6.96	-1.75	-2.05	0	5.66	3.14	1.24	0.42	0.14	0			377.1	239.12	97.55	32.88	13.19	4.79	0	240.26	97.85	34.08	10.95	3.53	0
376.2	6.71	4.37	-3.61	-0.18	0.28	0	5.66	3.14	1.24	0.42	0.14	0			378	236.68	95.14	31.88	9.49	0.28	0	240.25	97.85	34.08	10.95	3.53	0
377.1	4.32	5.43	-5.14	0.42	1.63	0	5.66	3.14	1.24	0.42	0.14	0			378.9	238.41	97.97	32.55	10.94	2.25	0	240.25	97.84	34.08	10.95	3.53	0
378	8.02	7.43	-5.23	-1.37	0.61	0	5.65	3.14	1.24	0.42	0.14	0			379.8	239.78	97.19	34.71	11.3	4.38	0	240.24	97.84	34.08	10.95	3.53	0
378.9	5.65	5.26	-4.46	1.56	0.91	0	5.65	3.14	1.24	0.42	0.14	0			380.7	236.51	94.82	28.89	9.19	1.88	0	240.24	97.84	34.07	10.95	3.53	0
379.8	5.15	7.57	-4.86	-1.32	1.14	0	5.65	3.14	1.24	0.42	0.14	0			381.6	236.73	94.52	32.96	11.15	1.8	0	240.23	97.84	34.07	10.95	3.53	0
380.7	5.34	3.52	-5.99	-2.31	0.89	0	5.65	3.14	1.24	0.42	0.14	0			382.5	238.26	100.08	32.2	7.93	1.17	0	240.22	97.84	34.07	10.95	3.53	0
381.6	8.29	10.12	-6.67	-4.46	-2.15	0	5.65	3.14	1.24	0.42	0.14	0			383.4	236.68	97.92	35.94	14.35	5	0	240.22	97.83	34.07	10.95	3.53	0
382.5	5.42	5.45	-2.22	0.16	2.94	0	5.64	3.13	1.24	0.42	0.14	0			384.3	238.73	96.12	34.52	12.55	3.55	0	240.21	97.83	34.07	10.95	3.53	0
383.4	3.56	3.6	-3.79	-0.67	1.61	0	5.64	3.13	1.24	0.42	0.14	0			385.2	238.09	95.64	34.02	11.75	3.24	0	240.21	97.83	34.07	10.95	3.53	0
384.3	6.31	5.07	-6.73	0.02	0.63	0	5.64	3.13	1.24	0.42	0.14	0			386.1	237.6	96.74	33.3	10.57	3.91	0	240.2	97.83	34.07	10.95	3.53	0
385.2	5.12	3.95	-4.38	1.87	-1.06	0	5.64	3.13	1.24	0.42	0.14	0			387	238.02	98.46	31.86	9.96	1.52	0	240.2	97.82	34.07	10.95	3.53	0
386.1	7.31	4.41	-6.25	-1.45	-0.76	0	5.64	3.13	1.24	0.42	0.14	0			387.9	238.98	97.3	34.01	11.01	4.6	0	240.19	97.82	34.07	10.95	3.53	0
387	4.58	5.52	-3.86	-1.43	-0.35	0	5.63	3.13	1.24	0.42	0.14	0			388.8	237.58	98.42	34.56	10.04	1.1	0	240.19	97.82	34.07	10.95	3.53	0
387.9	2.76	6	-6.05	-1.34	2.78	0	5.63	3.13	1.24	0.42	0.14	0			389.7	236.02	98.97	34.22	13.59	1.47	0	240.18	97.82	34.07	10.95	3.53	0
388.8	3.93	6.09	-6.58	-0.51	0.85	0	5.63	3.13	1.24	0.42	0.14	0			390.6	239.2	98.51	34.69	14.07	4.58	0	240.17	97.81	34.07	10.95	3.53	0
389.7	5.45	5.46	-4.59	-1.12	-2.11	0	5.63	3.13	1.24	0.42	0.14	0			391.5	238.11	97.05	34.4	12.91	6.18	0	240.17	97.81	34.07	10.95	3.53	0
390.6	3.67	5	-5.65	-1.44	-0.72	0	5.63	3.12	1.24	0.42	0.14	0			392.4	237.08	94.05	32	11.28	3.23	0	240.16	97.81	34.06	10.95	3.53	0
391.5	4.85	7.06	-8.23	-3.86	-1.97	0	5.62	3.12	1.24	0.42	0.14	0			393.3	234.4	95.49	29.72	8.67	1.53	0	240.16	97.81	34.06	10.95	3.53	0
392.4	6.16	7.28	-4.43	-0.29	-0.49	0	5.62	3.12	1.24	0.42	0.14	0			394.2	237.05	95.35	34.95	12.69	4.37	0	240.15	97.81	34.06	10.95	3.53	0
393.3	5.27	6.1	-4.27	-0.34	3.7	0	5.62	3.12	1.23	0.41	0.14	0			395.1	232.83	97.35	30.09	12.7	-0.1	0	240.15	97.8	34.06	10.95	3.53	0
394.2	5.73	6.27	-4.05	-0.11	-0.68	0	5.62	3.12	1.23	0.41	0.14	0			396	234.7	96.6	34.58	10.3	2.68	0	240.14	97.8	34.06	10.95	3.53	0
395.1	4.55	3.11	-4.46	0.31	-0.89	0	5.62	3.12	1.23	0.41	0.14	0			396.9	239.09	97.51	34.4	12.85	2.43	0	240.14	97.8	34.06	10.95	3.53	0
396	2.34	5.25	-4.76	-0.41	-1.02	0	5.61	3.12	1.23	0.41	0.14	0			397.8	237.63	95.29	34.27	12.6	2.8	0	240.13	97.8	34.06	10.95	3.53	0
396.9	6.74	7.05	-7.07	-2.98	-0.53	0	5.61	3.12	1.23	0.41	0.14	0			398.7	234.73	97.85	31.83	10.28	0.49	0	240.12	97.79	34.06	10.94	3.53	0
397.8	5.41	4.09	-5.97	0.14	0.6	0	5.61	3.12	1.23	0.41	0.14	0			399.6	237.75	97.3	35.4	10.56	2.18	0	240.12	97.79	34.06	10.94	3.53	0
398.7	8.11	8.15	-4.7	-2.1	0.66	0	5.61	3.11	1.23	0.41	0.14	0			400.5	240.95	95.45	36.44	11.9	3.73	0	240.11	97.79	34.06	10.94	3.53	0
399.6	4.74	6.14	-2.71	-1.93	2.42	0	5.61	3.11	1.23	0.41	0.14	0			401.4	235.02	97.23	33.35	10.43	1.82	0	240.11	97.79	34.06	10.94	3.53	0
400.5	3.85	3.56	-4.69	-2.96	1.75	0	5.6	3.11	1.23	0.41	0.14	0			402.3	237.82	96.08	33.79	11.94	4.17	0	240.1	97.79	34.06	10.94	3.53	0
401.4	5.93	6.62	-5.11	-4.62	-1.82	0	5.6	3.11	1.23	0.41	0.14	0			403.2	235.04	95.4	32.87	9.56	2.26	0	240.1	97.78	34.06	10.94	3.53	0
402.3	5.98	6.87	-5.59	1.29	-0.47	0	5.6	3.11	1.23	0.41	0.14	0			404.1	236.87	95.25	30.66	9.62	0.82	0	240.09	97.78	34.05	10.94	3.53	0
403.2	4.87	5.47	-6.36	-1.02	-0.92	0	5.6	3.11	1.23	0.41	0.14	0			405	235.48	95.37	32.88	10.4	3.51	0	240.09	97.78	34.05	10.94	3.53	0
404.1	8.37	7.46	-4.85	-1.28	-2.51	0	5.6	3.11	1.23	0.41	0.14	0			405.9	237.43	94.18	34.25	11.08	4.09	0	240.08	97.78	34.05	10.94	3.53	0
405	1.05	2.17	-0.48	1.92	1.99	0	5.59	3.11	1.23	0.41	0.14	0			406.8	237.59	95.35	33.08	12.89	3.09	0	240.07	97.77	34.05	10.94	3.53	0
405.9	5.04	6.39	-8.51	-5.23	-3.5	0	5.59	3.11	1.23	0.41	0.14	0			407.7	236.91	94.53	33.4	9.35	-0.2	0	240.07	97.77	34.05	10.94	3.53	0
406.8	4.95	8.18	-5.94	-0.42	1.71	0	5.59	3.1	1.23	0.41	0.14	0			408.6	236.41	97.44	30.16	9.93	2.63	0	240.06	97.77	34.05	10.94	3.53	0
407.7	5.42	7.62	-5.82	-2.17	1.11	0	5.59	3.1	1.23	0.41	0.14	0			409.5	239.4	97.86	35.93	12.34	3.5	0	240.06	97.77	34.05	10.94	3.53	0
408.6	6.69	5.1	-4.81	-0.83	-1.44	0	5.59	3.1	1.23	0.41	0.13	0			410.4	237.99	96.88	34.23	11.89	3.85	0	240.05	97.76	34.05	10.94	3.53	0
409.5	4.55	4.98	-4.51	0.63	-1.28	0	5.58	3.1	1.23	0.41	0.13	0			411.3	239.66	98.74	33.43	11.9	3.85	0	240.05	97.76	34.05	10.94	3.53	0
410.4	9.32	7.02	-4.62	-2.65	-0.52	0	5.58	3.1	1.23	0.41	0.13	0			412.2	240.74	97.62	33.34	11.99	5.07	0	240.04	97.76	34.05	10.94	3.53	0
411.3	1.88	6.24	-2.55	3.12	2.22	0	5.58	3.1	1.23	0.41	0.13	0			413.1	238.88	101.14	34.74	12.45	6.88	0	240.04	97.76	34.05	10.94	3.53	0
412.2	3.39	6.97	-4.81	-1.78	-3.57	0	5.58	3.1	1.23	0.41	0.13	0			414	240.47	96.56	36.07	15.59	6.32	0	240.03	97.76	34.05	10.94	3.53	0
413.1	6.11	6.6	-3.59	0.38	-1.81	0	5.58	3.1	1.23	0.41	0.13	0			414.9	238.09	96.2	35.29	13.01	4.55	0	240.02	97.75	34.04	10.94	3.53	0
414	4.79	7.33	-4.72	2.42	1.1	0	5.57	3.1	1.22	0.41	0.13	0			415.8	236.67	96.92	33.52	11.6	2.85	0	240.02	97.75	34.04	10.94	3.53	0
414.9	2.53	7.92	-1.44	0.34	3.32	0	5.57	3.09	1.22	0.41	0.13	0			416.7	239.23	98.59	35.97	14.26	5.85	0	240.01	97.75	34.04	10.94	3.53	0
415.8	4.7	4.52	-4.46	-1.2	-2.03	0	5.57	3.09	1.22	0.41	0.13	0			417.6	239.53	100.1	36.65	12.96	4.34	0	240.01	97.75	34.04	10.94	3.53	0
416.7	6.97	6.75	-4.52	-1.35	0.55	0	5.57	3.09	1.22	0.41	0.13	0			418.5	238.18	96.72	37.94	13.31	7.5	0	240	97.74	34.04	10.94	3.53	0
417.6	2.94	4.58	-4.34	-1.68	0.94	0	5.57	3.09	1.22	0.41	0.13	0			419.4	238.01	94.99	34.73	12.32	4.19	0	240	97.74	34.04	10.94	3.53	0
418.5	5.95	5.72	-4.71	-1.47	1.11	0	5.56	3.09	1.22	0.41	0.13	0			420.3	232.82	99.39	40.39	12.11	1.57	0	239.99	97.74	34.04	10.94	3.53	0
419.4	2.9	2.07	-2.37	-0.56	0.65	0	5.56	3.09	1.22	0.41	0.13	0			421.2	239.03	98.18	37.39	11.8	1.31	0	239.99	97.74	34.04	10.94	3.53	0
420.3	2.85	1.89	-1.41	-0.39	-1.26	0	5.56	3.09	1.22	0.41	0.13	0			422.1	238.99	95.26	37.45	13.62	6.87	0	239.98	97.74	34.04	10.94	3.53	0
421.2	8.51	9.02	-2.32	0.8	-0.54	0	5.56	3.09	1.22	0.41	0.13	0			423	237.97	96.83	33.82	10.09	3.01	0	239.97	97.73	34.04	10.94	3.53	0
422.1	7.15	6.42	-0.84	-0.2	3.15	0	5.56	3.09	1.22	0.41	0.13	0			423.9	237.84	96.78	35.77	13.78	3.6	0	239.97	97.73	34.04	10.94	3.53	0
423	5.26	4.95	-2.97	2.29	2.55	0	5.55	3.08	1.22	0.41	0.13	0			424.8	238.76	99.08	37.37	11.7	5.83	0	239.96	97.73	34.04	10.94	3.53	0
423.9	2.62	3.96	-4.36	-2.26	0	0	5.55	3.08	1.22	0.41	0.13	0			425.7	239.96	98.82	37.06	12.68	5.3	0	239.96	97.73	34.04	10.94	3.53	0
424.8	4.47	5.73	-3.82	-0.19	-0.27	0	5.55	3.08	1.22	0.41	0.13	0			426.6	237.44	97.1	36.09	12.63	3.98	0	239.95	97.72	34.03	10.94	3.53	0
425.7	5.19	7.63	-3.98	1.02	-1.07	0	5.55	3.08	1.22	0.41	0.13	0			427.5	238.21	99.18	35.86	12.84	3.6	0	239.95	97.72	34.03	10.94	3.53	0
426.6	-0.14	4.35	-0.93	0.31	-1.98	0	5.55	3.08	1.22	0.41	0.13	0			428.4	238.09	94.64	35.42	15.28	3.56	0	239.94	97.72	34.03	10.94	3.53	0
427.5	3.27	4.84	-4.42	-2.44	-2.79	0	5.54	3.08	1.22	0.41	0.13	0			429.3	239.08	98.83	34.23	11.23	5.14	0	239.94	97.72	34.03	10.94	3.53	0
428.4	7.29	6.9	-3.95	-2.81	-0.85	0	5.54	3.08	1.22	0.41	0.13	0			430.2	238.66	98.39	35.74	13.12	3.11	0	239.93	97.72	34.03	10.94	3.53	0
429.3	7.92	8.84	-1.88	2.85	0.05	0	5.54	3.08	1.22	0.41	0.13	0			431.1	239.35	95.17	37.07	14.02	4.63	0	239.92	97.71	34.03	10.94	3.53	0
430.2	3.85	4.05	-1.02	4.3	2.13	0	5.54	3.08	1.22	0.41	0.13	0			432	241.51	97.66	35.71	12.58	7.75	0	239.92	97.71	34.03	10.94	3.53	0
431.1	5.42	8	-5.79	-0.18	-1.85	0	5.54	3.08	1.22	0.41	0.13	0			432.9	237.71	96.55	34.49	14.38	4.96	0	239.91	97.71	34.03	10.94	3.53	0
432	6.9	8.94	-2.8	0.72	1.66	0	5.53	3.07	1.22	0.41	0.13	0			433.8	238.29	97.49	35.93	11.62	5.9	0	239.91	97.71	34.03	10.94	3.53	0
432.9	5.21	6.16	-2.58	0.82	0.14	0	5.53	3.07	1.22	0.41	0.13	0			434.7	237.86	99.41	36.12	15.26	3.6	0	239.9	97.7	34.03	10.93	3.53	0
433.8	7.89	9.55	-3.99	-1.45	1.51	0	5.53	3.07	1.22	0.41	0.13	0			435.6	238.2	96.49	35.48	11.82	4.37	0	239.9	97.7	34.03	10.93	3.53	0
434.7	7.19	6.71	-3.49	3.72	2.62	0	5.53	3.07	1.21	0.41	0.13	0			436.5	238.06	97.19	34.33	11.59	3.55	0	239.89	97.7	34.03	10.93	3.53	0
435.6	6.49	6.47	-2.42	1.88	2.12	0	5.53	3.07	1.21	0.41	0.13	0			437.4	238.35	96.39	34.85	13.67	2.42	0	239.89	97.7	34.03	10.93	3.53	0
436.5	3.73	4.78	-4.11	2.28	0.33	0	5.53	3.07	1.21	0.41	0.13	0			438.3	238.48	98.24	36.61	12.15	4.24	0	239.88	97.69	34.02	10.93	3.53	0
437.4	4.31	5.16	-4.64	-1.28	1.16	0	5.52	3.07	1.21	0.41	0.13	0			439.2	238.75	95.39	36.33	12.27	3.21	0	239.87	97.69	34.02	10.93	3.53	0
438.3	6.13	5.77	-4.99	-0.32	-2.44	0	5.52	3.07	1.21	0.41	0.13	0			440.1	236.61	98.11	34.76	11.24	3.4	0	239.87	97.69	34.02	10.93	3.53	0
439.2	4.17	7.07	-4.62	-0.03	1.94	0	5.52	3.07	1.21	0.41	0.13	0			441	236.91	95.36	34.28	11.61	3.93	0	239.86	97.69	34.02	10.93	3.53	0
440.1	3.15	5.88	-1.41	0.58	1.09	0	5.52	3.06	1.21	0.41	0.13	0			441.9	236.82	98.32	35.13	12.87	2.29	0	239.86	97.69	34.02	10.93	3.53	0
441	5.97	9.1	-5.84	-0.04	-2.56	0	5.52	3.06	1.21	0.41	0.13	0			442.8	239.91	96.03	36.87	12.35	5.82	0	239.85	97.68	34.02	10.93	3.53	0
441.9	2.88	5.64	-1.81	1.97	1.91	0	5.51	3.06	1.21	0.41	0.13	0			443.7	235.2	97.5	32.4	10.37	2.29	0	239.85	97.68	34.02	10.93	3.53	0
442.8	5.82	9.51	-3.82	-2.03	-1.32	0	5.51	3.06	1.21	0.41	0.13	0			444.6	237.49	95.58	34.8	10.6	1.67	0	239.84	97.68	34.02	10.93	3.53	0
443.7	4.43	6.25	1.2	1.89	1.9	0	5.51	3.06	1.21	0.41	0.13	0			445.5	239.04	93.47	36.68	12.47	6.38	0	239.84	97.68	34.02	10.93	3.53	0
444.6	6.76	5.64	-2.28	1.15	2.11	0	5.51	3.06	1.21	0.41	0.13	0			446.4	236.15	98.08	34.01	10.07	3.06	0	239.83	97.67	34.02	10.93	3.53	0
445.5	5.23	9.46	-2.73	1.62	-1.15	0	5.51	3.06	1.21	0.41	0.13	0			447.3	237.02	97.55	36.32	13.65	3.55	0	239.82	97.67	34.02	10.93	3.53	0
446.4	3.71	3.65	-2.07	0.89	0.22	0	5.5	3.06	1.21	0.41	0.13	0			448.2	239.79	95.49	38.27	15.95	6.18	0	239.82	97.67	34.02	10.93	3.53	0
447.3	8.6	8.49	-4.9	-2	-0.11	0	5.5	3.06	1.21	0.41	0.13	0			449.1	238.64	93.68	36.04	11.49	4.35	0	239.81	97.67	34.01	10.93	3.53	0
448.2	4.47	7.47	-1.87	3.15	1.79	0	5.5	3.05	1.21	0.41	0.13	0			450	235.2	96.58	35.93	13.31	2.72	0	239.81	97.67	34.01	10.93	3.53	0
449.1	2.1	5.51	-1.2	1.25	0.48	0	5.5	3.05	1.21	0.41	0.13	0			450.9	237.89	95.75	35.43	12.37	4.2	0	239.8	97.66	34.01	10.93	3.53	0
450	5.55	6.27	-3.71	-2.12	-1.21	0	5.5	3.05	1.21	0.41	0.13	0			451.8	237.2	102.72	33.85	10.46	2.88	0	239.8	97.66	34.01	10.93	3.53	0
450.9	4.46	7.98	-3.1	-1.64	1.34	0	5.49	3.05	1.21	0.41	0.13	0			452.7	240.82	95.99	40.01	16.81	8.95	0	239.79	97.66	34.01	10.93	3.53	0
451.8	5.81	7	-1.74	0.1	2.27	0	5.49	3.05	1.21	0.41	0.13	0			453.6	235.66	96	36.17	10.63	2.84	0	239.79	97.66	34.01	10.93	3.53	0
452.7	4.54	5.87	-0.22	1.06	2.87	0	5.49	3.05	1.21	0.41	0.13	0			454.5	238.85	96.61	35.3	12.67	3.78	0	239.78	97.65	34.01	10.93	3.53	0
453.6	0.75	0.5	-4.37	-0.35	1.95	0	5.49	3.05	1.21	0.41	0.13	0			455.4	238.29	98.56	36.67	16.05	4.11	0	239.77	97.65	34.01	10.93	3.53	0
454.5	3.19	4.89	-5.19	-1.99	-2.75	0	5.49	3.05	1.21	0.4	0.13	0			456.3	240.25	95.84	38.85	13.64	2.87	0	239.77	97.65	34.01	10.93	3.53	0
455.4	4.44	5.32	-6.08	-2.1	0.15	0	5.48	3.05	1.21	0.4	0.13	0			457.2	237.34	97.63	34.27	12.56	0.92	0	239.76	97.65	34.01	10.93	3.53	0
456.3	8.03	9.87	-3.87	-2.1	2.21	0	5.48	3.04	1.2	0.4	0.13	0			458.1	237.44	99.26	36.32	11.89	2.18	0	239.76	97.64	34.01	10.93	3.53	0
457.2	8.11	10.1	-0.38	3.46	4.74	0	5.48	3.04	1.2	0.4	0.13	0			459	239	97.66	37.43	13.23	4.65	0	239.75	97.64	34.01	10.93	3.53	0
458.1	3.8	4.23	1.35	2.94	2.64	0	5.48	3.04	1.2	0.4	0.13	0			459.9	236.83	97.74	34.09	10.57	5.77	0	239.75	97.64	34.01	10.93	3.53	0
459	6.48	5.94	-4.76	-1.57	-2.81	0	5.48	3.04	1.2	0.4	0.13	0			460.8	237.56	96.54	37.7	13.01	3.54	0	239.74	97.64	34	10.93	3.53	0
459.9	2.9	5.2	-3.25	-1.87	2.17	0	5.48	3.04	1.2	0.4	0.13	0			461.7	238.88	96.67	36.54	13.04	2.8	0	239.74	97.64	34	10.93	3.53	0
460.8	7.26	7.9	-3.29	-0.12	-2.14	0	5.47	3.04	1.2	0.4	0.13	0			462.6	236.69	97.06	36.19	12.32	4.36	0	239.73	97.63	34	10.93	3.53	0
461.7	8.08	9.18	-1.82	2.95	2	0	5.47	3.04	1.2	0.4	0.13	0			463.5	237.44	98.1	36.57	11.34	5.58	0	239.72	97.63	34	10.93	3.53	0
462.6	3.19	3.14	-0.08	3.69	3.51	0	5.47	3.04	1.2	0.4	0.13	0			464.4	239.72	97.18	36.62	13.99	3.65	0	239.72	97.63	34	10.93	3.53	0
463.5	4.76	9.49	-5.27	-3.24	-1.51	0	5.47	3.04	1.2	0.4	0.13	0			465.3	236.53	98.68	33.66	10.43	3.99	0	239.71	97.63	34	10.93	3.53	0
464.4	3.37	7.73	-2.12	0.65	-1.1	0	5.47	3.04	1.2	0.4	0.13	0			466.2	241.37	96.2	37.9	15.17	7.83	0	239.71	97.62	34	10.93	3.53	0
465.3	6.41	6.75	-3.21	-1.48	1.42	0	5.46	3.03	1.2	0.4	0.13	0			467.1	237.86	95.59	35.11	11.71	4.27	0	239.7	97.62	34	10.93	3.53	0
466.2	3.88	4.86	-3.67	-0.15	-0.77	0	5.46	3.03	1.2	0.4	0.13	0			468	237.35	96.65	33.46	13.22	5.96	0	239.7	97.62	34	10.93	3.53	0
467.1	4.04	7.65	-0.76	0.22	-0.52	0	5.46	3.03	1.2	0.4	0.13	0			468.9	237.6	98.59	37.92	13.48	6.16	0	239.69	97.62	34	10.93	3.53	0
468	6.71	6.39	-3.7	1.94	0.95	0	5.46	3.03	1.2	0.4	0.13	0			469.8	241.26	96.9	37.91	16.05	6.48	0	239.69	97.62	34	10.92	3.53	0
468.9	5.9	5.73	-5.64	0.96	1.17	0	5.46	3.03	1.2	0.4	0.13	0			470.7	238.67	97.25	36.73	15.45	6.78	0	239.68	97.61	34	10.92	3.53	0
469.8	5.11	7.1	-0.85	-0.57	-0.04	0	5.45	3.03	1.2	0.4	0.13	0			471.6	235.4	93.99	34.81	12.52	3.6	0	239.67	97.61	34	10.92	3.53	0
470.7	3.97	6.83	-2.26	-0.58	-0.42	0	5.45	3.03	1.2	0.4	0.13	0			472.5	236.14	97.4	34.7	10.23	1.93	0	239.67	97.61	33.99	10.92	3.53	0
471.6	4.04	7.24	-2.26	1.9	2.11	0	5.45	3.03	1.2	0.4	0.13	0			473.4	238.72	98.84	36.69	12.16	2.74	0	239.66	97.61	33.99	10.92	3.53	0
472.5	4.48	5.08	-2.18	1.16	1.43	0	5.45	3.03	1.2	0.4	0.13	0			474.3	240.46	96.24	38.18	15.94	5.18	0	239.66	97.6	33.99	10.92	3.53	0
473.4	2.82	6.1	-2.44	-1.46	-0.96	0	5.45	3.02	1.2	0.4	0.13	0			475.2	237.49	96.9	36.88	12.22	3.53	0	239.65	97.6	33.99	10.92	3.53	0
474.3	3.61	6.09	-2.65	-2	0.65	0	5.45	3.02	1.2	0.4	0.13	0			476.1	237.1	99.03	38.67	15.02	3.76	0	239.65	97.6	33.99	10.92	3.53	0
475.2	3.76	4.96	-3.27	-0.79	-1.97	0	5.44	3.02	1.2	0.4	0.13	0			477	236.29	93.77	36.13	12.54	4.74	0	239.64	97.6	33.99	10.92	3.53	0
476.1	3.87	7.93	-2.95	-1.75	1.59	0	5.44	3.02	1.2	0.4	0.13	0			477.9	235.59	97.18	36	11.55	1.87	0	239.64	97.6	33.99	10.92	3.53	0
477	5.58	6.94	-2.73	-0.52	-0.1	0	5.44	3.02	1.19	0.4	0.13	0			478.8	238.62	97.46	37.12	13.78	3.14	0	239.63	97.59	33.99	10.92	3.53	0
477.9	5.79	7.18	-2.43	1.85	1.18	0	5.44	3.02	1.19	0.4	0.13	0			479.7	236.73	95.46	35.2	10.87	4.33	0	239.62	97.59	33.99	10.92	3.53	0
478.8	4.51	5.15	-1.22	2.4	2.91	0	5.44	3.02	1.19	0.4	0.13	0			480.6	236.56	98.22	36.21	12.8	4.29	0	239.62	97.59	33.99	10.92	3.53	0
479.7	4.49	4.99	-2.56	-0.49	-0.54	0	5.43	3.02	1.19	0.4	0.13	0			481.5	238.48	94.82	35.01	12.28	4.58	0	239.61	97.59	33.99	10.92	3.53	0
480.6	1.56	2.88	-2.2	-0.26	-0.29	0	5.43	3.02	1.19	0.4	0.13	0			482.4	235.67	97.6	36.12	9.8	1.97	0	239.61	97.58	33.99	10.92	3.53	0
481.5	5.08	6.46	-6.08	-2.8	-2.95	0	5.43	3.02	1.19	0.4	0.13	0			483.3	236.07	96.44	37.84	12.1	6.01	0	239.6	97.58	33.98	10.92	3.53	0
482.4	1.89	3.48	-1.7	1.48	0.77	0	5.43	3.01	1.19	0.4	0.13	0			484.2	236.82	96.73	36.65	11.99	4.05	0	239.6	97.58	33.98	10.92	3.53	0
483.3	3.49	5.42	-3.7	-1.54	-1.05	0	5.43	3.01	1.19	0.4	0.13	0			485.1	237.96	96.22	34.81	11.21	2.47	0	239.59	97.58	33.98	10.92	3.53	0
484.2	5.26	7.24	-4.37	-0.8	-0.02	0	5.42	3.01	1.19	0.4	0.13	0			486	236.69	97.71	36.69	17.11	3.76	0	239.59	97.57	33.98	10.92	3.53	0
485.1	2.84	5.1	-1.58	0.8	-1.5	0	5.42	3.01	1.19	0.4	0.13	0			486.9	236.74	93.52	37.21	14.46	6.26	0	239.58	97.57	33.98	10.92	3.52	0
486	8.9	6.67	-5.7	-1.05	-1.92	0	5.42	3.01	1.19	0.4	0.13	0			487.8	237.5	100.06	35.99	11.76	2.09	0	239.57	97.57	33.98	10.92	3.52	0
486.9	3.6	4.3	0	3	2.33	0	5.42	3.01	1.19	0.4	0.13	0			488.7	239.05	97.51	37.22	12.45	5.55	0	239.57	97.57	33.98	10.92	3.52	0
487.8	4.29	5.74	-2.86	-1.17	-0.17	0	5.42	3.01	1.19	0.4	0.13	0			489.6	238.91	96.66	36.68	11.97	4.8	0	239.56	97.57	33.98	10.92	3.52	0
488.7	7.32	9.15	-2.57	-0.98	1.05	0	5.42	3.01	1.19	0.4	0.13	0			490.5	239.64	95.99	35.47	9.33	4.36	0	239.56	97.56	33.98	10.92	3.52	0
489.6	3.42	4.58	-0.73	3.67	1.7	0	5.41	3.01	1.19	0.4	0.13	0			491.4	236.13	97.11	35.48	11.52	0.93	0	239.55	97.56	33.98	10.92	3.52	0
490.5	5.62	8.22	-3.76	-0.79	-1.24	0	5.41	3	1.19	0.4	0.13	0			492.3	239.78	97.7	38.62	11.9	3.51	0	239.55	97.56	33.98	10.92	3.52	0
491.4	3.63	4.84	-3.28	1.43	1.94	0	5.41	3	1.19	0.4	0.13	0			493.2	238.76	97.72	38.42	12.09	5.93	0	239.54	97.56	33.98	10.92	3.52	0
492.3	4.8	4.32	-1.6	-0.09	-1.23	0	5.41	3	1.19	0.4	0.13	0			494.1	238.51	96.38	38.47	11.23	4.66	0	239.54	97.55	33.98	10.92	3.52	0
493.2	2.87	3.95	-2.05	-0.33	0.02	0	5.41	3	1.19	0.4	0.13	0			495	236.97	100.68	35.31	11.04	4.51	0	239.53	97.55	33.97	10.92	3.52	0
494.1	0.76	6.59	-2.93	-3.1	1.17	0	5.4	3	1.19	0.4	0.13	0			495.9	241.92	97.69	37.83	14.86	9.84	0	239.52	97.55	33.97	10.92	3.52	0
495	4.71	4.29	-1.98	-2.28	-0.5	0	5.4	3	1.19	0.4	0.13	0			496.8	237.49	95.53	35.08	9.87	5.28	0	239.52	97.55	33.97	10.92	3.52	0
495.9	4.2	8.68	-1.71	2.21	1.54	0	5.4	3	1.19	0.4	0.13	0			497.7	239.38	96.26	36.26	14.24	3.6	0	239.51	97.55	33.97	10.92	3.52	0
496.8	4.13	5.38	-2.67	1.2	0.79	0	5.4	3	1.19	0.4	0.13	0			498.6	237.24	94.45	34.98	11.69	3.6	0	239.51	97.54	33.97	10.92	3.52	0
497.7	4.79	6.82	-1.38	-2.04	1.11	0	5.4	3	1.19	0.4	0.13	0			499.5	239.6	93.53	35.9	11.38	4.59	0	239.5	97.54	33.97	10.92	3.52	0
498.6	2.78	3.72	-1.44	0.82	0.94	0	5.39	3	1.19	0.4	0.13	0			500.4	235.85	96.81	32.44	12.72	0.57	0	239.5	97.54	33.97	10.92	3.52	0
499.5	1.93	4.89	-5.72	-2.96	-0.1	0	5.39	2.99	1.18	0.4	0.13	0			501.3	237.99	97.14	37.63	14.51	4.94	0	239.49	97.54	33.97	10.92	3.52	0
500.4	4.08	6.3	-4.34	-1.69	-3.78	0	5.39	2.99	1.18	0.4	0.13	0			502.2	239.94	97.27	36.39	13.9	7.42	0	239.49	97.53	33.97	10.92	3.52	0
501.3	4.96	6.32	-2.99	-1.71	-1.75	0	5.39	2.99	1.18	0.4	0.13	0			503.1	239.11	97.86	39.33	13.14	5.02	0	239.48	97.53	33.97	10.92	3.52	0
502.2	4.67	6.89	-1.09	0.72	2.52	0	5.39	2.99	1.18	0.4	0.13	0			504	237.46	97.01	36.37	11.45	4.44	0	239.47	97.53	33.97	10.92	3.52	0
503.1	5.47	6.32	-1.65	2.67	0.99	0	5.39	2.99	1.18	0.4	0.13	0			504.9	239.69	97.56	39	13.15	4.97	0	239.47	97.53	33.97	10.92	3.52	0
504	4.18	5.45	-2.65	1.12	0.74	0	5.38	2.99	1.18	0.4	0.13	0			505.8	238.69	98.8	38.54	15.9	5.66	0	239.46	97.52	33.97	10.91	3.52	0
504.9	3.64	5.23	-3.86	-2.95	0.14	0	5.38	2.99	1.18	0.4	0.13	0			506.7	238.71	97.52	38.37	14.21	4.4	0	239.46	97.52	33.96	10.91	3.52	0
505.8	4	6.3	-2.48	0.42	0.04	0	5.38	2.99	1.18	0.4	0.13	0			507.6	236.35	98.88	36.89	11.99	4.51	0	239.45	97.52	33.96	10.91	3.52	0
506.7	5.07	5.87	-2.5	-1.36	-1.53	0	5.38	2.99	1.18	0.4	0.13	0			508.5	239.32	96	38.12	13.13	2.59	0	239.45	97.52	33.96	10.91	3.52	0
507.6	3.82	6.76	-2.04	-2.2	0.11	0	5.38	2.99	1.18	0.4	0.13	0			509.4	235.44	99.99	35.17	10.57	1.73	0	239.44	97.52	33.96	10.91	3.52	0
508.5	2.14	6.12	0.14	1.63	-0.67	0	5.37	2.98	1.18	0.4	0.13	0			510.3	242.53	97.9	38.82	15.56	5.93	0	239.44	97.51	33.96	10.91	3.52	0
509.4	3.66	6.84	-5.32	-3.54	-0.73	0	5.37	2.98	1.18	0.4	0.13	0			511.2	241.11	96.82	36.97	12.62	7.41	0	239.43	97.51	33.96	10.91	3.52	0
510.3	2.13	4.65	-0.68	0.33	1	0	5.37	2.98	1.18	0.4	0.13	0			512.1	240.28	96.45	34.42	11.8	5.36	0	239.42	97.51	33.96	10.91	3.52	0
511.2	5.56	4.79	-2.62	-0.29	-2.47	0	5.37	2.98	1.18	0.4	0.13	0			513	239.33	99.27	34.2	12.71	4.08	0	239.42	97.51	33.96	10.91	3.52	0
512.1	3.68	2.57	-0.35	-1.25	-0.08	0	5.37	2.98	1.18	0.4	0.13	0			513.9	241.19	98.69	40.91	13.69	6.42	0	239.41	97.5	33.96	10.91	3.52	0
513	5.05	9	-4.29	-2.32	-2.06	0	5.37	2.98	1.18	0.4	0.13	0			514.8	239.14	97.61	39.1	14.2	5.11	0	239.41	97.5	33.96	10.91	3.52	0
513.9	3.3	3.71	-2.03	2.19	0.78	0	5.36	2.98	1.18	0.4	0.13	0			515.7	238.33	96.1	37.77	13.35	4.36	0	239.4	97.5	33.96	10.91	3.52	0
514.8	2.55	6.98	-4.54	-1.92	-0.84	0	5.36	2.98	1.18	0.4	0.13	0			516.6	238.11	99.14	36.91	11.58	4.12	0	239.4	97.5	33.96	10.91	3.52	0
515.7	5.75	6.68	-2.07	0.62	3.19	0	5.36	2.98	1.18	0.4	0.13	0			517.5	238.54	94.5	35.55	12.22	6.52	0	239.39	97.5	33.96	10.91	3.52	0
516.6	5.28	4.16	-0.66	1.2	1.2	0	5.36	2.98	1.18	0.4	0.13	0			518.4	238.33	98.57	33.72	9.74	3.72	0	239.39	97.49	33.95	10.91	3.52	0
517.5	1.69	4.91	-3.86	-0.16	-1.81	0	5.36	2.97	1.18	0.4	0.13	0			519.3	238.43	94.82	37.83	14.21	6.35	0	239.38	97.49	33.95	10.91	3.52	0
518.4	1.07	3.76	-4.2	-1.8	-0.64	0	5.35	2.97	1.18	0.4	0.13	0			520.2	238.49	96.31	35.95	12.23	4.18	0	239.37	97.49	33.95	10.91	3.52	0
519.3	1.37	5.43	-6.41	-2.06	-1.76	0	5.35	2.97	1.18	0.4	0.13	0			521.1	240.25	98.59	39.89	11.53	7.18	0	239.37	97.49	33.95	10.91	3.52	0
520.2	5.03	6.17	-1.8	-1.19	0.11	0	5.35	2.97	1.18	0.39	0.13	0			522	241.33	98.45	36	15.04	7.13	0	239.36	97.48	33.95	10.91	3.52	0
521.1	3.31	2.67	-0.16	1.86	2.28	0	5.35	2.97	1.17	0.39	0.13	0			522.9	240.49	98.65	38.05	14.51	4.74	0	239.36	97.48	33.95	10.91	3.52	0
522	4.63	5	-2.92	-0.1	-1.03	0	5.35	2.97	1.17	0.39	0.13	0			523.8	239.36	97.91	37.57	12.24	6.39	0	239.35	97.48	33.95	10.91	3.52	0
522.9	3.33	5.41	-2.86	-2.23	-3.73	0	5.34	2.97	1.17	0.39	0.13	0			524.7	239.44	99.44	36.61	9.69	5.65	0	239.35	97.48	33.95	10.91	3.52	0
523.8	5.12	6.26	-4.37	-0.69	0.87	0	5.34	2.97	1.17	0.39	0.13	0			525.6	240.08	96.35	39.37	14.22	7.14	0	239.34	97.48	33.95	10.91	3.52	0
524.7	3.14	4.69	1.01	2.42	-1.1	0	5.34	2.97	1.17	0.39	0.13	0			526.5	237.63	92.82	34.92	9.96	3.77	0	239.34	97.47	33.95	10.91	3.52	0
525.6	5.38	6.47	-5.28	-2.92	-3.47	0	5.34	2.96	1.17	0.39	0.13	0			527.4	235.13	96.39	34.16	10.41	2.32	0	239.33	97.47	33.95	10.91	3.52	0
526.5	3.73	5.46	-2.96	0.84	0.67	0	5.34	2.96	1.17	0.39	0.13	0			528.3	239.28	96.54	35.37	10.94	5.02	0	239.32	97.47	33.95	10.91	3.52	0
527.4	4.37	3.45	-0.73	-0.11	1.72	0	5.34	2.96	1.17	0.39	0.13	0			529.2	240.4	96.83	37.52	13.73	7.25	0	239.32	97.47	33.94	10.91	3.52	0
528.3	2.33	2.7	-2.21	-0.8	1.14	0	5.33	2.96	1.17	0.39	0.13	0			530.1	239.63	98.21	37.24	11.47	5.03	0	239.31	97.46	33.94	10.91	3.52	0
529.2	6.46	4.44	-4.93	-2.13	-1.15	0	5.33	2.96	1.17	0.39	0.13	0			531	239.94	97.17	35.19	12.26	3.02	0	239.31	97.46	33.94	10.91	3.52	0
530.1	2.61	5.1	-1.96	0.23	-0.54	0	5.33	2.96	1.17	0.39	0.13	0			531.9	240.14	94.24	37.62	13.92	7.62	0	239.3	97.46	33.94	10.91	3.52	0
531	6.91	8.8	-1.41	-0.92	-0.69	0	5.33	2.96	1.17	0.39	0.13	0			532.8	234.17	96.52	31.7	9.95	1.49	0	239.3	97.46	33.94	10.91	3.52	0
531.9	2.33	4.98	-0.37	2.86	1.71	0	5.33	2.96	1.17	0.39	0.13	0			533.7	239.57	97.17	36.5	12.57	4.76	0	239.29	97.45	33.94	10.91	3.52	0
532.8	5.96	9.7	-2.93	0.71	-2.44	0	5.32	2.96	1.17	0.39	0.13	0			534.6	239.09	96.03	35.22	11.77	5.11	0	239.29	97.45	33.94	10.91	3.52	0
533.7	-0.26	3.56	1.35	0.12	1.76	0	5.32	2.96	1.17	0.39	0.13	0			535.5	236.51	97.47	32.08	10.36	1.17	0	239.28	97.45	33.94	10.91	3.52	0
534.6	5.99	8.49	-3.2	-1.93	-4.29	0	5.32	2.95	1.17	0.39	0.13	0			536.4	239.36	97.34	37.78	14	5.07	0	239.27	97.45	33.94	10.91	3.52	0
535.5	4.38	6.67	-0.83	1.34	-1.04	0	5.32	2.95	1.17	0.39	0.13	0			537.3	238.92	96.25	36.28	13.65	4.94	0	239.27	97.45	33.94	10.91	3.52	0
536.4	1.52	4.6	-1.1	-0.54	-0.45	0	5.32	2.95	1.17	0.39	0.13	0			538.2	236.89	99.98	36.8	14.4	4.23	0	239.26	97.44	33.94	10.91	3.52	0
537.3	3.66	4.7	-1.98	-1.8	-3.09	0	5.32	2.95	1.17	0.39	0.13	0			539.1	239.4	97.3	37.71	13.54	4.98	0	239.26	97.44	33.94	10.91	3.52	0
538.2	1.11	4.26	0.67	-0.58	-3.52	0	5.31	2.95	1.17	0.39	0.13	0			540	237.76	96.66	35.71	13.46	4.6	0	239.25	97.44	33.94	10.91	3.52	0
539.1	3.58	4.66	-2.59	-0.26	-1.61	0	5.31	2.95	1.17	0.39	0.13	0			540.9	239.69	97.9	38.04	12.75	6.23	0	239.25	97.44	33.93	10.9	3.52	0
540	5.79	5.6	-0.96	-1.44	-0.63	0	5.31	2.95	1.17	0.39	0.13	0			541.8	237.61	96.79	38.08	12.26	5.82	0	239.24	97.43	33.93	10.9	3.52	0
540.9	2.76	7.29	-1.7	0.35	1.26	0	5.31	2.95	1.17	0.39	0.13	0			542.7	240.39	100.13	35.11	14	5.65	0	239.24	97.43	33.93	10.9	3.52	0
541.8	1.74	5.13	1.06	0.42	0.59	0	5.31	2.95	1.17	0.39	0.13	0			543.6	243.1	97.57	38.85	12.92	4.89	0	239.23	97.43	33.93	10.9	3.52	0
542.7	4.23	8.86	-2.93	-1.59	-2.13	0	5.31	2.95	1.17	0.39	0.13	0			544.5	238.15	96.75	34.8	13.85	5.34	0	239.22	97.43	33.93	10.9	3.52	0
543.6	5.53	5.37	-0.38	1.51	-3.51	0	5.3	2.94	1.16	0.39	0.13	0			545.4	237.25	97.59	36.01	13.34	4.57	0	239.22	97.43	33.93	10.9	3.52	0
544.5	3.21	5.04	-0.11	-0.84	0.38	0	5.3	2.94	1.16	0.39	0.13	0			546.3	237.77	95.2	37.75	12.16	6.86	0	239.21	97.42	33.93	10.9	3.52	0
545.4	6.91	7.03	0	-2.23	-0.47	0	5.3	2.94	1.16	0.39	0.13	0			547.2	235.75	94.62	34.24	12.53	-0.01	0	239.21	97.42	33.93	10.9	3.52	0
546.3	5.57	7.28	0.27	0.34	0.66	0	5.3	2.94	1.16	0.39	0.13	0			548.1	236.58	99.24	33.77	11.01	0.89	0	239.2	97.42	33.93	10.9	3.52	0
547.2	6.2	8.83	-0.21	3.81	4.53	0	5.3	2.94	1.16	0.39	0.13	0			549	239.31	96.6	35.27	13.73	6.37	0	239.2	97.42	33.93	10.9	3.52	0
548.1	3.43	5.8	-0.2	0.28	-0.82	0	5.29	2.94	1.16	0.39	0.13	0			549.9	236.29	96.42	34.26	11.62	2.76	0	239.19	97.41	33.93	10.9	3.52	0
549	2.74	4.44	-1.59	-0.3	0.28	0	5.29	2.94	1.16	0.39	0.13	0			550.8	240.72	95.8	39.11	13.56	4.62	0	239.19	97.41	33.93	10.9	3.52	0
549.9	0.8	4.04	-2.15	-0.38	-1.06	0	5.29	2.94	1.16	0.39	0.13	0			551.7	236.91	97.88	32.3	8.93	1.66	0	239.18	97.41	33.93	10.9	3.52	0
550.8	3.52	6.41	-2.63	-0.65	-0.62	0	5.29	2.94	1.16	0.39	0.13	0			552.6	239.23	98.11	38.23	13.07	6.1	0	239.17	97.41	33.92	10.9	3.52	0
551.7	3.73	4.32	-0.68	1.99	0.66	0	5.29	2.94	1.16	0.39	0.13	0			553.5	237.76	95.33	36.7	12.55	3.47	0	239.17	97.41	33.92	10.9	3.52	0
552.6	2.98	5.56	-0.16	1.17	0.79	0	5.29	2.93	1.16	0.39	0.13	0			554.4	236.56	99.27	35.96	10.27	3.27	0	239.16	97.4	33.92	10.9	3.52	0
553.5	4.37	6.22	-1.13	0.06	-0.95	0	5.28	2.93	1.16	0.39	0.13	0			555.3	239.33	99.86	37.03	12.4	5.57	0	239.16	97.4	33.92	10.9	3.52	0
554.4	4.01	6.52	-1.63	-1.01	0.29	0	5.28	2.93	1.16	0.39	0.13	0			556.2	240.22	98.67	39.79	17.06	8.61	0	239.15	97.4	33.92	10.9	3.52	0
555.3	2.56	6.47	1.43	-0.54	0.22	0	5.28	2.93	1.16	0.39	0.13	0			557.1	237.93	99.31	36.04	12.85	5.06	0	239.15	97.4	33.92	10.9	3.52	0
556.2	4.22	6.3	-2.79	-1.29	-3.43	0	5.28	2.93	1.16	0.39	0.13	0			558	241.97	96.9	38.17	14.46	4.7	0	239.14	97.39	33.92	10.9	3.52	0
557.1	2.77	5.32	0.63	-0.16	1.54	0	5.28	2.93	1.16	0.39	0.13	0			558.9	239.63	94.02	37.47	10.85	7.85	0	239.14	97.39	33.92	10.9	3.52	0
558	4.03	4.73	-3.93	-0.92	-1	0	5.27	2.93	1.16	0.39	0.13	0			559.8	237.91	96.42	32.81	9.64	3.5	0	239.13	97.39	33.92	10.9	3.52	0
558.9	2.39	5.86	-1.75	-1.73	-0.9	0	5.27	2.93	1.16	0.39	0.13	0			560.7	239.66	99.77	37.39	12.24	4.61	0	239.12	97.39	33.92	10.9	3.52	0
559.8	4.92	7.86	-3.15	-1.34	-2.1	0	5.27	2.93	1.16	0.39	0.13	0			561.6	241.22	95.89	38.99	15.55	7.86	0	239.12	97.38	33.92	10.9	3.52	0
560.7	4.48	6.92	-1.34	0.14	1.85	0	5.27	2.93	1.16	0.39	0.13	0			562.5	237.45	98.61	34.96	10.97	2.4	0	239.11	97.38	33.92	10.9	3.52	0
561.6	2.06	4.03	-2.77	0.38	1.6	0	5.27	2.92	1.16	0.39	0.13	0			563.4	239.61	97.19	38.06	13.98	5.71	0	239.11	97.38	33.91	10.9	3.52	0
562.5	3.41	5.4	-2.1	-1.77	-0.92	0	5.27	2.92	1.16	0.39	0.13	0			564.3	238.78	94.95	36.09	13.13	3.76	0	239.1	97.38	33.91	10.9	3.52	0
563.4	4.4	4.87	-2.15	-0.6	-0.15	0	5.26	2.92	1.16	0.39	0.13	0			565.2	236.4	96.97	32.74	9.8	1.75	0	239.1	97.38	33.91	10.9	3.52	0
564.3	3.1	2.36	-0.42	0.82	0.54	0	5.26	2.92	1.16	0.39	0.13	0			566.1	240.4	94.13	34.11	12.69	4.21	0	239.09	97.37	33.91	10.9	3.52	0
565.2	4.38	6.66	-2.11	-4.54	-1.2	0	5.26	2.92	1.16	0.39	0.13	0			567	238.06	95.29	35.63	11.87	3.31	0	239.09	97.37	33.91	10.9	3.52	0
566.1	4.45	4.75	-3.13	-0.35	1.12	0	5.26	2.92	1.16	0.39	0.13	0			567.9	235.79	95.83	33.65	9.02	2.93	0	239.08	97.37	33.91	10.9	3.52	0
567	6.21	6.02	-3.37	-1.21	-3.98	0	5.26	2.92	1.15	0.39	0.13	0			568.8	237.08	94.97	34.06	8.15	1.58	0	239.07	97.37	33.91	10.9	3.52	0
567.9	6.14	5.72	2.37	0.26	3.64	0	5.26	2.92	1.15	0.39	0.13	0			569.7	237.66	97.09	33.38	10.75	4.03	0	239.07	97.36	33.91	10.9	3.52	0
568.8	3.96	2.9	-1.03	-2.11	0.35	0	5.25	2.92	1.15	0.39	0.13	0			570.6	239.07	96.93	38.59	10.99	5.77	0	239.06	97.36	33.91	10.9	3.52	0
569.7	4.21	5.04	-2.51	-1.85	2.97	0	5.25	2.92	1.15	0.39	0.13	0			571.5	238.41	97.77	34.71	11.13	3.98	0	239.06	97.36	33.91	10.9	3.52	0
570.6	7.3	9.28	-2.63	-2.44	1.18	0	5.25	2.92	1.15	0.39	0.13	0			572.4	238.33	96.92	39.27	14.15	4.16	0	239.05	97.36	33.91	10.9	3.52	0
571.5	1.39	5.56	1.7	0.16	2.1	0	5.25	2.91	1.15	0.39	0.13	0			573.3	238.23	98.13	35.08	11.51	3.34	0	239.05	97.36	33.91	10.9	3.52	0
572.4	4.83	6.46	-2.81	-3.73	-2.9	0	5.25	2.91	1.15	0.39	0.13	0			574.2	239.71	96.86	36.58	13.22	5.31	0	239.04	97.35	33.91	10.9	3.52	0
573.3	5.39	6.21	-1.79	0.35	-0.45	0	5.24	2.91	1.15	0.39	0.13	0			575.1	237.56	96.78	38.3	10.96	3.37	0	239.04	97.35	33.9	10.9	3.52	0
574.2	4.7	5.27	-0.39	-2.1	-1.02	0	5.24	2.91	1.15	0.39	0.13	0			576	239.09	97.72	38.47	12.88	4.49	0	239.03	97.35	33.9	10.9	3.52	0
575.1	5.58	6.16	-3.89	-0.45	-0.67	0	5.24	2.91	1.15	0.39	0.13	0			576.9	240.26	97.25	38.7	15.42	6.19	0	239.03	97.35	33.9	10.89	3.52	0
576	4.89	7.18	0.32	1.42	2.49	0	5.24	2.91	1.15	0.39	0.13	0			577.8	240.1	98.19	38.75	9.93	3.48	0	239.02	97.34	33.9	10.89	3.52	0
576.9	1.33	4.46	0.11	-0.64	-0.28	0	5.24	2.91	1.15	0.39	0.13	0			578.7	235.91	97.15	36.11	12.74	4.42	0	239.01	97.34	33.9	10.89	3.52	0
577.8	3.62	8.51	-1.02	-2.88	-2.29	0	5.24	2.91	1.15	0.39	0.13	0			579.6	238.55	94.37	36.93	12.76	4.05	0	239.01	97.34	33.9	10.89	3.52	0
578.7	3.77	5.78	0.87	1.43	1.3	0	5.23	2.91	1.15	0.39	0.13	0			580.5	235.93	94.74	34.99	9.83	1.05	0	239	97.34	33.9	10.89	3.52	0
579.6	4.69	5.16	-0.99	1.13	-1.07	0	5.23	2.91	1.15	0.39	0.13	0			581.4	236.52	98.69	33.44	11.39	3.23	0	239	97.34	33.9	10.89	3.52	0
580.5	4.01	5.82	-2.9	0.18	0.58	0	5.23	2.9	1.15	0.39	0.13	0			582.3	239.79	97.67	37.58	13.51	0.94	0	238.99	97.33	33.9	10.89	3.52	0
581.4	1.88	6.17	-3.13	-1.14	-1.22	0	5.23	2.9	1.15	0.39	0.13	0			583.2	237.43	96.89	34.92	13.35	3.52	0	238.99	97.33	33.9	10.89	3.52	0
582.3	4.59	4.13	-3.8	0.13	-1.98	0	5.23	2.9	1.15	0.39	0.13	0			584.1	239.25	98.17	38.17	15.35	7.95	0	238.98	97.33	33.9	10.89	3.52	0
583.2	0.88	4.46	0.92	1.94	2.93	0	5.23	2.9	1.15	0.39	0.13	0			585	238.41	97.62	37	13.56	5.7	0	238.98	97.33	33.9	10.89	3.52	0
584.1	5.74	8.13	-0.93	-1.66	-1.26	0	5.22	2.9	1.15	0.39	0.13	0			585.9	236.75	96.65	33.79	9.8	4.26	0	238.97	97.32	33.9	10.89	3.52	0
585	5.14	4.33	0.69	1.99	0.72	0	5.22	2.9	1.15	0.39	0.13	0			586.8	239.06	95.51	37.02	10.33	3.59	0	238.96	97.32	33.89	10.89	3.52	0
585.9	3.04	4.72	1.57	0.8	-0.69	0	5.22	2.9	1.15	0.39	0.13	0			587.7	235.4	101.13	35.35	10.7	4.6	0	238.96	97.32	33.89	10.89	3.52	0
586.8	3.38	2.26	-1.51	-2.11	0.55	0	5.22	2.9	1.15	0.39	0.13	0			588.6	240.48	98.04	37.4	13.38	5.5	0	238.95	97.32	33.89	10.89	3.52	0
587.7	3.45	6.21	-5.17	-3.47	-2.59	0	5.22	2.9	1.15	0.38	0.13	0			589.5	238.63	97.72	37.12	13.18	4.16	0	238.95	97.31	33.89	10.89	3.52	0
588.6	3.17	5.06	-2.34	-2.86	0.79	0	5.21	2.9	1.15	0.38	0.13	0			590.4	236.35	95.56	35.77	12.51	2.59	0	238.94	97.31	33.89	10.89	3.52	0
589.5	3.72	5.65	-1.32	-0.87	-0.68	0	5.21	2.89	1.15	0.38	0.13	0			591.3	238.55	98.49	34.64	11.81	3.45	0	238.94	97.31	33.89	10.89	3.52	0
590.4	2.52	5.01	-1.32	1.25	2.66	0	5.21	2.89	1.14	0.38	0.13	0			592.2	239.03	98.75	37.83	14.75	7.06	0	238.93	97.31	33.89	10.89	3.52	0
591.3	3.54	6.3	-0.55	1.1	-1.4	0	5.21	2.89	1.14	0.38	0.13	0			593.1	240.15	96.74	38.89	14.95	5.92	0	238.93	97.31	33.89	10.89	3.52	0
592.2	2.58	3.86	0.62	-1.75	1.4	0	5.21	2.89	1.14	0.38	0.13	0			594	240.08	97.12	35.41	9.37	3.22	0	238.92	97.3	33.89	10.89	3.52	0
593.1	4.78	6.57	-2.76	0.33	-1.31	0	5.21	2.89	1.14	0.38	0.13	0			594.9	236.85	97.08	34.84	12.49	6.4	0	238.91	97.3	33.89	10.89	3.52	0
594	1.59	5.2	1.2	3	1.91	0	5.2	2.89	1.14	0.38	0.13	0			595.8	237.84	97.38	36.67	12.99	3.63	0	238.91	97.3	33.89	10.89	3.52	0
594.9	3.5	3.67	-3.17	-0.43	-0.63	0	5.2	2.89	1.14	0.38	0.13	0			596.7	238.74	95.09	35.08	12.63	4.14	0	238.9	97.3	33.89	10.89	3.51	0
595.8	3.4	2.69	-1.46	-3.12	-0.24	0	5.2	2.89	1.14	0.38	0.13	0			597.6	235.44	96.95	34.16	9.77	2.54	0	238.9	97.29	33.89	10.89	3.51	0
596.7	2.67	4.43	-2.93	-3.96	-3.65	0	5.2	2.89	1.14	0.38	0.13	0			598.5	236.53	96.37	38.51	11.69	3.47	0	238.89	97.29	33.88	10.89	3.51	0
597.6	4.91	6.72	-4.35	-1.59	-2.92	0	5.2	2.89	1.14	0.38	0.13	0			599.4	236.15	98.09	38.49	10.9	4.48	0	238.89	97.29	33.88	10.89	3.51	0
598.5	3.49	6.84	1.35	0.82	1.65	0	5.2	2.88	1.14	0.38	0.13	0			600.3	238.57	98.21	37.36	12.99	3.74	0	238.88	97.29	33.88	10.89	3.51	0
599.4	0.39	3.31	-2.08	1.11	-2.7	0	5.19	2.88	1.14	0.38	0.13	0			601.2	239.45	98.3	36.83	15.76	3.88	0	238.88	97.29	33.88	10.89	3.51	0
600.3	2.32	4.7	-4.96	-2.78	-1.88	0	5.19	2.88	1.14	0.38	0.13	0			602.1	239.85	97.03	38.92	14.12	4.53	0	238.87	97.28	33.88	10.89	3.51	0
601.2	2.52	4.86	-2.72	-3.66	-2.07	0	5.19	2.88	1.14	0.38	0.13	0			603	240.04	99.02	38.21	13.28	3.24	0	238.86	97.28	33.88	10.89	3.51	0
602.1	2.92	3.32	-1.17	-2	-1.76	0	5.19	2.88	1.14	0.38	0.13	0			603.9	238.77	97.91	33.22	13.53	5.15	0	238.86	97.28	33.88	10.89	3.51	0
603	1.48	4.61	-2.07	-4.16	-0.51	0	5.19	2.88	1.14	0.38	0.13	0			604.8	241.75	97.58	37.03	13.75	5.61	0	238.85	97.28	33.88	10.89	3.51	0
603.9	2.19	5.47	-1.8	-0.98	-2.41	0	5.19	2.88	1.14	0.38	0.13	0			605.7	238.65	96.81	34.82	11.64	2.32	0	238.85	97.27	33.88	10.89	3.51	0
604.8	4.56	6.51	-2.58	-0.25	-1.18	0	5.18	2.88	1.14	0.38	0.13	0			606.6	236.84	95.68	33.58	10.3	2.4	0	238.84	97.27	33.88	10.89	3.51	0
605.7	2.43	4.04	-0.14	0.38	1.89	0	5.18	2.88	1.14	0.38	0.13	0			607.5	238.93	98.4	36.66	11.44	4.2	0	238.84	97.27	33.88	10.89	3.51	0
606.6	0.71	6.18	-0.93	-0.62	-1.87	0	5.18	2.88	1.14	0.38	0.13	0			608.4	239.68	95.54	37.41	13.56	5.2	0	238.83	97.27	33.88	10.89	3.51	0
607.5	4.32	7.93	-0.59	0.61	1.47	0	5.18	2.88	1.14	0.38	0.13	0			609.3	238.53	96.27	33.54	11.41	2.16	0	238.83	97.27	33.87	10.89	3.51	0
608.4	2.26	6.55	1.65	-0.38	0.21	0	5.18	2.87	1.14	0.38	0.13	0			610.2	236.04	97.84	34.79	11.37	2.97	0	238.82	97.26	33.87	10.89	3.51	0
609.3	3.97	5.33	-1.44	-2.98	-0.94	0	5.18	2.87	1.14	0.38	0.13	0			611.1	239.9	101.33	36.41	11.29	4.49	0	238.81	97.26	33.87	10.89	3.51	0
610.2	2.61	8.62	0.78	0.01	-1.23	0	5.17	2.87	1.14	0.38	0.12	0			612	242.25	98.46	39.08	16.2	8.38	0	238.81	97.26	33.87	10.89	3.51	0
611.1	3.42	4.98	0.4	0.34	3.02	0	5.17	2.87	1.14	0.38	0.12	0			612.9	240.29	98.19	38.78	11.46	3.61	0	238.8	97.26	33.87	10.88	3.51	0
612	4.19	5.19	-1.22	-1.21	-2.81	0	5.17	2.87	1.14	0.38	0.12	0			613.8	241.91	97.49	36.07	13.22	6.21	0	238.8	97.25	33.87	10.88	3.51	0
612.9	3.89	5.17	-2.88	-0.45	0.41	0	5.17	2.87	1.14	0.38	0.12	0			614.7	239.7	100.62	34.24	10.32	3.03	0	238.79	97.25	33.87	10.88	3.51	0
613.8	5.26	7.35	-0.5	-0.33	1.32	0	5.17	2.87	1.13	0.38	0.12	0			615.6	240.57	97.45	37.35	14.92	6.57	0	238.79	97.25	33.87	10.88	3.51	0
614.7	2.84	6.57	-1.86	0.25	2.15	0	5.17	2.87	1.13	0.38	0.12	0			616.5	239.93	97.84	35.82	12.25	5.11	0	238.78	97.25	33.87	10.88	3.51	0
615.6	1.56	2.75	-2.59	-0.05	-2.99	0	5.16	2.87	1.13	0.38	0.12	0			617.4	239.23	95.47	34.8	12.2	6.04	0	238.78	97.25	33.87	10.88	3.51	0
616.5	4.62	6.43	-3.88	-2.68	-1.97	0	5.16	2.87	1.13	0.38	0.12	0			618.3	237.59	98.52	34.95	10.75	3.62	0	238.77	97.24	33.87	10.88	3.51	0
617.4	4.05	5.68	-1.98	-0.2	-2.83	0	5.16	2.86	1.13	0.38	0.12	0			619.2	239.12	98.4	36.26	14.72	4.34	0	238.76	97.24	33.87	10.88	3.51	0
618.3	3.82	5.03	-0.37	-0.13	0.09	0	5.16	2.86	1.13	0.38	0.12	0			620.1	240.59	95.64	35.14	13.25	3.65	0	238.76	97.24	33.87	10.88	3.51	0
619.2	4.58	7.61	-1.28	-2.16	-3.84	0	5.16	2.86	1.13	0.38	0.12	0			621	237.39	98.06	35.39	11.21	3.81	0	238.75	97.24	33.86	10.88	3.51	0
620.1	1.53	4.34	-0.64	-1	0.77	0	5.15	2.86	1.13	0.38	0.12	0			621.9	237.48	97.43	38.49	11.82	4.92	0	238.75	97.23	33.86	10.88	3.51	0
621	2.75	5.54	-2.42	-2.68	-1.51	0	5.15	2.86	1.13	0.38	0.12	0			622.8	238.68	98.45	35.4	11.18	5.04	0	238.74	97.23	33.86	10.88	3.51	0
621.9	2.1	6.51	-0.57	-4.54	-2.31	0	5.15	2.86	1.13	0.38	0.12	0			623.7	240.27	95.72	37.63	14.74	5.05	0	238.74	97.23	33.86	10.88	3.51	0
622.8	3.81	5	-1.51	-2.66	-1.54	0	5.15	2.86	1.13	0.38	0.12	0			624.6	238.46	97.62	36.41	13.35	1.94	0	238.73	97.23	33.86	10.88	3.51	0
623.7	2.48	2.07	-1.77	-1.94	-1.57	0	5.15	2.86	1.13	0.38	0.12	0			625.5	237.2	97.65	35.99	9.65	5.68	0	238.73	97.22	33.86	10.88	3.51	0
624.6	2.97	5.74	-0.47	1.49	-0.61	0	5.15	2.86	1.13	0.38	0.12	0			626.4	236.3	94.41	36.81	11.32	1.45	0	238.72	97.22	33.86	10.88	3.51	0
625.5	1.71	5.56	-3.24	-2.08	-0.19	0	5.14	2.86	1.13	0.38	0.12	0			627.3	237.24	99.52	36.35	11.69	3.19	0	238.71	97.22	33.86	10.88	3.51	0
626.4	6.49	8.45	-1.01	-1.31	-3.25	0	5.14	2.86	1.13	0.38	0.12	0			628.2	238.57	97.32	35.58	15.06	4.56	0	238.71	97.22	33.86	10.88	3.51	0
627.3	1.61	3.86	0.7	0.67	1.57	0	5.14	2.85	1.13	0.38	0.12	0			629.1	237.85	97.33	34.8	10.72	4.67	0	238.7	97.22	33.86	10.88	3.51	0
628.2	4.03	5.83	-0.57	-2.57	-0.37	0	5.14	2.85	1.13	0.38	0.12	0			630	237.36	95.29	37.44	10.87	4.26	0	238.7	97.21	33.86	10.88	3.51	0
629.1	4.53	3.97	0.52	2.09	0.42	0	5.14	2.85	1.13	0.38	0.12	0			630.9	234.5	99.4	35.18	11.31	2.83	0	238.69	97.21	33.86	10.88	3.51	0
630	2.02	4.51	-0.34	1.3	1.55	0	5.14	2.85	1.13	0.38	0.12	0			631.8	241.45	97.99	37.91	13.79	7.94	0	238.69	97.21	33.86	10.88	3.51	0
630.9	4.94	6.72	-0.9	-1.88	-2.65	0	5.13	2.85	1.13	0.38	0.12	0			632.7	238.07	97.52	38.2	11.36	4.11	0	238.68	97.21	33.85	10.88	3.51	0
631.8	4.17	5.78	0.72	0.08	-1.24	0	5.13	2.85	1.13	0.38	0.12	0			633.6	238.41	95.86	33.76	9.2	2.34	0	238.68	97.2	33.85	10.88	3.51	0
632.7	2.97	6.8	-1.01	-1.98	-2.62	0	5.13	2.85	1.13	0.38	0.12	0			634.5	235.11	95.95	35.56	12.07	1.83	0	238.67	97.2	33.85	10.88	3.51	0
633.6	3.89	4.03	-2.76	-2.83	-3.05	0	5.13	2.85	1.13	0.38	0.12	0			635.4	237.89	96.56	35.92	11.98	6.75	0	238.67	97.2	33.85	10.88	3.51	0
634.5	6.25	7.44	-0.99	1.02	-2.17	0	5.13	2.85	1.13	0.38	0.12	0			636.3	239.3	98.1	36.47	10.71	5.5	0	238.66	97.2	33.85	10.88	3.51	0
635.4	-1.74	0.99	2.98	0.71	0.91	0	5.13	2.85	1.13	0.38	0.12	0			637.2	238.45	98.38	36.05	11.71	2.28	0	238.65	97.2	33.85	10.88	3.51	0
636.3	4.92	4.64	-5.39	-6.08	-5.29	0	5.12	2.84	1.13	0.38	0.12	0			638.1	239.26	98.77	36.62	12.77	2.99	0	238.65	97.19	33.85	10.88	3.51	0
637.2	2.02	3.19	0.61	-0.04	0.76	0	5.12	2.84	1.12	0.38	0.12	0			639	238.7	96.61	39.03	13.46	4.86	0	238.64	97.19	33.85	10.88	3.51	0
638.1	2.13	5.34	-3.08	-0.37	-2.33	0	5.12	2.84	1.12	0.38	0.12	0			639.9	239.86	97.03	37.78	14.19	6.3	0	238.64	97.19	33.85	10.88	3.51	0
639	0.03	3.61	-1.01	-0.45	-2.69	0	5.12	2.84	1.12	0.38	0.12	0			640.8	240.23	99.02	37.87	12.69	6.5	0	238.63	97.19	33.85	10.88	3.51	0
639.9	3.44	3.83	-0.78	-1.6	0.16	0	5.12	2.84	1.12	0.38	0.12	0			641.7	240.29	95.14	38.64	14.16	2.68	0	238.63	97.18	33.85	10.88	3.51	0
640.8	4.08	5.21	-2.2	-1.41	-0.33	0	5.12	2.84	1.12	0.38	0.12	0			642.6	238.28	100.78	35.31	9.52	4.56	0	238.62	97.18	33.85	10.88	3.51	0
641.7	2.11	5.02	0.21	-0.46	0.59	0	5.11	2.84	1.12	0.38	0.12	0			643.5	242.61	100.02	38.72	14.48	7.29	0	238.62	97.18	33.85	10.88	3.51	0
642.6	2.04	5.86	-1.19	-0.02	0.45	0	5.11	2.84	1.12	0.38	0.12	0			644.4	241.17	96.54	36.33	15.39	6.39	0	238.61	97.18	33.84	10.88	3.51	0
643.5	2.78	5.21	0.58	1.61	-0.32	0	5.11	2.84	1.12	0.38	0.12	0			645.3	239.06	96.66	36.15	12.04	4.27	0	238.6	97.18	33.84	10.88	3.51	0
644.4	1.52	4.73	-0.83	-0.42	-0.66	0	5.11	2.84	1.12	0.38	0.12	0			646.2	236.22	99.66	37.7	13.41	2.52	0	238.6	97.17	33.84	10.88	3.51	0
645.3	3.98	7.22	-1.79	-0.89	-3.21	0	5.11	2.84	1.12	0.38	0.12	0			647.1	241.86	99.86	36.92	13.31	7.54	0	238.59	97.17	33.84	10.88	3.51	0
646.2	-1.22	3.11	1.6	1.08	1.24	0	5.11	2.83	1.12	0.38	0.12	0			648	238.96	95.65	36.53	16.38	4.47	0	238.59	97.17	33.84	10.87	3.51	0
647.1	1.55	3.31	-2.89	-4.24	-2.28	0	5.1	2.83	1.12	0.38	0.12	0			648.9	238.68	96.2	35.99	11.86	2.89	0	238.58	97.17	33.84	10.87	3.51	0
648	8.24	7.67	-0.28	-1.32	-2.69	0	5.1	2.83	1.12	0.38	0.12	0			649.8	235.34	95.76	36.47	9.46	3.9	0	238.58	97.16	33.84	10.87	3.51	0
648.9	4.6	7.56	1.04	1.12	0.89	0	5.1	2.83	1.12	0.38	0.12	0			650.7	238.58	94.14	36.61	10.29	3.36	0	238.57	97.16	33.84	10.87	3.51	0
649.8	3.61	5.95	1.18	-0.39	0.13	0	5.1	2.83	1.12	0.38	0.12	0			651.6	235.44	95.68	35.21	10.21	1.67	0	238.57	97.16	33.84	10.87	3.51	0
650.7	6.75	7.87	1.29	-1.6	-2.19	0	5.1	2.83	1.12	0.38	0.12	0			652.5	236.8	97.53	37.1	12.06	0.38	0	238.56	97.16	33.84	10.87	3.51	0
651.6	3.37	4.32	0.88	-1.75	-0.51	0	5.1	2.83	1.12	0.38	0.12	0			653.4	237.92	95.85	35.41	11.81	3.81	0	238.55	97.15	33.84	10.87	3.51	0
652.5	3.78	5.09	-3.22	-2.14	-0.49	0	5.09	2.83	1.12	0.38	0.12	0			654.3	236.69	95.57	34.94	11.7	2.58	0	238.55	97.15	33.84	10.87	3.51	0
653.4	1.49	4.48	-0.54	-0.29	1.32	0	5.09	2.83	1.12	0.38	0.12	0			655.2	238.33	96.9	36.51	11.36	5.5	0	238.54	97.15	33.83	10.87	3.51	0
654.3	3.98	6.83	-2.35	-1.11	-0.72	0	5.09	2.83	1.12	0.38	0.12	0			656.1	237.41	100.23	35.15	10.97	4.59	0	238.54	97.15	33.83	10.87	3.51	0
655.2	2.15	5.17	2.04	1.15	-0.23	0	5.09	2.83	1.12	0.38	0.12	0			657	241.24	96.99	38.16	14.82	7.24	0	238.53	97.15	33.83	10.87	3.51	0
656.1	3.27	5.23	0.05	0.09	-0.86	0	5.09	2.82	1.12	0.38	0.12	0			657.9	237.9	98.3	37.05	12.36	4.16	0	238.53	97.14	33.83	10.87	3.51	0
657	0.27	1.79	-1.51	-0.78	0.72	0	5.09	2.82	1.12	0.38	0.12	0			658.8	237.4	97.81	36.86	14.75	4.42	0	238.52	97.14	33.83	10.87	3.51	0
657.9	1.65	5.97	-2.32	-3.91	-2.5	0	5.08	2.82	1.12	0.38	0.12	0			659.7	237.05	100.38	35.79	9.52	2.31	0	238.52	97.14	33.83	10.87	3.51	0
658.8	3.07	5.17	-0.85	-1.14	0.07	0	5.08	2.82	1.12	0.37	0.12	0			660.6	238.33	98.72	35.4	14.76	5.67	0	238.51	97.14	33.83	10.87	3.51	0
659.7	5.07	6.38	-0.44	-1.5	-2.45	0	5.08	2.82	1.12	0.37	0.12	0			661.5	239.54	97.85	38.26	12.15	4.97	0	238.5	97.13	33.83	10.87	3.51	0
660.6	4.5	4.39	-1.51	-0.1	-0.28	0	5.08	2.82	1.12	0.37	0.12	0			662.4	237.06	95.69	40.09	10.5	4.53	0	238.5	97.13	33.83	10.87	3.51	0
661.5	3.63	4.11	-0.09	-0.31	-0.99	0	5.08	2.82	1.12	0.37	0.12	0			663.3	235.98	97.24	34.86	10.17	-0.54	0	238.49	97.13	33.83	10.87	3.51	0
662.4	4.83	6.1	-0.97	-1.44	1.72	0	5.08	2.82	1.11	0.37	0.12	0			664.2	236.42	97.59	34.28	10.06	2.21	0	238.49	97.13	33.83	10.87	3.51	0
663.3	5.31	5.82	-1.48	1.13	-1.02	0	5.07	2.82	1.11	0.37	0.12	0			665.1	237.78	97.32	36.77	14.12	3.25	0	238.48	97.13	33.83	10.87	3.51	0
664.2	4.54	4.26	0.54	3.29	2.89	0	5.07	2.82	1.11	0.37	0.12	0			666	239.53	96.54	35.72	12.12	3.23	0	238.48	97.12	33.83	10.87	3.51	0
665.1	4.03	4.89	2.59	-2.04	0.01	0	5.07	2.82	1.11	0.37	0.12	0			666.9	237.76	98.32	35.1	13.07	3.35	0	238.47	97.12	33.82	10.87	3.51	0
666	3.96	5.95	-1.12	-0.37	0.21	0	5.07	2.81	1.11	0.37	0.12	0			667.8	238.82	97.19	34.79	11.95	4.63	0	238.47	97.12	33.82	10.87	3.51	0
666.9	5.05	7.03	0	-1.36	-1.62	0	5.07	2.81	1.11	0.37	0.12	0			668.7	237.5	96.87	36.89	14.13	4.81	0	238.46	97.12	33.82	10.87	3.51	0
667.8	3.13	6.62	0.57	1.21	1.63	0	5.07	2.81	1.11	0.37	0.12	0			669.6	237.58	99.2	36.64	14.04	4.72	0	238.46	97.11	33.82	10.87	3.51	0
668.7	5.5	4.93	-0.5	0.15	-0.15	0	5.06	2.81	1.11	0.37	0.12	0			670.5	239.23	94.81	38.67	14.34	3.89	0	238.45	97.11	33.82	10.87	3.51	0
669.6	3.64	5.42	0.55	0.19	1.01	0	5.06	2.81	1.11	0.37	0.12	0			671.4	239.63	97.55	35.45	10.84	2.66	0	238.44	97.11	33.82	10.87	3.51	0
670.5	0.57	3.44	-0.81	0.15	4.31	0	5.06	2.81	1.11	0.37	0.12	0			672.3	239.28	97.82	34.95	12.18	5.75	0	238.44	97.11	33.82	10.87	3.51	0
671.4	4.71	6.63	-0.9	-1.55	-1.42	0	5.06	2.81	1.11	0.37	0.12	0			673.2	240.94	96.18	37.72	12.85	6.21	0	238.43	97.11	33.82	10.87	3.51	0
672.3	2.5	5.77	1.11	1.22	-0.33	0	5.06	2.81	1.11	0.37	0.12	0			674.1	238.23	102.32	34.29	10.06	2.58	0	238.43	97.1	33.82	10.87	3.51	0
673.2	4.93	5.12	-0.31	0.41	2.89	0	5.06	2.81	1.11	0.37	0.12	0			675	243.06	95.99	39.88	14.9	7.29	0	238.42	97.1	33.82	10.87	3.51	0
674.1	4.78	7.91	-1.47	0.08	0.45	0	5.05	2.81	1.11	0.37	0.12	0			675.9	236.99	99.12	35.86	13.6	3.16	0	238.42	97.1	33.82	10.87	3.51	0
675	4.12	8.69	3.3	0.29	1.53	0	5.05	2.81	1.11	0.37	0.12	0			676.8	240.07	99.84	37.07	13.47	5.97	0	238.41	97.1	33.82	10.87	3.51	0
675.9	3.02	4.29	1.14	3.3	-1.42	0	5.05	2.8	1.11	0.37	0.12	0			677.7	240.16	98.2	36.34	13.81	5.1	0	238.41	97.09	33.82	10.87	3.51	0
676.8	3.37	6.25	-0.83	-0.66	-0.6	0	5.05	2.8	1.11	0.37	0.12	0			678.6	239.64	97.88	39.06	14.52	4.71	0	238.4	97.09	33.81	10.87	3.51	0
677.7	4.13	7.14	-0.09	-1.05	1.19	0	5.05	2.8	1.11	0.37	0.12	0			679.5	239.99	96.77	37.08	12.99	4.18	0	238.39	97.09	33.81	10.87	3.51	0
678.6	3.96	6.35	0.51	-2.47	1.19	0	5.05	2.8	1.11	0.37	0.12	0			680.4	240.29	97.47	37.64	12.62	1.81	0	238.39	97.09	33.81	10.87	3.51	0
679.5	5.19	6.4	0.27	-0.63	0.1	0	5.04	2.8	1.11	0.37	0.12	0			681.3	239.06	97.66	36.54	15.37	4.42	0	238.38	97.09	33.81	10.87	3.51	0
680.4	4.76	6.02	-0.62	1.34	0.84	0	5.04	2.8	1.11	0.37	0.12	0			682.2	239.26	96.06	37.96	11.79	3.03	0	238.38	97.08	33.81	10.87	3.51	0
681.3	3.67	5.79	2.34	1.42	1.18	0	5.04	2.8	1.11	0.37	0.12	0			683.1	237.58	100.54	35.67	15.76	2.85	0	238.37	97.08	33.81	10.87	3.51	0
682.2	1.58	5.74	-0.72	0.76	1.51	0	5.04	2.8	1.11	0.37	0.12	0			684	239.57	96.79	37.08	11.84	7.22	0	238.37	97.08	33.81	10.86	3.51	0
683.1	6.36	6.18	-2.26	-0.87	-1.98	0	5.04	2.8	1.11	0.37	0.12	0			684.9	239.69	100.73	34.34	13.55	4.05	0	238.36	97.08	33.81	10.86	3.51	0
684	4.23	5.85	0.78	-1.67	3.45	0	5.04	2.8	1.11	0.37	0.12	0			685.8	240.43	97.26	39.76	16.53	7.58	0	238.36	97.07	33.81	10.86	3.51	0
684.9	4.52	5.49	-2.65	1.32	-1.84	0	5.04	2.8	1.11	0.37	0.12	0			686.7	241.02	97.74	34.32	12.91	5.92	0	238.35	97.07	33.81	10.86	3.51	0
685.8	5.65	5.74	0.98	0.86	2.55	0	5.03	2.79	1.11	0.37	0.12	0			687.6	237.99	95.91	38.59	15.14	6.25	0	238.34	97.07	33.81	10.86	3.51	0
686.7	6.03	6.71	2.21	0.59	1.96	0	5.03	2.79	1.1	0.37	0.12	0			688.5	235.95	97.84	35.17	10.08	3.42	0	238.34	97.07	33.81	10.86	3.51	0
687.6	7.16	6.64	1.54	1.87	4.31	0	5.03	2.79	1.1	0.37	0.12	0			689.4	238.18	101.49	35.73	10.62	4.71	0	238.33	97.06	33.81	10.86	3.51	0
688.5	1.02	5.67	2.02	2.62	3.09	0	5.03	2.79	1.1	0.37	0.12	0			690.3	241.94	100.6	36.76	15.22	2.93	0	238.33	97.06	33.8	10.86	3.51	0
689.4	5.75	6.86	-1.37	-0.77	1.18	0	5.03	2.79	1.1	0.37	0.12	0			691.2	240.65	96	38.89	16.05	5.5	0	238.32	97.06	33.8	10.86	3.51	0
690.3	4.29	5.45	2.35	2.32	2.12	0	5.03	2.79	1.1	0.37	0.12	0			692.1	236.98	96.99	37.91	13.43	2.2	0	238.32	97.06	33.8	10.86	3.51	0
691.2	1.87	4.16	2.65	1.71	2.18	0	5.02	2.79	1.1	0.37	0.12	0			693	239.43	96.38	36.18	12.68	4.68	0	238.31	97.06	33.8	10.86	3.51	0
692.1	7.56	5.81	-0.04	0.77	0.31	0	5.02	2.79	1.1	0.37	0.12	0			693.9	238.25	98.62	36.13	13.02	1.85	0	238.31	97.05	33.8	10.86	3.51	0
693	1.99	6.06	0.67	0.9	4.15	0	5.02	2.79	1.1	0.37	0.12	0			694.8	238.35	99.57	35.3	10.03	5.41	0	238.3	97.05	33.8	10.86	3.51	0
693.9	4.67	8.26	-1.01	0.82	0.51	0	5.02	2.79	1.1	0.37	0.12	0			695.7	238.44	97.98	36.69	16.12	6.91	0	238.29	97.05	33.8	10.86	3.51	0
694.8	4.58	5.86	1.13	1.01	1.65	0	5.02	2.79	1.1	0.37	0.12	0			696.6	237.7	96.51	34.29	15.05	5.04	0	238.29	97.05	33.8	10.86	3.51	0
695.7	0.34	3.01	1.23	1.07	3.23	0	5.02	2.78	1.1	0.37	0.12	0			697.5	238.24	98.05	33.64	10.28	2.28	0	238.28	97.04	33.8	10.86	3.51	0
696.6	3.6	4.51	-4.69	-4.38	-3.73	0	5.01	2.78	1.1	0.37	0.12	0			698.4	238.85	95.7	37.1	16.77	5.53	0	238.28	97.04	33.8	10.86	3.51	0
697.5	5.85	6.16	-0.24	-0.24	0.43	0	5.01	2.78	1.1	0.37	0.12	0			699.3	236.35	97.12	35.15	14.47	3.57	0	238.27	97.04	33.8	10.86	3.51	0
698.4	4.76	5.59	0.08	2.48	3.84	0	5.01	2.78	1.1	0.37	0.12	0			700.2	234.41	98.03	34.76	10.98	1.79	0	238.27	97.04	33.8	10.86	3.51	0
699.3	2.64	5.94	1.29	0	-0.15	0	5.01	2.78	1.1	0.37	0.12	0			701.1	237.19	98.79	36.89	12.43	1.11	0	238.26	97.04	33.79	10.86	3.51	0
700.2	4.72	5.29	-0.01	-1.21	-0.38	0	5.01	2.78	1.1	0.37	0.12	0			702	237.33	96.45	37.93	14.03	3.93	0	238.26	97.03	33.79	10.86	3.51	0
701.1	4.35	5.87	-0.02	-1.27	-1.63	0	5.01	2.78	1.1	0.37	0.12	0			702.9	236.48	98.9	35.84	9.8	1.1	0	238.25	97.03	33.79	10.86	3.51	0
702	4.82	7	0.07	-0.96	1.82	0	5	2.78	1.1	0.37	0.12	0			703.8	239.08	98.64	38.9	12.07	3	0	238.25	97.03	33.79	10.86	3.51	0
702.9	4.06	6.82	-0.93	-0.6	-0.08	0	5	2.78	1.1	0.37	0.12	0			704.7	237.95	97.11	36.75	12.67	4.47	0	238.24	97.03	33.79	10.86	3.51	0
703.8	5.05	5.8	-1.21	0.38	1.8	0	5	2.78	1.1	0.37	0.12	0			705.6	237.9	97.83	33.55	10.79	1.02	0	238.23	97.02	33.79	10.86	3.51	0
704.7	4.04	7.11	-1.02	-0.49	1.71	0	5	2.78	1.1	0.37	0.12	0			706.5	239.58	98.8	36.32	12.95	4.89	0	238.23	97.02	33.79	10.86	3.51	0
705.6	6.28	9.55	0.38	1.61	-1.08	0	5	2.77	1.1	0.37	0.12	0			707.4	240.38	96.99	37.12	16.71	5.01	0	238.22	97.02	33.79	10.86	3.5	0
706.5	2.99	3.44	2.31	2.44	3.5	0	5	2.77	1.1	0.37	0.12	0			708.3	239.19	97.45	37.03	11.63	2.1	0	238.22	97.02	33.79	10.86	3.5	0
707.4	1.12	5.42	-1.75	-0.86	-1.89	0	4.99	2.77	1.1	0.37	0.12	0			709.2	238.78	93.14	37.37	15.48	4.99	0	238.21	97.02	33.79	10.86	3.5	0
708.3	4.2	5.97	-3.82	-2.48	-0.08	0	4.99	2.77	1.1	0.37	0.12	0			710.1	235.35	99.2	34.07	11.21	1.23	0	238.21	97.01	33.79	10.86	3.5	0
709.2	2.67	4.85	-1.05	0.18	-0.49	0	4.99	2.77	1.1	0.37	0.12	0			711	236.88	98.51	36.84	15.8	3.65	0	238.2	97.01	33.79	10.86	3.5	0
710.1	3.1	6.87	-0.07	0.24	-0.9	0	4.99	2.77	1.1	0.37	0.12	0			711.9	238.89	99.9	37.41	10.63	4.45	0	238.2	97.01	33.79	10.86	3.5	0
711	3.63	6.49	0.53	-0.04	-0.16	0	4.99	2.77	1.1	0.37	0.12	0			712.8	237.66	98.95	37.13	14.58	3.57	0	238.19	97.01	33.78	10.86	3.5	0
711.9	2.86	4.25	-0.03	2.27	1.21	0	4.99	2.77	1.09	0.37	0.12	0			713.7	240	93.58	37.36	15.45	4.48	0	238.18	97	33.78	10.86	3.5	0
712.8	3.01	5.38	-0.78	2.48	0.6	0	4.99	2.77	1.09	0.37	0.12	0			714.6	235.66	97.93	34.58	11.27	1.77	0	238.18	97	33.78	10.86	3.5	0
713.7	2.11	4.42	-1.79	-0.68	0.83	0	4.98	2.77	1.09	0.37	0.12	0			715.5	238.68	99.6	35.12	13.14	5.11	0	238.17	97	33.78	10.86	3.5	0
714.6	4.9	5.87	-0.02	-1.39	-0.31	0	4.98	2.77	1.09	0.37	0.12	0			716.4	238.51	97.68	38.87	12.73	5.44	0	238.17	97	33.78	10.86	3.5	0
715.5	4.44	5.53	1.66	0.22	-0.17	0	4.98	2.76	1.09	0.37	0.12	0			717.3	238.52	95.74	37.76	13.05	3.95	0	238.16	97	33.78	10.86	3.5	0
716.4	4.63	6.06	1.25	2.69	0.54	0	4.98	2.76	1.09	0.37	0.12	0			718.2	235.37	95.06	35.16	10.67	3.36	0	238.16	96.99	33.78	10.86	3.5	0
717.3	4.45	4.61	-0.06	1.51	1.36	0	4.98	2.76	1.09	0.37	0.12	0			719.1	236.09	95.84	34.53	11.01	1.92	0	238.15	96.99	33.78	10.86	3.5	0
718.2	4.41	5.55	-1.83	1.09	2.17	0	4.98	2.76	1.09	0.37	0.12	0			720	237.83	96.91	36.32	11.8	1.91	0	238.15	96.99	33.78	10.85	3.5	0
719.1	2.59	4.47	0.85	-0.2	1.94	0	4.97	2.76	1.09	0.37	0.12	0			720.9	237.38	97.49	36.22	12.12	3.14	0	238.14	96.99	33.78	10.85	3.5	0
720	4.17	3.79	0.57	1.44	-1.04	0	4.97	2.76	1.09	0.37	0.12	0			721.8	237.2	95.22	36.61	10.22	5.78	0	238.13	96.98	33.78	10.85	3.5	0
720.9	6.66	5.04	0.8	1.42	1.06	0	4.97	2.76	1.09	0.37	0.12	0			722.7	238.4	99.96	36.88	12.17	6.83	0	238.13	96.98	33.78	10.85	3.5	0
721.8	6.14	7.05	1.58	2.39	2.09	0	4.97	2.76	1.09	0.37	0.12	0			723.6	240.45	98.58	38.69	16.06	5.71	0	238.12	96.98	33.78	10.85	3.5	0
722.7	2.18	2.54	3.58	2.66	1.7	0	4.97	2.76	1.09	0.37	0.12	0			724.5	238.64	98.02	35.18	12.16	3.28	0	238.12	96.98	33.77	10.85	3.5	0
723.6	3.93	6.81	1.77	2.53	-0.97	0	4.97	2.76	1.09	0.37	0.12	0			725.4	239.07	99.65	37	12.47	3.99	0	238.11	96.97	33.77	10.85	3.5	0
724.5	5.42	4.11	1.59	-0.87	1.69	0	4.96	2.76	1.09	0.37	0.12	0			726.3	238.68	100.03	36.38	13.71	3.99	0	238.11	96.97	33.77	10.85	3.5	0
725.4	3.58	3.99	1.7	-0.18	0.3	0	4.96	2.75	1.09	0.37	0.12	0			727.2	239.53	97.03	38.76	15.04	6.69	0	238.1	96.97	33.77	10.85	3.5	0
726.3	4.36	3.78	3.26	0.55	0.6	0	4.96	2.75	1.09	0.37	0.12	0			728.1	236.75	100.53	40.25	15.09	3.73	0	238.1	96.97	33.77	10.85	3.5	0
727.2	1.7	0.39	1.34	-0.75	1.15	0	4.96	2.75	1.09	0.37	0.12	0			729	244.05	98.69	39.04	15.44	3.82	0	238.09	96.97	33.77	10.85	3.5	0
728.1	4.34	5.91	5.78	2.12	-0.07	0	4.96	2.75	1.09	0.37	0.12	0			729.9	237.37	99.75	37.1	14.1	6.54	0	238.09	96.96	33.77	10.85	3.5	0
729	5.44	5.57	2.46	0.79	0.12	0	4.96	2.75	1.09	0.37	0.12	0			730.8	241.03	98.79	40.6	15.32	5.24	0	238.08	96.96	33.77	10.85	3.5	0
729.9	8.28	6.96	2.22	0.64	0.41	0	4.95	2.75	1.09	0.37	0.12	0			731.7	239.97	96.91	39.09	14.02	5.84	0	238.07	96.96	33.77	10.85	3.5	0
730.8	2.3	4.9	3.81	5.18	2.99	0	4.95	2.75	1.09	0.37	0.12	0			732.6	237.83	97.17	37.87	15.74	4.07	0	238.07	96.96	33.77	10.85	3.5	0
731.7	6.64	7.32	-0.49	0.44	-0.13	0	4.95	2.75	1.09	0.37	0.12	0			733.5	240.5	96.08	33.98	10.13	4.76	0	238.06	96.95	33.77	10.85	3.5	0
732.6	1.65	4.73	1.58	1.65	1.28	0	4.95	2.75	1.09	0.37	0.12	0			734.4	239.88	97.51	36.81	14.41	3.18	0	238.06	96.95	33.77	10.85	3.5	0
733.5	6.44	6.89	-0.05	0.24	-1.24	0	4.95	2.75	1.09	0.37	0.12	0			735.3	240.18	96.71	37.79	13.65	3.13	0	238.05	96.95	33.77	10.85	3.5	0
734.4	2.04	2.54	2.22	1.33	2.7	0	4.95	2.75	1.09	0.36	0.12	0			736.2	237.02	98.13	36.77	12.57	3.59	0	238.05	96.95	33.76	10.85	3.5	0
735.3	6.39	4.13	-0.91	-0.85	-0.45	0	4.95	2.75	1.09	0.36	0.12	0			737.1	237.12	98.42	37.66	15.36	3.02	0	238.04	96.95	33.76	10.85	3.5	0
736.2	5.12	4.79	-0.41	-1.9	0.96	0	4.94	2.74	1.09	0.36	0.12	0			738	239.36	97.59	37.29	13.2	6.16	0	238.04	96.94	33.76	10.85	3.5	0
737.1	9.26	9.69	0.7	0.95	2.58	0	4.94	2.74	1.09	0.36	0.12	0			738.9	240.17	98.83	37.91	10.43	3.9	0	238.03	96.94	33.76	10.85	3.5	0
738	7.59	8.1	4.37	6.12	5.11	0	4.94	2.74	1.08	0.36	0.12	0			739.8	240.28	97.33	39.74	13.16	6.89	0	238.02	96.94	33.76	10.85	3.5	0
738.9	5.01	7.47	6.1	2.76	5.6	0	4.94	2.74	1.08	0.36	0.12	0			740.7	239.3	99.72	38	14.21	4.95	0	238.02	96.94	33.76	10.85	3.5	0
739.8	5.76	3.69	1.58	1.03	0.1	0	4.94	2.74	1.08	0.36	0.12	0			741.6	241.18	99.58	37.58	15.5	5.71	0	238.01	96.93	33.76	10.85	3.5	0
740.7	2.62	4.42	0.9	0.02	1.4	0	4.94	2.74	1.08	0.36	0.12	0			742.5	236.06	98	38.56	14.08	3.22	0	238.01	96.93	33.76	10.85	3.5	0
741.6	4.27	3.33	0.46	-0.41	-0.04	0	4.93	2.74	1.08	0.36	0.12	0			743.4	237.19	95.4	37.55	11.44	4.41	0	238	96.93	33.76	10.85	3.5	0
742.5	8.12	5.09	-2.86	-0.68	-0.39	0	4.93	2.74	1.08	0.36	0.12	0			744.3	238.06	97.64	39.55	14.34	2.89	0	238	96.93	33.76	10.85	3.5	0
743.4	2.72	4.08	1.6	1.22	5.49	0	4.93	2.74	1.08	0.36	0.12	0			745.2	238.06	98.42	39.11	13.81	5.59	0	237.99	96.93	33.76	10.85	3.5	0
744.3	5.04	4.6	-1.31	-1.94	-0.61	0	4.93	2.74	1.08	0.36	0.12	0			746.1	239.68	99.62	38.87	14.92	8.5	0	237.99	96.92	33.76	10.85	3.5	0
745.2	5.27	5.55	1.01	1.04	2	0	4.93	2.74	1.08	0.36	0.12	0			747	240.53	94.6	40.08	16.42	7.12	0	237.98	96.92	33.75	10.85	3.5	0
746.1	5.96	5.85	1.93	0.4	1.09	0	4.93	2.73	1.08	0.36	0.12	0			747.9	236.89	98.4	35.55	13.61	2.14	0	237.97	96.92	33.75	10.85	3.5	0
747	4.2	5.79	0.17	-0.01	0.44	0	4.93	2.73	1.08	0.36	0.12	0			748.8	240.39	96.22	38.4	15.59	5.82	0	237.97	96.92	33.75	10.85	3.5	0
747.9	5.56	4.53	2.59	3.15	0.66	0	4.92	2.73	1.08	0.36	0.12	0			749.7	237.64	97.62	36.15	12.16	5.81	0	237.96	96.91	33.75	10.85	3.5	0
748.8	4.56	5.73	2.36	1.93	0.78	0	4.92	2.73	1.08	0.36	0.12	0			750.6	240.18	99.39	37.76	13.76	6.57	0	237.96	96.91	33.75	10.85	3.5	0
749.7	5.8	6.86	-0.15	-0.21	0.41	0	4.92	2.73	1.08	0.36	0.12	0			751.5	239.39	97.55	38.35	12.53	5.95	0	237.95	96.91	33.75	10.85	3.5	0
750.6	0.82	4.68	1.53	0.08	3	0	4.92	2.73	1.08	0.36	0.12	0			752.4	241.29	96.77	38.7	14.25	4.96	0	237.95	96.91	33.75	10.85	3.5	0
751.5	4.92	7.18	-0.22	-1.27	-0.94	0	4.92	2.73	1.08	0.36	0.12	0			753.3	237.66	97.9	37.65	13.12	3.19	0	237.94	96.91	33.75	10.85	3.5	0
752.4	5.16	5.28	2.19	0.1	2.42	0	4.92	2.73	1.08	0.36	0.12	0			754.2	238.99	96.41	37.94	15.05	3.71	0	237.94	96.9	33.75	10.85	3.5	0
753.3	4.36	8.19	2.15	1.39	3.7	0	4.91	2.73	1.08	0.36	0.12	0			755.1	238.74	100.71	37.54	11.82	3.43	0	237.93	96.9	33.75	10.84	3.5	0
754.2	0.23	1.78	0.96	0.1	1.16	0	4.91	2.73	1.08	0.36	0.12	0			756	241.93	98.72	38.87	15.74	9.19	0	237.93	96.9	33.75	10.84	3.5	0
755.1	5.85	4.63	-3.3	-3.34	-1.09	0	4.91	2.73	1.08	0.36	0.12	0			756.9	240.77	99.41	40.29	14.37	3.62	0	237.92	96.9	33.75	10.84	3.5	0
756	5.13	6.57	1.4	-0.47	2.23	0	4.91	2.73	1.08	0.36	0.12	0			757.8	239.89	97.13	39.07	13.17	5.23	0	237.91	96.89	33.75	10.84	3.5	0
756.9	6.41	7.26	3.26	1.79	1.39	0	4.91	2.72	1.08	0.36	0.12	0			758.7	238.11	99.98	36.81	12.9	5.72	0	237.91	96.89	33.74	10.84	3.5	0
757.8	5.16	4.87	1.88	0.98	4.87	0	4.91	2.72	1.08	0.36	0.12	0			759.6	240.07	96.19	38.12	14.47	5.85	0	237.9	96.89	33.74	10.84	3.5	0
758.7	4.79	5.3	0.12	3.6	1.85	0	4.91	2.72	1.08	0.36	0.12	0			760.5	235.3	95.99	34.14	10.98	0.3	0	237.9	96.89	33.74	10.84	3.5	0
759.6	6.13	5.93	0.34	-2.23	0.42	0	4.9	2.72	1.08	0.36	0.12	0			761.4	238.43	96.76	36.58	12	3.37	0	237.89	96.89	33.74	10.84	3.5	0
760.5	6.23	7.41	4.28	2.39	3.7	0	4.9	2.72	1.08	0.36	0.12	0			762.3	237.86	97.45	38.16	13.5	2.82	0	237.89	96.88	33.74	10.84	3.5	0
761.4	0.78	1.38	3.64	0.64	1.58	0	4.9	2.72	1.08	0.36	0.12	0			763.2	239.59	95.71	39.24	14.7	6.91	0	237.88	96.88	33.74	10.84	3.5	0
762.3	0.23	3.71	-0.41	-1.89	-3.88	0	4.9	2.72	1.08	0.36	0.12	0			764.1	237.01	99.1	36.45	11.28	3.32	0	237.88	96.88	33.74	10.84	3.5	0
763.2	2.19	5.23	-0.52	-1.32	-2.35	0	4.9	2.72	1.08	0.36	0.12	0			765	238.89	98.27	36.31	13.57	3.64	0	237.87	96.88	33.74	10.84	3.5	0
764.1	4.92	8.04	1.25	-0.18	1.01	0	4.9	2.72	1.07	0.36	0.12	0			765.9	241.85	98.85	37.71	13.67	6.39	0	237.86	96.87	33.74	10.84	3.5	0
765	4.98	5.44	2.61	1.2	1.27	0	4.89	2.72	1.07	0.36	0.12	0			766.8	239.81	95.39	41.2	16.05	5.72	0	237.86	96.87	33.74	10.84	3.5	0
765.9	5.73	5.68	0.15	0.45	1.38	0	4.89	2.72	1.07	0.36	0.12	0			767.7	237.17	97.94	34.98	12.29	3.3	0	237.85	96.87	33.74	10.84	3.5	0
766.8	1.86	5.67	0.96	0.11	1.06	0	4.89	2.71	1.07	0.36	0.12	0			768.6	238.76	101.12	38.9	15.47	7.63	0	237.85	96.87	33.74	10.84	3.5	0
767.7	4.44	4.37	1.12	-0.61	-0.58	0	4.89	2.71	1.07	0.36	0.12	0			769.5	240.77	99.58	39.07	14.12	8.41	0	237.84	96.86	33.74	10.84	3.5	0
768.6	2.78	4.07	2.51	-0.16	-0.86	0	4.89	2.71	1.07	0.36	0.12	0			770.4	240.98	99.36	37.91	15.05	5.34	0	237.84	96.86	33.73	10.84	3.5	0
769.5	1.55	5.98	0.83	1.8	-0.87	0	4.89	2.71	1.07	0.36	0.12	0			771.3	238.72	98.36	35.71	12.26	5.18	0	237.83	96.86	33.73	10.84	3.5	0
770.4	2.43	5.32	1.28	1.33	-0.02	0	4.89	2.71	1.07	0.36	0.12	0			772.2	237.91	101.33	37.36	12.95	4.12	0	237.83	96.86	33.73	10.84	3.5	0
771.3	3.51	5.15	0.84	1.17	2.76	0	4.88	2.71	1.07	0.36	0.12	0			773.1	240.18	99.69	40.4	16.81	9.31	0	237.82	96.86	33.73	10.84	3.5	0
772.2	2.67	4.15	-0.88	-2.75	0.3	0	4.88	2.71	1.07	0.36	0.12	0			774	238.88	97.42	38.98	13.31	4.34	0	237.81	96.85	33.73	10.84	3.5	0
773.1	6.43	7.69	-1.29	-0.33	-0.93	0	4.88	2.71	1.07	0.36	0.12	0			774.9	235.8	93.88	36.07	10.46	2.91	0	237.81	96.85	33.73	10.84	3.5	0
774	2.79	4.5	3.83	3.5	4.41	0	4.88	2.71	1.07	0.36	0.12	0			775.8	234.74	96.07	35.79	9.36	1.58	0	237.8	96.85	33.73	10.84	3.5	0
774.9	6.49	6.72	-0.12	-0.71	-0.55	0	4.88	2.71	1.07	0.36	0.12	0			776.7	235.56	99	34.66	12.28	1.95	0	237.8	96.85	33.73	10.84	3.5	0
775.8	4.57	5.23	0.92	1.73	2.96	0	4.88	2.71	1.07	0.36	0.12	0			777.6	239.66	95.25	38.82	15.1	6.41	0	237.79	96.84	33.73	10.84	3.5	0
776.7	3.41	5.3	-0.26	1.11	3.37	0	4.87	2.71	1.07	0.36	0.12	0			778.5	239.21	96.27	34.91	13.85	4.36	0	237.79	96.84	33.73	10.84	3.5	0
777.6	4.54	7.47	3.71	1.28	0.8	0	4.87	2.7	1.07	0.36	0.12	0			779.4	240.42	98.67	36.2	11.37	3.49	0	237.78	96.84	33.73	10.84	3.5	0
778.5	7.05	6.6	4.32	0.82	2.08	0	4.87	2.7	1.07	0.36	0.12	0			780.3	240.64	97.56	38.43	14.54	5.37	0	237.78	96.84	33.73	10.84	3.5	0
779.4	6.35	9.3	3.02	1.81	2.55	0	4.87	2.7	1.07	0.36	0.12	0			781.2	238.54	98.34	36.37	11.77	5.63	0	237.77	96.84	33.73	10.84	3.5	0
780.3	3.78	5.68	3.65	2.84	4.15	0	4.87	2.7	1.07	0.36	0.12	0			782.1	241.18	97.31	38.61	14.45	5.59	0	237.77	96.83	33.72	10.84	3.5	0
781.2	5.65	7.46	-0.04	0.29	0.96	0	4.87	2.7	1.07	0.36	0.12	0			783	237.84	97.13	38.29	11.97	2.97	0	237.76	96.83	33.72	10.84	3.5	0
782.1	2.17	5.32	2.1	0.14	3.58	0	4.87	2.7	1.07	0.36	0.12	0			783.9	238.93	95.57	38.45	11.94	3.95	0	237.75	96.83	33.72	10.84	3.5	0
783	5.29	6.52	0.04	1.62	-0.98	0	4.86	2.7	1.07	0.36	0.12	0			784.8	239.25	98.43	35.18	10.09	2.02	0	237.75	96.83	33.72	10.84	3.5	0
783.9	2.37	4.79	0.45	0.42	0.07	0	4.86	2.7	1.07	0.36	0.12	0			785.7	238.87	100.86	38.79	12.29	5.31	0	237.74	96.82	33.72	10.84	3.5	0
784.8	5.54	6.85	-0.06	-4.48	-0.63	0	4.86	2.7	1.07	0.36	0.12	0			786.6	239.89	96.65	37.49	13.59	4.23	0	237.74	96.82	33.72	10.84	3.5	0
785.7	2.98	4.7	0.28	2.29	1.64	0	4.86	2.7	1.07	0.36	0.12	0			787.5	237.35	98.39	34.54	11.17	2.4	0	237.73	96.82	33.72	10.84	3.5	0
786.6	3.71	3.57	0.74	0.56	1.53	0	4.86	2.7	1.07	0.36	0.12	0
787.5	6.16	5.45	-1.41	0.25	-0.59	0	4.86	2.7	1.07	0.36	0.12	0
788.4	1.5	4.83	2.12	0.36	-0.89	0	4.85	2.69	1.07	0.36	0.12	0

## Sheet: fig1E
Fig. 1E: BLI analysis of NI301A in solution binding kinetics to ATTR-V30M and ATTR-V122I oligomers and native TTRv tetramers
	ATTR-V30M															tetr.TTR-V30M															ATTR-V122I															tetr.TTR-V122I
Time	150 nM	100 nM	66.7 nM	44.4 nM	29.6 nM	0 nM	Fit_150150f	Fit_100	Fit_67	Fit_44	Fit_29	Fit_0			Time	150 nM	100 nM	66.7 nM	44.4 nM	29.6 nM	0 nM	Fit_150	Fit_100	Fit_67	Fit_44	Fit_29	Fit_0			Time	150 nM	100 nM	66.7 nM	44.4 nM	29.6 nM	0 nM	Fit_150	Fit_100	Fit_67	Fit_44	Fit_29	Fit_0			Time	150 nM	100 nM	66.7 nM	44.4 nM
0	-0.01263	-0.0063	-0.00334	-0.00411	-0.00906		0	0	0	0	0				0	-0.00378	-0.00496	-0.00594	-0.00612	-0.00185		0	0	0	0	0				0	-0.0121	0.005886	0.000157	-0.0004	0.00827		0	0	0	0	0				0	-0.00097	-0.00248	0.002138	0.001505
0.2	-0.01183	-0.00621	-0.00259	-0.00352	-0.00806		0.000499	0.000305	0.000173	8.81e-05	3.68e-05				0.2	-0.00326	-0.00494	-0.00539	-0.00542	-0.00178		0	0	3.28e-06	8.51e-07	1.56e-06				0.2	-0.01142	0.006023	4.01e-05	1.83e-05	0.008164		0.000564	0.00033	0.000182	9.49e-05	4.56e-05				0.2	5.33e-05	-0.00144	0.002899	0.002451
0.4	-0.01151	-0.00585	-0.00217	-0.00292	-0.00739		0.000997	0.000611	0.000346	0.000176	7.35e-05				0.4	-0.00313	-0.00508	-0.00496	-0.0046	-0.00157		0	0	6.55e-06	1.7e-06	3.11e-06				0.4	-0.01053	0.006388	0.000782	0.001073	0.00814		0.001128	0.00066	0.000364	0.00019	9.12e-05				0.4	0.000713	-0.00019	0.003578	0.003103
0.6	-0.01112	-0.00532	-0.0011	-0.00216	-0.00657		0.001495	0.000916	0.000519	0.000264	0.00011				0.6	-0.00304	-0.00547	-0.00463	-0.00393	-0.00174		0	0	9.83e-06	2.55e-06	4.67e-06				0.6	-0.01	0.006262	0.001488	0.001723	0.007762		0.001691	0.000989	0.000546	0.000285	0.000137				0.6	0.001309	0.000667	0.004324	0.003928
0.8	-0.01023	-0.00397	-0.00024	-0.00119	-0.00592		0.001993	0.001221	0.000692	0.000352	0.000147				0.8	-0.00315	-0.00577	-0.00419	-0.00326	-0.00165		0	0	1.31e-05	3.4e-06	6.23e-06				0.8	-0.00955	0.005838	0.001744	0.001916	0.007297		0.002254	0.001319	0.000728	0.000379	0.000182				0.8	0.002149	0.001516	0.004498	0.004356
1	-0.00941	-0.00302	0.000497	-0.00073	-0.00517		0.002491	0.001526	0.000865	0.00044	0.000184				1	-0.00363	-0.00602	-0.00348	-0.00315	-0.00185		0	0	1.64e-05	4.25e-06	7.78e-06				1	-0.00915	0.006017	0.001736	0.001782	0.006568		0.002817	0.001648	0.00091	0.000474	0.000228				1	0.00216	0.001791	0.004172	0.004354
1.2	-0.00923	-0.00293	0.000803	-0.00053	-0.00504		0.002988	0.001831	0.001038	0.000528	0.000221				1.2	-0.00379	-0.00635	-0.003	-0.0028	-0.00181		0	0	1.96e-05	5.1e-06	9.34e-06				1.2	-0.0085	0.006427	0.002054	0.002521	0.006508		0.003379	0.001977	0.001092	0.000569	0.000274				1.2	0.002672	0.001906	0.004002	0.004462
1.4	-0.00888	-0.00247	0.00117	-0.00026	-0.00479		0.003485	0.002135	0.001211	0.000616	0.000257				1.4	-0.00414	-0.00691	-0.00265	-0.00242	-0.00169		0	0	2.29e-05	5.95e-06	1.09e-05				1.4	-0.0075	0.007072	0.002292	0.003019	0.006463		0.003941	0.002306	0.001274	0.000664	0.000319				1.4	0.002788	0.002034	0.003515	0.004348
1.6	-0.00836	-0.00213	0.001925	0.00057	-0.00473		0.003982	0.00244	0.001384	0.000704	0.000294				1.6	-0.0043	-0.00685	-0.0023	-0.00231	-0.00163		0	0	2.61e-05	6.79e-06	1.24e-05				1.6	-0.00715	0.007023	0.002266	0.002787	0.006339		0.004503	0.002635	0.001455	0.000759	0.000365				1.6	0.002053	0.001415	0.002566	0.00352
1.8	-0.00807	-0.00245	0.002105	0.000864	-0.00508		0.004479	0.002745	0.001557	0.000792	0.000331				1.8	-0.0038	-0.00687	-0.00205	-0.00229	-0.00157		0	0	2.94e-05	7.64e-06	1.4e-05				1.8	-0.00726	0.006977	0.002125	0.002177	0.005667		0.005064	0.002964	0.001637	0.000853	0.00041				1.8	0.001084	0.00073	0.001959	0.00329
2	-0.00766	-0.00248	0.002458	0.000955	-0.00567		0.004975	0.003049	0.001729	0.00088	0.000367				2	-0.00395	-0.00709	-0.00204	-0.0027	-0.00147		0	0	3.27e-05	8.49e-06	1.55e-05				2	-0.00704	0.007299	0.002155	0.001709	0.005656		0.005625	0.003293	0.001819	0.000948	0.000456				2	0.000816	0.000329	0.00165	0.002904
2.2	-0.00757	-0.00274	0.001771	0.000269	-0.00671		0.005471	0.003353	0.001902	0.000968	0.000404				2.2	-0.0038	-0.00686	-0.00161	-0.00286	-0.00088		0	0	3.59e-05	9.33e-06	1.71e-05				2.2	-0.00676	0.00711	0.002292	0.001035	0.005346		0.006185	0.003621	0.002	0.001043	0.000501				2.2	0.000249	-0.00067	0.000603	0.001709
2.4	-0.00707	-0.00262	0.002648	0.000821	-0.00614		0.005967	0.003658	0.002075	0.001056	0.000441				2.4	-0.00471	-0.00775	-0.00225	-0.00335	-0.00128		0	0	3.92e-05	1.02e-05	1.86e-05				2.4	-0.00608	0.00689	0.003039	0.000672	0.005121		0.006745	0.003949	0.002182	0.001138	0.000547				2.4	-0.00061	-0.00083	0.000449	0.001143
2.6	-0.00597	-0.00213	0.003425	0.001921	-0.0058		0.006462	0.003962	0.002247	0.001144	0.000478				2.6	-0.00522	-0.00746	-0.00288	-0.0032	-0.00103		0	0	4.24e-05	1.1e-05	2.02e-05				2.6	-0.00593	0.006719	0.003102	0.000764	0.005343		0.007305	0.004277	0.002363	0.001232	0.000593				2.6	-0.00158	-0.00152	0.000696	0.000892
2.8	-0.00588	-0.00249	0.003406	0.002076	-0.00588		0.006958	0.004266	0.00242	0.001232	0.000514				2.8	-0.00482	-0.00639	-0.00199	-0.00315	-0.00042		0	0	4.56e-05	1.19e-05	2.17e-05				2.8	-0.00571	0.006273	0.002768	0.001181	0.004638		0.007864	0.004605	0.002545	0.001327	0.000638				2.8	-0.00251	-0.00218	0.000779	0.000901
3	-0.00516	-0.00215	0.003834	0.002021	-0.00544		0.007453	0.00457	0.002593	0.00132	0.000551				3	-0.00475	-0.00658	-0.00153	-0.00308	-0.00039		0	0	4.89e-05	1.27e-05	2.33e-05				3	-0.00541	0.006482	0.002151	0.001234	0.004971		0.008423	0.004933	0.002726	0.001421	0.000684				3	-0.00193	-0.00199	0.00083	0.001355
3.2	-0.00411	-0.00178	0.004203	0.002218	-0.00495		0.007947	0.004873	0.002765	0.001408	0.000588				3.2	-0.00531	-0.00655	-0.00132	-0.00302	-8.44e-05		0	0	5.21e-05	1.36e-05	2.48e-05				3.2	-0.005	0.006392	0.002355	0.001494	0.005408		0.008981	0.005261	0.002907	0.001516	0.000729				3.2	-0.00222	-0.00223	0.000726	0.001151
3.4	-0.00372	-0.00128	0.004817	0.001441	-0.00431		0.008442	0.005177	0.002938	0.001496	0.000624				3.4	-0.00546	-0.00671	-0.00078	-0.00346	-0.00013		0	0	5.53e-05	1.44e-05	2.64e-05				3.4	-0.0046	0.00656	0.002891	0.001503	0.006012		0.009539	0.005589	0.003089	0.001611	0.000775				3.4	-0.00222	-0.00238	0.000201	0.001641
3.6	-0.00315	-0.00091	0.004664	0.000932	-0.00405		0.008936	0.005481	0.00311	0.001583	0.000661				3.6	-0.00561	-0.00662	-0.00125	-0.00401	-0.00047		0	0	5.86e-05	1.52e-05	2.79e-05				3.6	-0.00419	0.006319	0.002405	0.000957	0.005461		0.010097	0.005916	0.00327	0.001705	0.00082				3.6	-0.00222	-0.00249	0.00057	0.001199
3.8	-0.00238	-0.00058	0.00432	0.000704	-0.00375		0.00943	0.005784	0.003282	0.001671	0.000698				3.8	-0.00507	-0.0067	-0.00019	-0.00354	-0.0003		0	0	6.18e-05	1.61e-05	2.95e-05				3.8	-0.00293	0.006662	0.003103	0.00147	0.005859		0.010655	0.006243	0.003451	0.0018	0.000866				3.8	-0.00216	-0.00203	0.000962	0.001315
4	-0.00194	-0.00067	0.00397	0.000138	-0.00361		0.009924	0.006087	0.003455	0.001759	0.000735				4	-0.00586	-0.00693	0.000161	-0.00439	-0.00068		0	0	6.5e-05	1.69e-05	3.1e-05				4	-0.00178	0.007072	0.003257	0.0018	0.006235		0.011212	0.00657	0.003632	0.001894	0.000911				4	-0.00113	-0.00168	0.001309	0.001559
4.2	-0.00218	-0.00076	0.003678	-0.00034	-0.00309		0.010417	0.006391	0.003627	0.001847	0.000771				4.2	-0.00505	-0.00619	0.000994	-0.00378	-0.00015		0	0	6.82e-05	1.78e-05	3.26e-05				4.2	0.000275	0.007725	0.004472	0.002345	0.007321		0.011768	0.006897	0.003813	0.001989	0.000957				4.2	-0.00033	-0.00152	0.001635	0.001704
4.4	-0.0024	-0.00014	0.003414	-0.00099	-0.00339		0.010911	0.006694	0.003799	0.001935	0.000808				4.4	-0.00556	-0.00618	0.000695	-0.00347	-0.00065		0	0	7.15e-05	1.86e-05	3.41e-05				4.4	0.001712	0.008041	0.005913	0.003521	0.008179		0.012325	0.007224	0.003994	0.002083	0.001002				4.4	-0.00038	-0.00134	0.001431	0.001568
4.6	-0.0021	0.000858	0.003623	-0.00097	-0.00339		0.011404	0.006997	0.003972	0.002022	0.000845				4.6	-0.00605	-0.00619	0.000861	-0.00346	-0.00113		0	0	7.47e-05	1.94e-05	3.57e-05				4.6	0.002947	0.008531	0.006575	0.00374	0.008897		0.012881	0.007551	0.004175	0.002178	0.001048				4.6	4.35e-06	-0.0011	0.00175	0.00155
4.8	-0.0008	0.002081	0.003477	-0.00086	-0.00289		0.011896	0.0073	0.004144	0.00211	0.000881				4.8	-0.00625	-0.00596	0.001173	-0.00308	-0.00119		0	0	7.79e-05	2.03e-05	3.72e-05				4.8	0.003255	0.008755	0.006043	0.003729	0.008639		0.013436	0.007877	0.004356	0.002272	0.001093				4.8	0.000393	-0.00123	0.001237	0.000994
5	-0.00091	0.001735	0.002961	-0.00163	-0.00322		0.012389	0.007603	0.004316	0.002198	0.000918				5	-0.00605	-0.00537	0.001464	-0.00278	-0.00135		0	0	8.11e-05	2.11e-05	3.88e-05				5	0.004098	0.009704	0.005543	0.004073	0.008364		0.013991	0.008204	0.004536	0.002367	0.001139				5	0.000489	-0.00132	0.000891	0.000524
5.2	-0.0007	0.001475	0.002976	-0.00165	-0.0036		0.012881	0.007905	0.004488	0.002286	0.000955				5.2	-0.00577	-0.00533	0.001571	-0.00226	-0.00111		0	0	8.43e-05	2.2e-05	4.03e-05				5.2	0.005454	0.010298	0.006015	0.004889	0.008942		0.014546	0.00853	0.004717	0.002461	0.001184				5.2	0.001026	-0.00169	0.000864	0.000346
5.4	-0.00023	0.001352	0.002919	-0.00146	-0.00391		0.013373	0.008208	0.00466	0.002373	0.000991				5.4	-0.00549	-0.00498	0.001317	-0.0017	-0.00078		0	0	8.75e-05	2.28e-05	4.18e-05				5.4	0.006253	0.010482	0.00615	0.004933	0.008973		0.015101	0.008856	0.004898	0.002555	0.001229				5.4	0.0007	-0.00238	-3.21e-05	-0.00083
5.6	0.000426	0.001536	0.003143	-0.00082	-0.00405		0.013865	0.008511	0.004832	0.002461	0.001028				5.6	-0.00562	-0.00486	0.000675	-0.00143	-0.00116		0	0	9.07e-05	2.36e-05	4.34e-05				5.6	0.006343	0.010636	0.006006	0.004876	0.009097		0.015655	0.009182	0.005079	0.00265	0.001275				5.6	3.4e-05	-0.00287	-0.00061	-0.00156
5.8	0.000938	0.001816	0.003166	-0.00057	-0.00406		0.014356	0.008813	0.005004	0.002549	0.001065				5.8	-0.0053	-0.00515	-0.00015	-0.00169	-0.00108		0	0	9.39e-05	2.45e-05	4.49e-05				5.8	0.006471	0.011285	0.00607	0.004555	0.008574		0.016208	0.009508	0.005259	0.002744	0.00132				5.8	-0.00035	-0.00313	-0.00039	-0.00153
6	0.00194	0.002775	0.003347	-0.00021	-0.00395		0.014847	0.009115	0.005176	0.002636	0.001101				6	-0.00556	-0.0051	-0.00031	-0.00153	-0.00074		0	0	9.71e-05	2.53e-05	4.65e-05				6	0.00698	0.011762	0.006511	0.004974	0.008217		0.016762	0.009833	0.00544	0.002838	0.001366				6	3.71e-05	-0.00273	-0.0001	-0.0019
6.2	0.002691	0.003236	0.003122	-0.0001	-0.00423		0.015338	0.009417	0.005348	0.002724	0.001138				6.2	-0.00509	-0.00487	-0.00034	-0.00104	-0.00048		0	0	0.0001	2.61e-05	4.8e-05				6.2	0.007208	0.011771	0.00661	0.004586	0.007487		0.017315	0.010159	0.00562	0.002933	0.001411				6.2	-0.00045	-0.0029	-0.00074	-0.00229
6.4	0.003908	0.003728	0.003984	0.000922	-0.00381		0.015829	0.00972	0.00552	0.002812	0.001174				6.4	-0.00501	-0.00491	-0.00074	-0.00112	-0.00021		0	0	0.000103	2.7e-05	4.95e-05				6.4	0.00703	0.011958	0.006293	0.004563	0.006911		0.017867	0.010484	0.0058	0.003027	0.001457				6.4	-0.00065	-0.00244	-0.00091	-0.00204
6.6	0.005247	0.004462	0.004416	0.001857	-0.003		0.016319	0.010022	0.005692	0.002899	0.001211				6.6	-0.00428	-0.00462	-0.00061	-0.00053	0.000345		0	0	0.000107	2.78e-05	5.11e-05				6.6	0.006713	0.011557	0.004731	0.004447	0.00689		0.01842	0.01081	0.005981	0.003121	0.001502				6.6	-0.00072	-0.00255	-0.00039	-0.00137
6.8	0.006722	0.004964	0.005161	0.002669	-0.00196		0.016809	0.010323	0.005863	0.002987	0.001248				6.8	-0.00391	-0.00518	8.92e-05	-0.00098	0.000468		0	0	0.00011	2.86e-05	5.26e-05				6.8	0.006622	0.011419	0.003677	0.004183	0.006517		0.018971	0.011135	0.006161	0.003216	0.001547				6.8	-0.00057	-0.00212	-6.15e-05	-0.00055
7	0.007962	0.005938	0.005823	0.003572	-0.00063		0.017299	0.010625	0.006035	0.003075	0.001284				7	-0.00452	-0.00624	-0.00026	-0.00158	0.000243		0	0	0.000113	2.95e-05	5.41e-05				7	0.006897	0.011902	0.003486	0.00403	0.007012		0.019523	0.01146	0.006341	0.00331	0.001593				7	0.000322	-0.00137	0.000132	3.95e-05
7.2	0.008929	0.005614	0.006259	0.003702	-0.00018		0.017789	0.010927	0.006207	0.003162	0.001321				7.2	-0.00436	-0.00679	-6.2e-05	-0.00191	0.000654		0	0	0.000116	3.03e-05	5.57e-05				7.2	0.007198	0.011458	0.002871	0.003746	0.006868		0.020074	0.011784	0.006522	0.003404	0.001638				7.2	-0.00039	-0.00177	1.59e-06	0.000367
7.4	0.009631	0.006549	0.006662	0.003934	0.000149		0.018278	0.011228	0.006379	0.00325	0.001358				7.4	-0.00407	-0.00636	0.000963	-0.00173	0.001373		0	0	0.000119	3.11e-05	5.72e-05				7.4	0.007226	0.011748	0.002597	0.003294	0.006828		0.020625	0.012109	0.006702	0.003498	0.001684				7.4	-0.00039	-0.00163	0.000477	0.000999
7.6	0.010252	0.006306	0.006291	0.004043	0.000239		0.018767	0.01153	0.00655	0.003337	0.001394				7.6	-0.0041	-0.00686	0.001028	-0.00199	0.001536		0	0	0.000123	3.2e-05	5.88e-05				7.6	0.008074	0.012013	0.002485	0.003388	0.006369		0.021175	0.012433	0.006882	0.003592	0.001729				7.6	0.000184	-0.00088	0.001377	0.00151
7.8	0.01062	0.006477	0.006629	0.004699	0.000998		0.019256	0.011831	0.006722	0.003425	0.001431				7.8	-0.00464	-0.00772	0.001094	-0.00236	0.001336		0	0	0.000126	3.28e-05	6.03e-05				7.8	0.00852	0.012256	0.00282	0.003825	0.006692		0.021725	0.012758	0.007062	0.003687	0.001774				7.8	0.000445	-0.00018	0.002017	0.002071
8	0.010224	0.005983	0.006832	0.003845	0.000587		0.019745	0.012132	0.006893	0.003512	0.001467				8	-0.00527	-0.00774	0.001095	-0.00329	0.000801		0	0	0.000129	3.36e-05	6.18e-05				8	0.009147	0.012395	0.003299	0.003947	0.006774		0.022275	0.013082	0.007242	0.003781	0.00182				8	0.000656	0.000255	0.002396	0.002572
8.2	0.010148	0.006188	0.007271	0.004006	0.000816		0.020233	0.012434	0.007065	0.0036	0.001504				8.2	-0.00457	-0.00715	0.001332	-0.00297	0.000732		0	0	0.000132	3.45e-05	6.34e-05				8.2	0.010311	0.013239	0.004025	0.004278	0.007392		0.022824	0.013406	0.007422	0.003875	0.001865				8.2	2.47e-05	-0.0002	0.002366	0.002675
8.4	0.010708	0.006199	0.007537	0.003706	-0.00014		0.020721	0.012735	0.007236	0.003688	0.001541				8.4	-0.00531	-0.00728	0.000815	-0.00334	0.000361		0	0	0.000135	3.53e-05	6.49e-05				8.4	0.010892	0.013834	0.004412	0.004995	0.00816		0.023373	0.01373	0.007602	0.003969	0.00191				8.4	-0.0007	0.000299	0.002839	0.00285
8.6	0.01158	0.006527	0.007716	0.004434	-0.00035		0.021209	0.013036	0.007408	0.003775	0.001577				8.6	-0.00538	-0.00709	0.001112	-0.00372	0.000534		0	0	0.000138	3.61e-05	6.64e-05				8.6	0.011509	0.014645	0.004639	0.005018	0.008086		0.023922	0.014054	0.007781	0.004063	0.001956				8.6	0.000139	0.00056	0.003947	0.00351
8.8	0.011903	0.006164	0.007573	0.004166	-0.00069		0.021697	0.013336	0.007579	0.003862	0.001614				8.8	-0.0054	-0.00698	0.000728	-0.00367	0.000128		0	0	0.000142	3.7e-05	6.79e-05				8.8	0.011963	0.015004	0.005094	0.005298	0.007568		0.02447	0.014377	0.007961	0.004157	0.002001				8.8	0.000292	2.32e-05	0.004015	0.003409
9	0.011224	0.00518	0.007347	0.003293	-0.00256		0.022184	0.013637	0.00775	0.00395	0.00165				9	-0.00524	-0.00654	0.000821	-0.00371	7.66e-05		0	0	0.000145	3.78e-05	6.95e-05				9	0.012939	0.015731	0.005449	0.005536	0.007792		0.025018	0.014701	0.008141	0.004251	0.002046				9	0.000403	0.000122	0.004028	0.003562
9.2	0.011037	0.004708	0.006977	0.002847	-0.00318		0.022671	0.013938	0.007922	0.004037	0.001687				9.2	-0.00569	-0.00689	0.00032	-0.00385	0.000218		0	0	0.000148	3.86e-05	7.1e-05				9.2	0.013707	0.016227	0.006744	0.005819	0.008522		0.025565	0.015024	0.00832	0.004345	0.002092				9.2	0.000436	-0.00025	0.004238	0.003272
9.4	0.011216	0.004686	0.006854	0.002553	-0.00398		0.023158	0.014238	0.008093	0.004125	0.001724				9.4	-0.00654	-0.00669	-0.00013	-0.00433	6.69e-06		0	0	0.000151	3.95e-05	7.25e-05				9.4	0.014532	0.017137	0.008005	0.006494	0.009141		0.026112	0.015347	0.0085	0.004439	0.002137				9.4	-0.00017	-0.00035	0.003415	0.002369
9.6	0.011557	0.005725	0.007114	0.002612	-0.00463		0.023645	0.014539	0.008264	0.004212	0.00176				9.6	-0.00717	-0.00673	-0.00086	-0.00517	-0.00108		0	0	0.000154	4.03e-05	7.41e-05				9.6	0.015161	0.018528	0.00912	0.006729	0.009454		0.026659	0.01567	0.00868	0.004533	0.002182				9.6	-0.00061	-0.00032	0.003234	0.00223
9.8	0.011772	0.006001	0.007578	0.002177	-0.00504		0.024131	0.014839	0.008435	0.0043	0.001797				9.8	-0.00714	-0.00601	-0.00092	-0.00577	-0.00084		0	0	0.000157	4.11e-05	7.56e-05				9.8	0.015831	0.019315	0.009683	0.006008	0.009205		0.027205	0.015993	0.008859	0.004627	0.002228				9.8	-0.00171	-0.0006	0.002257	0.001638
10	0.012209	0.006523	0.007458	0.001525	-0.0059		0.024617	0.015139	0.008606	0.004387	0.001833				10	-0.0069	-0.00576	-0.00063	-0.00521	-0.00059		0	0	0.00016	4.19e-05	7.71e-05				10	0.016739	0.019712	0.010239	0.005953	0.009133		0.027752	0.016316	0.009038	0.004721	0.002273				10	-0.00177	-9.17e-05	0.002187	0.001582
10.2	0.012567	0.006974	0.007582	0.001214	-0.006		0.025103	0.015439	0.008778	0.004474	0.00187				10.2	-0.0068	-0.00571	-0.00069	-0.00509	-0.00062		0	0	0.000164	4.28e-05	7.86e-05				10.2	0.01759	0.019936	0.010443	0.005242	0.009128		0.028297	0.016638	0.009218	0.004815	0.002318				10.2	-0.00218	6.99e-06	0.001619	0.001469
10.4	0.014127	0.007799	0.008117	0.001412	-0.00537		0.025589	0.015739	0.008949	0.004562	0.001906				10.4	-0.00632	-0.00537	-0.00045	-0.00444	9.45e-05		0	0	0.000167	4.36e-05	8.02e-05				10.4	0.017601	0.020138	0.010195	0.005152	0.009193		0.028842	0.016961	0.009397	0.004909	0.002364				10.4	-0.00204	0.000103	0.001035	0.001283
10.6	0.015108	0.008575	0.00823	0.001383	-0.00499		0.026074	0.016039	0.00912	0.004649	0.001943				10.6	-0.00549	-0.00517	0.000234	-0.00356	0.000468		0	0	0.00017	4.44e-05	8.17e-05				10.6	0.018695	0.019908	0.009945	0.005545	0.009568		0.029387	0.017283	0.009576	0.005003	0.002409				10.6	-0.00263	-0.00098	0.000483	0.000747
10.8	0.016056	0.009269	0.009257	0.001456	-0.00444		0.026559	0.016339	0.009291	0.004737	0.00198				10.8	-0.00575	-0.00534	0.000387	-0.00393	0.000575		0	0	0.000173	4.52e-05	8.32e-05				10.8	0.019662	0.020486	0.010073	0.005331	0.009339		0.029932	0.017605	0.009756	0.005097	0.002454				10.8	-0.0028	-0.00183	-0.00061	-0.00023
11	0.016755	0.01001	0.009786	0.00148	-0.004		0.027044	0.016639	0.009462	0.004824	0.002016				11	-0.00584	-0.00548	0.000441	-0.00339	0.000882		0	0	0.000176	4.61e-05	8.48e-05				11	0.019614	0.020098	0.00991	0.004525	0.008742		0.030476	0.017927	0.009935	0.00519	0.002499				11	-0.00211	-0.00176	-0.00108	5.05e-05
11.2	0.01701	0.010422	0.00958	0.001062	-0.00419		0.027529	0.016938	0.009632	0.004911	0.002053				11.2	-0.00484	-0.00519	0.001398	-0.00258	0.002241		0	0	0.000179	4.69e-05	8.63e-05				11.2	0.020099	0.019693	0.008878	0.003785	0.008447		0.03102	0.018249	0.010114	0.005284	0.002545				11.2	-0.00271	-0.00305	-0.00205	-0.00034
11.4	0.017433	0.011287	0.009886	0.001457	-0.00359		0.028013	0.017238	0.009803	0.004998	0.002089				11.4	-0.00489	-0.00537	0.002002	-0.00229	0.002132		0	0	0.000182	4.77e-05	8.78e-05				11.4	0.020393	0.019986	0.008546	0.003437	0.00836		0.031563	0.018571	0.010293	0.005378	0.00259				11.4	-0.0025	-0.00314	-0.00204	-0.00076
11.6	0.017427	0.011285	0.009617	0.000837	-0.00342		0.028497	0.017537	0.009974	0.005086	0.002126				11.6	-0.00476	-0.00616	0.001397	-0.00269	0.001704		0	0	0.000185	4.85e-05	8.93e-05				11.6	0.021206	0.020471	0.008588	0.003703	0.008321		0.032107	0.018892	0.010472	0.005472	0.002635				11.6	-0.00215	-0.00333	-0.00265	-0.00075
11.8	0.017795	0.011864	0.010327	0.001845	-0.00306		0.028981	0.017836	0.010145	0.005173	0.002162				11.8	-0.00492	-0.00634	0.000858	-0.00283	0.001179		0	0	0.000189	4.93e-05	9.08e-05				11.8	0.021633	0.020796	0.008223	0.003801	0.008157		0.032649	0.019214	0.010651	0.005566	0.00268				11.8	-0.00209	-0.00387	-0.00294	-0.00144
12	0.017638	0.011912	0.010253	0.001887	-0.00287		0.029464	0.018135	0.010316	0.00526	0.002199				12	-0.00412	-0.00599	0.000986	-0.00287	0.001298		0	0	0.000192	5.02e-05	9.24e-05				12	0.022357	0.020758	0.007839	0.003944	0.00856		0.033192	0.019535	0.01083	0.005659	0.002726				12	-0.00267	-0.00419	-0.00338	-0.00198
12.2	0.018561	0.012294	0.010341	0.002969	-0.00207		0.029948	0.018434	0.010486	0.005348	0.002235				12.2	-0.00375	-0.0059	0.001167	-0.00266	0.001785		0	0	0.000195	5.1e-05	9.39e-05				12.2	0.023372	0.021596	0.007831	0.004417	0.009562		0.033734	0.019856	0.011008	0.005753	0.002771				12.2	-0.00347	-0.00489	-0.00379	-0.00259
12.4	0.019289	0.01201	0.009911	0.003125	-0.00237		0.030431	0.018733	0.010657	0.005435	0.002272				12.4	-0.00432	-0.00598	0.000648	-0.00302	0.001371		0	0	0.000198	5.18e-05	9.54e-05				12.4	0.024141	0.02232	0.008315	0.00484	0.010198		0.034275	0.020177	0.011187	0.005847	0.002816				12.4	-0.00344	-0.00481	-0.00343	-0.00275
12.6	0.01945	0.011911	0.009018	0.003453	-0.00229		0.030914	0.019032	0.010828	0.005522	0.002308				12.6	-0.00479	-0.00637	0.000615	-0.00357	0.000863		0	0	0.000201	5.26e-05	9.69e-05				12.6	0.024845	0.022205	0.00775	0.004963	0.009686		0.034817	0.020498	0.011366	0.00594	0.002861				12.6	-0.00221	-0.0046	-0.00236	-0.00207
12.8	0.019419	0.011627	0.008611	0.003145	-0.00257		0.031396	0.019331	0.010998	0.005609	0.002345				12.8	-0.00501	-0.00695	-5.86e-05	-0.00391	-0.00011		0	0	0.000204	5.35e-05	9.84e-05				12.8	0.025947	0.022759	0.008326	0.005916	0.010521		0.035358	0.020819	0.011545	0.006034	0.002907				12.8	-0.00265	-0.0047	-0.00215	-0.00245
13	0.019803	0.011259	0.008157	0.002942	-0.00332		0.031878	0.019629	0.011169	0.005696	0.002381				13	-0.00554	-0.00776	-0.0008	-0.00451	-0.00056		0	0	0.000207	5.43e-05	0.0001				13	0.026456	0.023455	0.007932	0.006488	0.01093		0.035898	0.021139	0.011723	0.006128	0.002952				13	-0.00264	-0.00453	-0.00171	-0.00251
13.2	0.019931	0.011571	0.008052	0.002997	-0.00298		0.03236	0.019928	0.011339	0.005784	0.002418				13.2	-0.00588	-0.0073	-0.001	-0.00423	-0.00037		0	0	0.00021	5.51e-05	0.000101				13.2	0.027394	0.023846	0.008434	0.007482	0.011163		0.036438	0.02146	0.011902	0.006221	0.002997				13.2	-0.00251	-0.00436	-0.00128	-0.00258
13.4	0.020704	0.012303	0.008513	0.003756	-0.00336		0.032842	0.020226	0.01151	0.005871	0.002454				13.4	-0.00719	-0.00719	-0.00114	-0.00527	-0.00129		0	0	0.000213	5.59e-05	0.000103				13.4	0.028026	0.024298	0.008599	0.007536	0.010792		0.036978	0.02178	0.01208	0.006315	0.003042				13.4	-0.00227	-0.00398	-0.001	-0.00243
13.6	0.021072	0.012513	0.008329	0.003481	-0.00372		0.033324	0.020525	0.01168	0.005958	0.002491				13.6	-0.00706	-0.00636	-0.00145	-0.00489	-0.00141		0	0	0.000216	5.67e-05	0.000105				13.6	0.028237	0.02485	0.008766	0.007332	0.010336		0.037518	0.0221	0.012259	0.006409	0.003087				13.6	-0.00152	-0.00356	-0.00048	-0.00159
13.8	0.021152	0.012521	0.008324	0.003023	-0.0033		0.033805	0.020823	0.01185	0.006045	0.002527				13.8	-0.00764	-0.00692	-0.00162	-0.00458	-0.00153		0	0	0.00022	5.75e-05	0.000106				13.8	0.029347	0.025425	0.008959	0.007855	0.010328		0.038057	0.02242	0.012437	0.006502	0.003132				13.8	-0.00158	-0.00273	-0.00041	-0.00108
14	0.021608	0.013415	0.008873	0.003557	-0.003		0.034286	0.021121	0.012021	0.006132	0.002564				14	-0.00752	-0.00695	-0.00143	-0.00381	-0.00163		0	0	0.000223	5.84e-05	0.000108				14	0.02956	0.025557	0.009724	0.007961	0.010013		0.038596	0.02274	0.012615	0.006596	0.003178				14	-0.00137	-0.00251	0.000357	-0.00038
14.2	0.021805	0.013502	0.009017	0.003515	-0.00282		0.034767	0.021419	0.012191	0.006219	0.0026				14.2	-0.00779	-0.00651	-0.00145	-0.00369	-0.0017		0	0	0.000226	5.92e-05	0.000109				14.2	0.029362	0.025582	0.010331	0.007982	0.009233		0.039134	0.02306	0.012794	0.006689	0.003223				14.2	-0.00176	-0.00244	0.000394	-0.00029
14.4	0.022829	0.013802	0.009363	0.003187	-0.00346		0.035247	0.021717	0.012361	0.006306	0.002637				14.4	-0.00735	-0.00618	-0.00154	-0.00303	-0.00167		0	0	0.000229	6e-05	0.000111				14.4	0.029045	0.025951	0.01068	0.008438	0.009032		0.039672	0.023379	0.012972	0.006783	0.003268				14.4	-0.00164	-0.00227	0.00048	-0.00019
14.6	0.022605	0.014024	0.009449	0.003065	-0.00366		0.035728	0.022015	0.012531	0.006393	0.002673				14.6	-0.0068	-0.00616	-0.00147	-0.00316	-0.00151		0	0	0.000232	6.08e-05	0.000112				14.6	0.029463	0.025614	0.010501	0.008654	0.008721		0.04021	0.023699	0.01315	0.006876	0.003313				14.6	-0.00146	-0.00224	0.000633	-0.00038
14.8	0.023456	0.014912	0.010558	0.003369	-0.00319		0.036208	0.022312	0.012702	0.00648	0.00271				14.8	-0.00743	-0.00678	-0.0019	-0.00394	-0.00174		0	0	0.000235	6.16e-05	0.000114				14.8	0.029822	0.026134	0.010897	0.007973	0.008509		0.040747	0.024018	0.013328	0.00697	0.003358				14.8	-0.00042	-0.00128	0.001139	0.000394
15	0.023356	0.015768	0.010354	0.003495	-0.00325		0.036688	0.02261	0.012872	0.006567	0.002746				15	-0.00733	-0.00722	-0.0012	-0.00327	-0.00073		0	0	0.000238	6.24e-05	0.000115				15	0.029572	0.026003	0.010656	0.007439	0.007978		0.041284	0.024337	0.013506	0.007063	0.003403				15	0.000333	-0.00066	0.001616	0.001512
15.2	0.023171	0.016104	0.010073	0.003103	-0.00403		0.037167	0.022907	0.013042	0.006655	0.002783				15.2	-0.00633	-0.007	-0.00111	-0.00294	-0.00013		0	0	0.000241	6.33e-05	0.000117				15.2	0.030582	0.02661	0.010857	0.006863	0.008504		0.041821	0.024656	0.013684	0.007157	0.003448				15.2	0.00032	-0.00033	0.001638	0.001682
15.4	0.023702	0.016283	0.010178	0.003189	-0.00408		0.037647	0.023205	0.013212	0.006742	0.002819				15.4	-0.00622	-0.00742	-0.00123	-0.00306	-0.00039		0	0	0.000244	6.41e-05	0.000118				15.4	0.030753	0.027165	0.010723	0.006307	0.008291		0.042357	0.024975	0.013862	0.00725	0.003494				15.4	0.000572	-0.00046	0.001759	0.001705
15.6	0.025034	0.017354	0.010528	0.003447	-0.00378		0.038126	0.023502	0.013382	0.006829	0.002856				15.6	-0.00579	-0.00746	-0.00145	-0.0031	-9.48e-05		0	0	0.000247	6.49e-05	0.00012				15.6	0.032068	0.027986	0.011024	0.006582	0.008942		0.042893	0.025294	0.01404	0.007343	0.003539				15.6	0.000442	-0.00071	0.001505	0.001555
15.8	0.025901	0.017756	0.011505	0.00446	-0.00365		0.038604	0.023799	0.013552	0.006916	0.002892				15.8	-0.00603	-0.00768	-0.00151	-0.00372	-0.0004		0	0	0.00025	6.57e-05	0.000121				15.8	0.033268	0.027985	0.011087	0.006712	0.00898		0.043429	0.025612	0.014218	0.007437	0.003584				15.8	-0.0002	-0.00118	0.000869	0.000407
16	0.025999	0.016961	0.011053	0.003606	-0.00407		0.039083	0.024096	0.013722	0.007003	0.002928				16	-0.00605	-0.00761	-0.00147	-0.004	-7.33e-05		0	0	0.000253	6.65e-05	0.000123				16	0.034246	0.028484	0.011151	0.006786	0.008929		0.043964	0.025931	0.014396	0.00753	0.003629				16	-0.00097	-0.00146	0.000668	-0.00068
16.2	0.027516	0.01708	0.011259	0.003855	-0.00343		0.039561	0.024393	0.013892	0.007089	0.002965				16.2	-0.00635	-0.00787	-0.00118	-0.00446	0.00021		0	0	0.000256	6.73e-05	0.000124				16.2	0.035099	0.028737	0.01132	0.006636	0.008667		0.044499	0.026249	0.014573	0.007623	0.003674				16.2	-0.00107	-0.00216	0.000406	-0.00136
16.4	0.028173	0.016843	0.010901	0.003373	-0.00341		0.040039	0.02469	0.014061	0.007176	0.003001				16.4	-0.00654	-0.0081	-0.00105	-0.00527	7.85e-05		0	0	0.000259	6.81e-05	0.000126				16.4	0.035628	0.028635	0.010678	0.006218	0.008469		0.045033	0.026567	0.014751	0.007717	0.003719				16.4	-0.00085	-0.00212	0.000578	-0.00148
16.6	0.02941	0.016881	0.011173	0.003453	-0.00316		0.040517	0.024987	0.014231	0.007263	0.003038				16.6	-0.00648	-0.00846	-0.00068	-0.00554	4.7e-05		0	0	0.000262	6.89e-05	0.000127				16.6	0.036313	0.028074	0.009745	0.006502	0.008219		0.045567	0.026885	0.014929	0.00781	0.003764				16.6	3.71e-05	-0.00177	0.00165	-0.0008
16.8	0.030546	0.016763	0.011633	0.003278	-0.00304		0.040995	0.025283	0.014401	0.00735	0.003074				16.8	-0.00584	-0.00834	-0.00074	-0.00533	3.56e-05		0	0	0.000265	6.97e-05	0.000129				16.8	0.037212	0.028356	0.010057	0.006896	0.008477		0.046101	0.027203	0.015106	0.007903	0.003809				16.8	-0.00027	-0.00243	0.001328	-0.00111
17	0.031168	0.016859	0.011672	0.003407	-0.00269		0.041472	0.02558	0.014571	0.007437	0.003111				17	-0.00672	-0.0089	-0.00107	-0.00514	-0.00032		0	0	0.000269	7.06e-05	0.00013				17	0.037748	0.02864	0.009687	0.007378	0.007942		0.046634	0.02752	0.015284	0.007997	0.003854				17	0.000304	-0.00278	0.001074	-0.00081
17.2	0.031225	0.016258	0.01169	0.002875	-0.00282		0.041949	0.025876	0.01474	0.007524	0.003147				17.2	-0.00622	-0.00732	-0.00019	-0.0039	0.000284		0	0	0.000272	7.14e-05	0.000132				17.2	0.037803	0.028065	0.009259	0.007358	0.006626		0.047167	0.027838	0.015461	0.00809	0.003899				17.2	0.000379	-0.00308	0.000824	-0.00072
17.4	0.031285	0.016159	0.011394	0.002758	-0.00313		0.042426	0.026173	0.01491	0.007611	0.003184				17.4	-0.00659	-0.00748	-0.00022	-0.00418	-0.00013		0	0	0.000275	7.22e-05	0.000133				17.4	0.03767	0.028013	0.008742	0.006755	0.006006		0.0477	0.028155	0.015639	0.008183	0.003945				17.4	0.00106	-0.0027	0.001284	-0.00034
17.6	0.03185	0.016523	0.012133	0.002352	-0.0023		0.042902	0.026469	0.01508	0.007698	0.00322				17.6	-0.00637	-0.00719	0.000194	-0.0034	5.25e-05		0	0	0.000278	7.3e-05	0.000135				17.6	0.03773	0.028172	0.009112	0.006887	0.005887		0.048232	0.028473	0.015816	0.008276	0.00399				17.6	0.00094	-0.00263	0.000704	-4.82e-05
17.8	0.031754	0.016968	0.013055	0.002455	-0.00195		0.043379	0.026765	0.015249	0.007785	0.003256				17.8	-0.00676	-0.00759	2.26e-05	-0.0032	-0.00037		0	0	0.000281	7.38e-05	0.000136				17.8	0.038119	0.028469	0.009451	0.00735	0.005907		0.048764	0.02879	0.015993	0.008369	0.004035				17.8	0.000656	-0.00248	0.000725	-6.63e-05
18	0.031797	0.016841	0.013447	0.002747	-0.00222		0.043855	0.027061	0.015419	0.007872	0.003293				18	-0.00691	-0.00747	0.000215	-0.00275	-0.00031		0	0	0.000284	7.46e-05	0.000138				18	0.037019	0.028279	0.009443	0.006627	0.005365		0.049296	0.029107	0.016171	0.008463	0.00408				18	7.94e-05	-0.00271	0.000352	0.000262
18.2	0.031859	0.01618	0.013218	0.002521	-0.00268		0.044331	0.027357	0.015588	0.007958	0.003329				18.2	-0.00728	-0.00746	-0.00016	-0.0026	-0.00026		0	0	0.000287	7.54e-05	0.000139				18.2	0.036627	0.028161	0.009786	0.006802	0.005168		0.049827	0.029424	0.016348	0.008556	0.004125				18.2	-0.00048	-0.00282	0.000463	0.000241
18.4	0.032372	0.01664	0.013741	0.002328	-0.00285		0.044806	0.027653	0.015758	0.008045	0.003366				18.4	-0.00702	-0.00751	-0.00012	-0.00226	0.000229		0	0	0.00029	7.62e-05	0.000141				18.4	0.037083	0.028533	0.01035	0.006753	0.00502		0.050358	0.02974	0.016525	0.008649	0.00417				18.4	-0.00068	-0.00294	0.000256	0.000194
18.6	0.032705	0.017604	0.013717	0.002987	-0.00248		0.045282	0.027949	0.015927	0.008132	0.003402				18.6	-0.00679	-0.00798	-0.00025	-0.00231	0.000263		0	0	0.000293	7.7e-05	0.000142				18.6	0.037364	0.028662	0.010182	0.005962	0.004662		0.050889	0.030057	0.016702	0.008742	0.004215				18.6	-0.00031	-0.00237	9.68e-05	0.000448
18.8	0.033402	0.018876	0.013804	0.003081	-0.00251		0.045757	0.028244	0.016096	0.008219	0.003438				18.8	-0.00696	-0.00841	-0.00041	-0.00208	0.000132		0	0	0.000296	7.78e-05	0.000144				18.8	0.038486	0.029636	0.01143	0.006017	0.005084		0.051419	0.030373	0.016879	0.008835	0.00426				18.8	0.000656	-0.00164	0.000372	0.001388
19	0.033581	0.019364	0.013297	0.003096	-0.00304		0.046231	0.02854	0.016266	0.008306	0.003475				19	-0.00664	-0.00843	-0.00043	-0.00116	0.000637		0	0	0.000299	7.86e-05	0.000145				19	0.038681	0.029282	0.01203	0.005723	0.005084		0.051949	0.03069	0.017056	0.008928	0.004305				19	0.00069	-0.00159	-4.44e-05	0.001833
19.2	0.034475	0.019935	0.01342	0.002805	-0.00355		0.046706	0.028835	0.016435	0.008392	0.003511				19.2	-0.00663	-0.00845	-0.00115	-0.00135	0.00025		0	0	0.000302	7.94e-05	0.000147				19.2	0.039337	0.029175	0.012717	0.005266	0.00574		0.052479	0.031006	0.017233	0.009021	0.00435				19.2	0.000843	-0.00124	6.2e-05	0.002179
19.4	0.035359	0.020758	0.01384	0.002723	-0.00339		0.04718	0.02913	0.016604	0.008479	0.003547				19.4	-0.00749	-0.00896	-0.00154	-0.00167	-0.00026		0	0	0.000305	8.02e-05	0.000148				19.4	0.039966	0.029649	0.012987	0.005335	0.005615		0.053008	0.031322	0.01741	0.009114	0.004395				19.4	0.001219	-0.00179	2.09e-05	0.002091
19.6	0.036735	0.022092	0.014708	0.003296	-0.00265		0.047654	0.029426	0.016774	0.008566	0.003584				19.6	-0.00803	-0.00878	-0.00198	-0.00167	-0.00035		0	0	0.000308	8.1e-05	0.00015				19.6	0.041145	0.03015	0.013541	0.005704	0.006204		0.053537	0.031638	0.017587	0.009207	0.00444				19.6	0.000895	-0.00174	-6.39e-05	0.001604
19.8	0.037085	0.022508	0.015186	0.003469	-0.0027		0.048128	0.029721	0.016943	0.008652	0.00362				19.8	-0.00886	-0.00948	-0.00283	-0.00228	-0.0014		0	0	0.000311	8.18e-05	0.000151				19.8	0.041655	0.029972	0.013971	0.005171	0.005628		0.054065	0.031953	0.017763	0.0093	0.004485				19.8	0.001038	-0.00199	-0.00018	0.00106
20	0.038046	0.022778	0.01498	0.002984	-0.00279		0.048602	0.030016	0.017112	0.008739	0.003657				20	-0.00915	-0.00913	-0.00292	-0.00264	-0.00146		0	0	0.000314	8.26e-05	0.000153				20	0.043039	0.031459	0.014814	0.005836	0.006186		0.054593	0.032269	0.01794	0.009393	0.00453				20	0.001275	-0.00198	0.000113	0.000603
20.2	0.039777	0.023484	0.015153	0.003411	-0.00225		0.049075	0.03031	0.017281	0.008826	0.003693				20.2	-0.00909	-0.00935	-0.00234	-0.00343	-0.00166		0	0	0.000317	8.34e-05	0.000154				20.2	0.043871	0.031829	0.014931	0.006072	0.006339		0.055121	0.032584	0.018117	0.009486	0.004575				20.2	0.002205	-0.0014	0.000433	0.001093
20.4	0.040589	0.023648	0.015126	0.003418	-0.00208		0.049548	0.030605	0.01745	0.008913	0.003729				20.4	-0.00942	-0.00978	-0.00258	-0.00432	-0.00211		0	0	0.00032	8.42e-05	0.000156				20.4	0.044954	0.032657	0.015771	0.006998	0.007355		0.055648	0.032899	0.018293	0.009579	0.00462				20.4	0.002661	-0.00086	0.000826	0.002362
20.6	0.04114	0.023379	0.015276	0.003673	-0.00223		0.050021	0.0309	0.017619	0.008999	0.003766				20.6	-0.00983	-0.00976	-0.00247	-0.0047	-0.0024		0	0	0.000323	8.5e-05	0.000157				20.6	0.045889	0.033242	0.016158	0.007744	0.008002		0.056175	0.033215	0.01847	0.009672	0.004665				20.6	0.003707	-6.51e-05	0.001797	0.003665
20.8	0.041864	0.022794	0.015348	0.00346	-0.00243		0.050494	0.031195	0.017788	0.009086	0.003802				20.8	-0.01011	-0.0101	-0.00304	-0.00521	-0.00331		0	0	0.000326	8.58e-05	0.000159				20.8	0.046919	0.034109	0.016384	0.008657	0.008312		0.056702	0.03353	0.018646	0.009765	0.00471				20.8	0.003179	-0.00043	0.00127	0.003519
21	0.041892	0.02268	0.015205	0.003629	-0.00231		0.050966	0.031489	0.017957	0.009172	0.003838				21	-0.01015	-0.0104	-0.00293	-0.0051	-0.00346		0	0	0.000329	8.66e-05	0.00016				21	0.047823	0.034523	0.016313	0.00951	0.008336		0.057228	0.033844	0.018823	0.009858	0.004754				21	0.002708	-0.00058	0.000948	0.003543
21.2	0.041694	0.021674	0.014638	0.002803	-0.00315		0.051438	0.031783	0.018126	0.009259	0.003875				21.2	-0.00904	-0.00907	-0.00249	-0.00514	-0.0024		0	0	0.000332	8.74e-05	0.000162				21.2	0.048799	0.035062	0.016514	0.009816	0.008263		0.057754	0.034159	0.018999	0.00995	0.004799				21.2	0.00209	-0.00046	0.000874	0.003397
21.4	0.04175	0.021568	0.014964	0.003514	-0.00276		0.05191	0.032078	0.018295	0.009346	0.003911				21.4	-0.009	-0.00921	-0.00186	-0.00619	-0.00217		0	0	0.000335	8.82e-05	0.000163				21.4	0.049668	0.035845	0.016305	0.010034	0.009114		0.05828	0.034474	0.019175	0.010043	0.004844				21.4	0.001823	-0.00013	0.000877	0.003169
21.6	0.041754	0.021779	0.015049	0.003917	-0.00243		0.052382	0.032372	0.018463	0.009432	0.003947				21.6	-0.00943	-0.00943	-0.00214	-0.00676	-0.00219		0	0	0.000338	8.9e-05	0.000165				21.6	0.050589	0.036363	0.016645	0.010609	0.009828		0.058805	0.034788	0.019352	0.010136	0.004889				21.6	0.001561	0.000438	0.001039	0.002922
21.8	0.041796	0.021651	0.015047	0.004542	-0.00215		0.052853	0.032666	0.018632	0.009519	0.003984				21.8	-0.0092	-0.00909	-0.00202	-0.0067	-0.00195		0	0	0.000341	8.98e-05	0.000166				21.8	0.051263	0.037122	0.016768	0.010706	0.010237		0.05933	0.035102	0.019528	0.010229	0.004934				21.8	0.00144	0.000418	0.001374	0.002956
22	0.041863	0.020737	0.014785	0.004891	-0.00213		0.053324	0.03296	0.018801	0.009605	0.00402				22	-0.00835	-0.00884	-0.00104	-0.00597	-0.0014		0	0	0.000344	9.06e-05	0.000168				22	0.052236	0.037851	0.017117	0.011142	0.01056		0.059855	0.035417	0.019704	0.010322	0.004979				22	0.000544	-0.00013	0.000653	0.002362
22.2	0.042319	0.020794	0.01523	0.005315	-0.00178		0.053795	0.033254	0.01897	0.009692	0.004056				22.2	-0.00763	-0.00797	7.91e-05	-0.00493	-0.00028		0	0	0.000347	9.14e-05	0.000169				22.2	0.053393	0.038502	0.018023	0.011713	0.011755		0.060379	0.035731	0.01988	0.010414	0.005024				22.2	-0.00033	-0.00089	0.000305	0.001363
22.4	0.042518	0.021371	0.015224	0.005169	-0.00138		0.054266	0.033547	0.019138	0.009778	0.004093				22.4	-0.00671	-0.00755	0.000882	-0.00436	0.00032		0	0	0.00035	9.22e-05	0.000171				22.4	0.054131	0.039114	0.0184	0.01153	0.011542		0.060903	0.036044	0.020056	0.010507	0.005069				22.4	-0.00112	-0.00189	-0.00066	-0.00017
22.6	0.042383	0.021747	0.014681	0.005444	-0.00106		0.054736	0.033841	0.019307	0.009865	0.004129				22.6	-0.0058	-0.00765	0.000821	-0.00394	0.000216		0	0	0.000353	9.3e-05	0.000172				22.6	0.054264	0.038729	0.018303	0.011216	0.01075		0.061427	0.036358	0.020232	0.0106	0.005114				22.6	-0.00084	-0.00151	-0.00049	-0.00067
22.8	0.042543	0.022458	0.014551	0.005408	-0.00141		0.055206	0.034135	0.019475	0.009951	0.004165				22.8	-0.00512	-0.00694	0.000836	-0.00363	0.000948		0	0	0.000356	9.38e-05	0.000174				22.8	0.054532	0.038433	0.018573	0.010938	0.01016		0.06195	0.036672	0.020408	0.010693	0.005159				22.8	-0.00089	-0.00213	-0.00054	-0.00142
23	0.043057	0.023149	0.014557	0.005641	-0.00125		0.055676	0.034428	0.019644	0.010038	0.004202				23	-0.00474	-0.00693	0.000447	-0.00303	0.001264		0	0	0.000359	9.46e-05	0.000175				23	0.054005	0.037533	0.017804	0.01028	0.00986		0.062473	0.036985	0.020584	0.010785	0.005204				23	-0.00178	-0.00252	-0.00044	-0.00212
23.2	0.043497	0.023964	0.014447	0.005689	-0.00118		0.056146	0.034721	0.019812	0.010124	0.004238				23.2	-0.00503	-0.00658	0.000232	-0.00269	0.00178		0	0	0.000362	9.54e-05	0.000177				23.2	0.053356	0.03741	0.017458	0.009538	0.009934		0.062995	0.037298	0.02076	0.010878	0.005248				23.2	-0.00212	-0.00218	-8.67e-05	-0.00301
23.4	0.043779	0.024932	0.014705	0.006237	-0.00115		0.056615	0.035015	0.019981	0.010211	0.004274				23.4	-0.00479	-0.00666	0.000133	-0.00204	0.002601		0	0	0.000364	9.62e-05	0.000178				23.4	0.053406	0.037964	0.016657	0.0091	0.009128		0.063517	0.037612	0.020936	0.01097	0.005293				23.4	-0.00241	-0.00244	-0.00042	-0.00372
23.6	0.044647	0.026345	0.015186	0.006629	-0.0007		0.057085	0.035308	0.020149	0.010297	0.004311				23.6	-0.00454	-0.0061	0.000396	-0.00111	0.002971		0	0	0.000367	9.7e-05	0.00018				23.6	0.053373	0.037886	0.015803	0.008611	0.008797		0.064039	0.037925	0.021112	0.011063	0.005338				23.6	-0.0025	-0.0029	-0.00045	-0.00451
23.8	0.045822	0.027981	0.015578	0.006677	-0.00075		0.057553	0.035601	0.020318	0.010384	0.004347				23.8	-0.00496	-0.00644	0.000132	-0.00134	0.001977		0	0	0.00037	9.78e-05	0.000181				23.8	0.054093	0.038269	0.016002	0.008971	0.008729		0.064561	0.038237	0.021287	0.011156	0.005383				23.8	-0.00201	-0.00277	-0.00014	-0.00464
24	0.046615	0.028244	0.015263	0.005582	-0.00149		0.058022	0.035894	0.020486	0.01047	0.004383				24	-0.00498	-0.00605	0.000608	-0.00184	0.002116		0	0	0.000373	9.86e-05	0.000183				24	0.054721	0.038682	0.016058	0.009305	0.00883		0.065082	0.03855	0.021463	0.011248	0.005428				24	-0.00168	-0.00256	-0.0002	-0.00458
24.2	0.047684	0.028531	0.015601	0.005212	-0.00197		0.058491	0.036186	0.020654	0.010557	0.004419				24.2	-0.0053	-0.0068	0.00071	-0.00278	0.002106		0	0	0.000376	9.94e-05	0.000184				24.2	0.054211	0.038653	0.015748	0.009169	0.008209		0.065602	0.038863	0.021638	0.011341	0.005473				24.2	-0.0014	-0.00265	-0.00086	-0.00424
24.4	0.048257	0.029156	0.015914	0.005401	-0.00153		0.058959	0.036479	0.020822	0.010643	0.004456				24.4	-0.00568	-0.00722	-0.00032	-0.00315	0.001877		0	0	0.000379	0.0001	0.000186				24.4	0.054435	0.039034	0.016021	0.009525	0.009032		0.066123	0.039175	0.021814	0.011433	0.005517				24.4	-0.00125	-0.00286	-0.00091	-0.00305
24.6	0.048674	0.029542	0.016063	0.005161	-0.00174		0.059427	0.036772	0.020991	0.010729	0.004492				24.6	-0.00621	-0.00737	-0.00078	-0.00385	0.001476		0	0	0.000382	0.000101	0.000187				24.6	0.054756	0.0393	0.016182	0.009638	0.009126		0.066643	0.039488	0.021989	0.011526	0.005562				24.6	-0.00082	-0.00216	-0.00047	-0.00255
24.8	0.049997	0.029788	0.016718	0.005075	-0.00205		0.059894	0.037064	0.021159	0.010816	0.004528				24.8	-0.00601	-0.00723	-0.00093	-0.00378	0.00139		0	0	0.000385	0.000102	0.000189				24.8	0.054512	0.039662	0.016347	0.01009	0.009044		0.067163	0.0398	0.022165	0.011618	0.005607				24.8	-0.00062	-0.00194	-0.00049	-0.00221
25	0.050426	0.029793	0.017084	0.005616	-0.00173		0.060362	0.037357	0.021327	0.010902	0.004565				25	-0.00592	-0.00727	-0.00098	-0.0041	0.001127		0	0	0.000388	0.000103	0.00019				25	0.05568	0.040421	0.017281	0.010625	0.009534		0.067682	0.040112	0.02234	0.011711	0.005652				25	-0.0004	-0.00154	-0.00035	-0.00139
25.2	0.051678	0.02952	0.01738	0.005855	-0.00153		0.060829	0.037649	0.021495	0.010988	0.004601				25.2	-0.0062	-0.00725	-0.00111	-0.00528	0.001133		0	0	0.000391	0.000103	0.000191				25.2	0.056442	0.040965	0.018334	0.011268	0.009936		0.068201	0.040424	0.022516	0.011803	0.005697				25.2	0.000216	-0.00112	0.00013	-0.00014
25.4	0.05236	0.029589	0.017746	0.006092	-0.00072		0.061296	0.037941	0.021663	0.011075	0.004637				25.4	-0.00678	-0.00768	-0.00147	-0.00648	6.81e-06		0	0	0.000394	0.000104	0.000193				25.4	0.05731	0.041187	0.018735	0.011821	0.010666		0.06872	0.040735	0.022691	0.011896	0.005742				25.4	0.001054	-0.00055	0.000583	0.00057
25.6	0.053089	0.030018	0.017673	0.006249	-0.00107		0.061763	0.038233	0.021831	0.011161	0.004673				25.6	-0.00702	-0.00803	-0.00212	-0.00661	-0.00047		0	0	0.000397	0.000105	0.000194				25.6	0.058274	0.041406	0.019999	0.011992	0.011399		0.069238	0.041047	0.022866	0.011988	0.005786				25.6	0.001756	5.6e-05	0.001096	0.001463
25.8	0.054681	0.030667	0.018855	0.006668	0.000179		0.062229	0.038525	0.021999	0.011247	0.00471				25.8	-0.00671	-0.00816	-0.00198	-0.00652	-0.00124		0	0	0.0004	0.000106	0.000196				25.8	0.059592	0.042109	0.021194	0.01231	0.011601		0.069756	0.041358	0.023041	0.012081	0.005831				25.8	0.0013	-0.0006	0.000687	0.001566
26	0.054668	0.03058	0.019413	0.006381	-0.0002		0.062696	0.038817	0.022167	0.011334	0.004746				26	-0.00696	-0.00835	-0.00144	-0.00613	-0.00156		0	0	0.000403	0.000106	0.000197				26	0.061436	0.042832	0.021975	0.012997	0.012036		0.070274	0.04167	0.023216	0.012173	0.005876				26	0.001178	-0.00095	0.000746	0.001744
26.2	0.055724	0.031633	0.020415	0.006815	0.000462		0.063162	0.039109	0.022335	0.01142	0.004782				26.2	-0.00769	-0.00899	-0.00191	-0.00578	-0.00188		0	0	0.000406	0.000107	0.000199				26.2	0.061783	0.042759	0.022765	0.012711	0.01224		0.070791	0.041981	0.023391	0.012265	0.005921				26.2	0.000999	-0.00097	0.000446	0.001601
26.4	0.0559	0.03213	0.020322	0.007028	0.000738		0.063627	0.039401	0.022503	0.011506	0.004818				26.4	-0.00783	-0.0091	-0.00272	-0.00609	-0.00287		0	0	0.000409	0.000108	0.0002				26.4	0.061774	0.042272	0.022689	0.012649	0.010582		0.071308	0.042292	0.023566	0.012358	0.005965				26.4	0.000839	-0.00151	0.000746	0.001541
26.6	0.055854	0.032286	0.020548	0.007768	0.00088		0.064093	0.039692	0.022671	0.011592	0.004855				26.6	-0.00829	-0.00944	-0.0036	-0.00659	-0.0034		0	0	0.000411	0.000109	0.000202				26.6	0.062465	0.041526	0.022973	0.011941	0.009655		0.071825	0.042603	0.023741	0.01245	0.00601				26.6	0.001074	-0.00107	0.001604	0.001849
26.8	0.056568	0.03268	0.020492	0.007815	0.000365		0.064558	0.039984	0.022838	0.011679	0.004891				26.8	-0.00849	-0.00903	-0.00358	-0.0071	-0.00317		0	0	0.000414	0.00011	0.000203				26.8	0.062433	0.04129	0.02247	0.010729	0.008729		0.072341	0.042914	0.023916	0.012542	0.006055				26.8	0.000263	-0.00155	0.001514	0.001422
27	0.057059	0.033215	0.020801	0.008121	0.000979		0.065023	0.040275	0.023006	0.011765	0.004927				27	-0.00869	-0.00969	-0.00362	-0.00674	-0.00312		0	0	0.000417	0.00011	0.000205				27	0.063006	0.041732	0.022179	0.010958	0.008878		0.072857	0.043224	0.024091	0.012635	0.0061				27	-0.0002	-0.0013	0.001746	0.001671
27.2	0.057329	0.033715	0.020987	0.008433	0.00066		0.065488	0.040567	0.023174	0.011851	0.004963				27.2	-0.00896	-0.00999	-0.00348	-0.00682	-0.00302		0	0	0.00042	0.000111	0.000206				27.2	0.063224	0.042004	0.02205	0.01063	0.008934		0.073372	0.043535	0.024266	0.012727	0.006144				27.2	-0.00055	-0.00116	0.001237	0.001367
27.4	0.056816	0.034458	0.021102	0.008554	0.000851		0.065953	0.040858	0.023341	0.011937	0.004999				27.4	-0.00824	-0.00991	-0.00294	-0.00629	-0.00237		0	0	0.000423	0.000112	0.000208				27.4	0.064782	0.042666	0.021072	0.010382	0.008487		0.073888	0.043845	0.02444	0.012819	0.006189				27.4	-0.00099	-0.00185	0.000598	0.000946
27.6	0.056898	0.035216	0.021312	0.008006	0.001143		0.066417	0.041149	0.023509	0.012023	0.005036				27.6	-0.00818	-0.00978	-0.00283	-0.00606	-0.00251		0	0	0.000426	0.000113	0.000209				27.6	0.06533	0.042842	0.020221	0.010367	0.008656		0.074403	0.044155	0.024615	0.012911	0.006234				27.6	-0.00096	-0.00222	0.000446	0.00048
27.8	0.05707	0.035549	0.021142	0.007046	0.000972		0.066881	0.04144	0.023677	0.01211	0.005072				27.8	-0.00753	-0.00936	-0.00219	-0.00565	-0.00198		0	0	0.000429	0.000114	0.000211				27.8	0.065813	0.04288	0.01957	0.010062	0.008431		0.074917	0.044465	0.02479	0.013004	0.006279				27.8	-0.00103	-0.00218	-0.00012	-0.00016
28	0.056714	0.034621	0.02091	0.00624	0.000912		0.067345	0.041731	0.023844	0.012196	0.005108				28	-0.00645	-0.00875	-0.00159	-0.00534	-0.00062		0	0	0.000432	0.000114	0.000212				28	0.065922	0.042358	0.018901	0.009654	0.007774		0.075431	0.044775	0.024964	0.013096	0.006323				28	-0.00126	-0.00232	-0.00062	-0.00089
28.2	0.056935	0.035139	0.020857	0.006106	0.000508		0.067808	0.042021	0.024012	0.012282	0.005144				28.2	-0.00573	-0.00798	-0.00112	-0.00525	0.000266		0	0	0.000435	0.000115	0.000214				28.2	0.066861	0.043543	0.0191	0.010132	0.008332		0.075945	0.045085	0.025139	0.013188	0.006368				28.2	-0.00131	-0.00242	-0.00146	-0.00136
28.4	0.056279	0.035294	0.020207	0.005835	0.000572		0.068272	0.042312	0.024179	0.012368	0.00518				28.4	-0.00529	-0.00733	-0.00122	-0.00443	0.000748		0	0	0.000438	0.000116	0.000215				28.4	0.06779	0.04428	0.019359	0.010712	0.00904		0.076459	0.045395	0.025313	0.01328	0.006413				28.4	-0.00086	-0.00191	-0.00089	-0.00078
28.6	0.056178	0.034848	0.019894	0.005204	4.1e-05		0.068735	0.042603	0.024346	0.012454	0.005217				28.6	-0.00493	-0.00676	-0.00067	-0.0038	0.0014		0	0	0.00044	0.000117	0.000217				28.6	0.068649	0.045082	0.019617	0.010611	0.009002		0.076972	0.045704	0.025488	0.013372	0.006457				28.6	-0.00011	-0.00133	-0.00096	-0.00051
28.8	0.057356	0.034898	0.020325	0.005246	-0.00018		0.069198	0.042893	0.024514	0.01254	0.005253				28.8	-0.00452	-0.0063	-2.87e-05	-0.00377	0.001936		0	0	0.000443	0.000117	0.000218				28.8	0.068858	0.045802	0.019759	0.011227	0.009089		0.077485	0.046014	0.025662	0.013464	0.006502				28.8	-0.00032	-0.00167	-0.00175	-0.0008
29	0.057948	0.034645	0.019916	0.005311	0.000652		0.06966	0.043184	0.024681	0.012626	0.005289				29	-0.00419	-0.00672	-0.00014	-0.00422	0.001393		0	0	0.000446	0.000118	0.00022				29	0.070453	0.046121	0.019958	0.011475	0.009228		0.077997	0.046323	0.025836	0.013556	0.006547				29	-0.00069	-0.00193	-0.00203	-0.00089
29.2	0.059005	0.034618	0.019463	0.005451	0.000891		0.070123	0.043474	0.024848	0.012712	0.005325				29.2	-0.0042	-0.00705	-0.00072	-0.00453	0.001579		0	0	0.000449	0.000119	0.000221				29.2	0.071118	0.046468	0.020605	0.012433	0.0095		0.078509	0.046632	0.026011	0.013649	0.006591				29.2	0.000107	-0.00118	-0.00192	-0.00041
29.4	0.059669	0.03511	0.019291	0.005969	0.000881		0.070585	0.043764	0.025016	0.012798	0.005361				29.4	-0.0043	-0.00722	-0.00102	-0.00474	0.000995		0	0	0.000452	0.00012	0.000222				29.4	0.071733	0.046799	0.021019	0.012333	0.010083		0.079021	0.046941	0.026185	0.013741	0.006636				29.4	3.27e-05	-0.00106	-0.00275	-0.00085
29.6	0.060203	0.035426	0.019277	0.006854	0.000399		0.071047	0.044054	0.025183	0.012884	0.005398				29.6	-0.0043	-0.00701	-0.0012	-0.00474	0.000993		0	0	0.000455	0.000121	0.000224				29.6	0.072107	0.047679	0.021401	0.011729	0.010134		0.079533	0.04725	0.026359	0.013833	0.006681				29.6	-0.00084	-0.00162	-0.00345	-0.00148
29.8	0.0611	0.035387	0.019547	0.00723	0.000968		0.071509	0.044344	0.02535	0.01297	0.005434				29.8	-0.00462	-0.00741	-0.00148	-0.00486	0.000185		0	0	0.000458	0.000121	0.000225				29.8	0.072784	0.048269	0.021198	0.0116	0.009778		0.080044	0.047558	0.026533	0.013925	0.006725				29.8	-0.00155	-0.00192	-0.00393	-0.00221
30	0.061298	0.035481	0.019619	0.00732	8.69e-05		0.07197	0.044634	0.025517	0.013056	0.00547				30	-0.00512	-0.00781	-0.00136	-0.00429	0.000387		0	0	0.000461	0.000122	0.000227				30	0.072889	0.048309	0.021403	0.011358	0.010018		0.080555	0.047867	0.026707	0.014017	0.00677				30	-0.00156	-0.00206	-0.00372	-0.00255
30.2	0.062751	0.03613	0.020069	0.007955	0.000455		0.072431	0.044924	0.025684	0.013142	0.005506				30.2	-0.00579	-0.00795	-0.00206	-0.00434	0.000136		0	0	0.000464	0.000123	0.000228				30.2	0.072549	0.047911	0.021281	0.010628	0.009811		0.081065	0.048175	0.026881	0.014109	0.006815				30.2	-0.00116	-0.00172	-0.00343	-0.00228
30.4	0.062699	0.035856	0.020008	0.008333	0.000467		0.072892	0.045213	0.025851	0.013228	0.005542				30.4	-0.00556	-0.00791	-0.00161	-0.00474	-0.00018		0	0	0.000466	0.000124	0.00023				30.4	0.072894	0.048004	0.021258	0.010831	0.009497		0.081575	0.048484	0.027055	0.014201	0.006859				30.4	-0.00114	-0.00183	-0.0026	-0.0017
30.6	0.063188	0.035294	0.02017	0.008727	0.000435		0.073353	0.045503	0.026018	0.013314	0.005578				30.6	-0.00532	-0.00834	-0.0014	-0.00499	-0.0002		0	0	0.000469	0.000124	0.000231				30.6	0.073442	0.048639	0.022051	0.010304	0.010314		0.082085	0.048792	0.027229	0.014293	0.006904				30.6	-0.0011	-0.00139	-0.00172	-0.00104
30.8	0.064246	0.036063	0.020767	0.00839	5.48e-05		0.073813	0.045792	0.026185	0.0134	0.005615				30.8	-0.00522	-0.00833	-0.00044	-0.00459	0.000252		0	0	0.000472	0.000125	0.000233				30.8	0.073517	0.04917	0.022152	0.010261	0.01045		0.082594	0.0491	0.027403	0.014384	0.006949				30.8	-0.00146	-0.00199	-0.00164	-0.001
31	0.064814	0.037146	0.021534	0.0095	0.000397		0.074273	0.046082	0.026352	0.013486	0.005651				31	-0.0053	-0.00839	-8.16e-05	-0.00414	0.000223		0	0	0.000475	0.000126	0.000234				31	0.074569	0.049965	0.023012	0.011292	0.011849		0.083103	0.049408	0.027576	0.014476	0.006993				31	-0.00118	-0.0016	-0.00087	-0.00026
31.2	0.064638	0.037854	0.021435	0.009586	0.000316		0.074733	0.046371	0.026519	0.013572	0.005687				31.2	-0.00481	-0.00845	9.56e-05	-0.00459	-2.69e-06		0	0	0.000478	0.000127	0.000236				31.2	0.074957	0.049731	0.022679	0.011455	0.012291		0.083612	0.049715	0.02775	0.014568	0.007038				31.2	-0.0017	-0.00185	-0.00083	-0.00048
31.4	0.064681	0.038813	0.021927	0.00968	0.000921		0.075193	0.04666	0.026686	0.013658	0.005723				31.4	-0.0046	-0.00861	-6.17e-05	-0.00422	-2.1e-05		0	0	0.000481	0.000128	0.000237				31.4	0.076092	0.050206	0.02238	0.011543	0.012997		0.084121	0.050023	0.027924	0.01466	0.007083				31.4	-0.0014	-0.00168	-0.00035	-0.00053
31.6	0.065142	0.039275	0.022843	0.009868	0.00116		0.075653	0.046949	0.026853	0.013744	0.005759				31.6	-0.0046	-0.00868	-2.03e-05	-0.00398	0.000349		0	0	0.000484	0.000128	0.000239				31.6	0.076452	0.050621	0.022048	0.011634	0.013241		0.084629	0.05033	0.028097	0.014752	0.007127				31.6	-0.00175	-0.00216	-0.00038	-0.00094
31.8	0.065914	0.03994	0.023623	0.009845	0.001655		0.076112	0.047238	0.02702	0.01383	0.005795				31.8	-0.00359	-0.00804	0.001011	-0.00328	0.00148		0	0	0.000486	0.000129	0.00024				31.8	0.077495	0.050266	0.022208	0.011796	0.013435		0.085136	0.050638	0.028271	0.014844	0.007172				31.8	-0.0014	-0.0023	-0.00074	-0.00119
32	0.066588	0.040775	0.024558	0.01032	0.001984		0.076571	0.047527	0.027186	0.013916	0.005831				32	-0.00368	-0.00779	0.001298	-0.00333	0.001578		0	0	0.000489	0.00013	0.000242				32	0.078673	0.050756	0.022848	0.012835	0.013787		0.085644	0.050945	0.028444	0.014936	0.007216				32	-0.00148	-0.00222	-0.00026	-0.0003
32.2	0.06706	0.041008	0.024866	0.010181	0.001639		0.07703	0.047816	0.027353	0.014002	0.005868				32.2	-0.00373	-0.00704	0.001726	-0.00304	0.001882		0	0	0.000492	0.000131	0.000243				32.2	0.079304	0.050749	0.022936	0.012723	0.013588		0.086151	0.051252	0.028618	0.015027	0.007261				32.2	-0.00158	-0.00231	-0.00049	0.000291
32.4	0.067115	0.040454	0.025014	0.009902	0.001633		0.077488	0.048104	0.02752	0.014088	0.005904				32.4	-0.00401	-0.00659	0.001295	-0.00286	0.001279		0	0	0.000495	0.000131	0.000244				32.4	0.079845	0.051065	0.023379	0.013385	0.013393		0.086658	0.051559	0.028791	0.015119	0.007305				32.4	-0.00099	-0.00205	3.04e-05	0.001304
32.6	0.068366	0.041025	0.025718	0.010543	0.002334		0.077947	0.048393	0.027686	0.014173	0.00594				32.6	-0.00425	-0.00644	0.000869	-0.00355	0.000663		0	0	0.000498	0.000132	0.000246				32.6	0.08057	0.051128	0.023509	0.013008	0.012947		0.087164	0.051865	0.028965	0.015211	0.00735				32.6	-0.0011	-0.00215	-0.00059	0.001391
32.8	0.070257	0.042065	0.026447	0.011251	0.003195		0.078405	0.048681	0.027853	0.014259	0.005976				32.8	-0.00417	-0.00611	0.000587	-0.00417	0.000965		0	0	0.000501	0.000133	0.000247				32.8	0.080842	0.051544	0.024038	0.013672	0.012322		0.08767	0.052172	0.029138	0.015303	0.007395				32.8	-0.00133	-0.00231	-0.00106	0.000515
33	0.070459	0.04219	0.026552	0.011757	0.00393		0.078863	0.04897	0.02802	0.014345	0.006012				33	-0.00414	-0.00627	-0.00027	-0.00454	0.000477		0	0	0.000503	0.000134	0.000249				33	0.081131	0.051466	0.023851	0.013368	0.01181		0.088176	0.052479	0.029311	0.015394	0.007439				33	-0.00085	-0.00196	-0.001	0.000604
33.2	0.071353	0.04246	0.026901	0.012715	0.003798		0.07932	0.049258	0.028186	0.014431	0.006048				33.2	-0.00482	-0.00681	-0.001	-0.00487	-0.00018		0	0	0.000506	0.000135	0.00025				33.2	0.080849	0.051662	0.023937	0.013144	0.011574		0.088681	0.052785	0.029484	0.015486	0.007484				33.2	0.000183	-0.00128	-0.00144	0.000742
33.4	0.071926	0.043099	0.027137	0.013594	0.00353		0.079777	0.049546	0.028353	0.014517	0.006084				33.4	-0.00524	-0.0062	-0.0008	-0.00522	8.15e-05		0	0	0.000509	0.000135	0.000252				33.4	0.080996	0.051586	0.023982	0.012576	0.010624		0.089186	0.053091	0.029657	0.015578	0.007528				33.4	-0.00024	-0.00233	-0.00219	5.81e-05
33.6	0.072416	0.043002	0.027691	0.013754	0.003263		0.080235	0.049834	0.028519	0.014602	0.00612				33.6	-0.0053	-0.00628	-0.00135	-0.00576	0.000217		0	0	0.000512	0.000136	0.000253				33.6	0.081109	0.052207	0.023537	0.012246	0.00971		0.089691	0.053397	0.02983	0.015669	0.007573				33.6	-0.00016	-0.0024	-0.00213	-0.00012
33.8	0.073684	0.043412	0.028043	0.013914	0.003329		0.080691	0.050122	0.028685	0.014688	0.006156				33.8	-0.00495	-0.00622	-0.00135	-0.00515	0.000924		0	0	0.000515	0.000137	0.000255				33.8	0.081885	0.052393	0.023158	0.012374	0.009179		0.090195	0.053703	0.030003	0.015761	0.007617				33.8	-0.00033	-0.00228	-0.00207	-0.00066
34	0.074433	0.044167	0.028697	0.014304	0.003225		0.081148	0.05041	0.028852	0.014774	0.006192				34	-0.00495	-0.00642	-0.00174	-0.00479	0.000704		0	0	0.000518	0.000138	0.000256				34	0.082423	0.052701	0.023661	0.012444	0.009099		0.090699	0.054009	0.030176	0.015853	0.007662				34	7.23e-05	-0.00216	-0.00159	-0.00061
34.2	0.075273	0.044552	0.029173	0.014862	0.00361		0.081605	0.050698	0.029018	0.014859	0.006229				34.2	-0.00522	-0.00667	-0.00189	-0.00476	0.000747		0	0	0.00052	0.000138	0.000258				34.2	0.083157	0.053389	0.023715	0.01236	0.008759		0.091203	0.054314	0.030349	0.015944	0.007706				34.2	0.001255	-0.00121	-0.00104	0.000178
34.4	0.075339	0.044477	0.029203	0.015233	0.003408		0.082061	0.050985	0.029184	0.014945	0.006265				34.4	-0.00491	-0.00721	-0.00176	-0.00415	0.000592		0	0	0.000523	0.000139	0.000259				34.4	0.083862	0.053841	0.023835	0.012646	0.008575		0.091706	0.05462	0.030522	0.016036	0.007751				34.4	0.001252	-0.00103	-0.00069	0.000107
34.6	0.075692	0.045013	0.028996	0.015604	0.003413		0.082517	0.051273	0.029351	0.015031	0.006301				34.6	-0.00512	-0.00676	-0.00186	-0.00351	0.000842		0	0	0.000526	0.00014	0.00026				34.6	0.084307	0.054456	0.024382	0.011999	0.00875		0.092209	0.054925	0.030695	0.016127	0.007795				34.6	0.001491	-0.00051	0.00028	0.000297
34.8	0.076323	0.045617	0.029184	0.01577	0.003404		0.082972	0.05156	0.029517	0.015117	0.006337				34.8	-0.00588	-0.00629	-0.00219	-0.00342	0.00072		0	0	0.000529	0.000141	0.000262				34.8	0.084709	0.055167	0.024722	0.011731	0.009238		0.092712	0.055231	0.030868	0.016219	0.00784				34.8	0.001941	-0.00077	0.000926	0.000437
35	0.075994	0.046115	0.028498	0.016289	0.003452		0.083428	0.051848	0.029683	0.015202	0.006373				35	-0.0057	-0.00607	-0.00255	-0.00395	0.00039		0	0	0.000532	0.000141	0.000263				35	0.085594	0.055594	0.02516	0.011951	0.009658		0.093214	0.055536	0.03104	0.01631	0.007884				35	0.002168	6.89e-05	0.001362	0.000329
35.2	0.07617	0.046376	0.028086	0.016005	0.003382		0.083883	0.052135	0.029849	0.015288	0.006409				35.2	-0.0055	-0.0064	-0.00274	-0.00402	0.000453		0	0	0.000534	0.000142	0.000265				35.2	0.086176	0.055746	0.025018	0.011674	0.009332		0.093716	0.055841	0.031213	0.016402	0.007929				35.2	0.001882	0.00013	0.001609	-0.00044
35.4	0.076546	0.046624	0.028709	0.016358	0.003438		0.084338	0.052422	0.030015	0.015374	0.006445				35.4	-0.00621	-0.0076	-0.00305	-0.00389	-9.77e-05		0	0	0.000537	0.000143	0.000266				35.4	0.086972	0.05661	0.025283	0.011207	0.010047		0.094218	0.056145	0.031386	0.016493	0.007973				35.4	0.002089	0.000437	0.001753	-0.00036
35.6	0.077158	0.047035	0.02882	0.016292	0.003857		0.084793	0.052709	0.030181	0.015459	0.006481				35.6	-0.006	-0.00754	-0.00169	-0.0034	0.000241		0	0	0.00054	0.000144	0.000268				35.6	0.086973	0.056762	0.025704	0.010774	0.010206		0.094719	0.05645	0.031558	0.016585	0.008018				35.6	0.001181	-0.00049	0.001746	-0.00045
35.8	0.077351	0.047046	0.02874	0.015802	0.003851		0.085247	0.052996	0.030347	0.015545	0.006517				35.8	-0.00617	-0.00795	-0.00117	-0.00332	0.000192		0	0	0.000543	0.000145	0.000269				35.8	0.087829	0.056889	0.026401	0.011111	0.010933		0.09522	0.056755	0.031731	0.016676	0.008062				35.8	0.000901	-0.00023	0.001581	-0.0006
36	0.077182	0.046817	0.027928	0.014986	0.003326		0.085701	0.053283	0.030513	0.01563	0.006553				36	-0.00678	-0.00829	-0.0009	-0.00361	-0.00077		0	0	0.000546	0.000145	0.000271				36	0.087977	0.05706	0.026563	0.010875	0.011148		0.095721	0.057059	0.031903	0.016768	0.008107				36	0.000336	-0.00038	0.001772	5.93e-05
36.2	0.076946	0.045694	0.027088	0.014226	0.002879		0.086156	0.05357	0.030679	0.015716	0.006589				36.2	-0.00677	-0.00771	-0.00084	-0.00356	-0.00133		0	0	0.000548	0.000146	0.000272				36.2	0.088144	0.057063	0.026747	0.010985	0.010982		0.096221	0.057363	0.032076	0.016859	0.008151				36.2	6.64e-05	-0.0008	0.001577	-3.07e-05
36.4	0.076895	0.045616	0.026836	0.014067	0.003141		0.086609	0.053856	0.030845	0.015801	0.006625				36.4	-0.00691	-0.00765	-0.00102	-0.00401	-0.00227		0	0	0.000551	0.000147	0.000274				36.4	0.089118	0.058286	0.027753	0.012232	0.011874		0.096721	0.057667	0.032248	0.016951	0.008196				36.4	0.000407	-0.00115	0.001643	0.000298
36.6	0.07714	0.045601	0.026652	0.013728	0.002855		0.087063	0.054143	0.031011	0.015887	0.006661				36.6	-0.00694	-0.00753	-0.00076	-0.00437	-0.00237		0	0	0.000554	0.000148	0.000275				36.6	0.089532	0.058405	0.02769	0.012157	0.012341		0.097221	0.057971	0.03242	0.017042	0.00824				36.6	-0.00021	-0.00174	0.001042	-0.0005
36.8	0.077247	0.045416	0.025939	0.013049	0.00213		0.087516	0.054429	0.031177	0.015973	0.006697				36.8	-0.00667	-0.00733	-0.00018	-0.00424	-0.00235		0	0	0.000557	0.000148	0.000276				36.8	0.089916	0.059148	0.028055	0.012725	0.012858		0.09772	0.058275	0.032593	0.017133	0.008284				36.8	-0.00014	-0.00216	0.000769	-0.00068
37	0.077094	0.045049	0.025553	0.011969	0.001483		0.087969	0.054716	0.031342	0.016058	0.006733				37	-0.00694	-0.00789	-0.00082	-0.00507	-0.00309		0	0	0.00056	0.000149	0.000278				37	0.090031	0.058542	0.02774	0.012523	0.012667		0.098219	0.058579	0.032765	0.017225	0.008329				37	-0.00064	-0.00273	0.000354	-0.00076
37.2	0.077785	0.045014	0.025202	0.011413	0.00097		0.088422	0.055002	0.031508	0.016144	0.006769				37.2	-0.00689	-0.00786	-0.00022	-0.00569	-0.00313		0	0	0.000562	0.00015	0.000279				37.2	0.090059	0.058371	0.027407	0.012498	0.012412		0.098718	0.058883	0.032937	0.017316	0.008373				37.2	-0.00088	-0.0035	-0.00056	-0.00066
37.4	0.078202	0.044842	0.025311	0.010969	0.000533		0.088875	0.055288	0.031674	0.016229	0.006805				37.4	-0.0066	-0.00768	-0.00026	-0.00635	-0.00235		0	0	0.000565	0.000151	0.000281				37.4	0.091385	0.058699	0.027879	0.013751	0.012266		0.099216	0.059186	0.033109	0.017407	0.008418				37.4	-0.0011	-0.00469	-0.0011	-0.00081
37.6	0.079829	0.045283	0.026176	0.010929	0.000861		0.089327	0.055574	0.031839	0.016315	0.006841				37.6	-0.00631	-0.00781	-0.00055	-0.00695	-0.00206		0	0	0.000568	0.000151	0.000282				37.6	0.091949	0.05888	0.027664	0.014256	0.012588		0.099714	0.059489	0.033281	0.017499	0.008462				37.6	-0.00138	-0.00474	-0.00116	-1.26e-05
37.8	0.080623	0.046165	0.026323	0.011125	0.000635		0.089779	0.05586	0.032005	0.0164	0.006877				37.8	-0.00593	-0.00704	-0.00094	-0.00653	-0.00191		0	0	0.000571	0.000152	0.000284				37.8	0.09339	0.058637	0.027503	0.015063	0.012651		0.100212	0.059793	0.033453	0.01759	0.008507				37.8	-0.00198	-0.00551	-0.00184	-0.00031
38	0.08076	0.04587	0.026022	0.010904	4.92e-05		0.090231	0.056146	0.03217	0.016486	0.006913				38	-0.00583	-0.00744	-0.00148	-0.00673	-0.0024		0	0	0.000573	0.000153	0.000285				38	0.094202	0.058553	0.027781	0.014999	0.012608		0.10071	0.060096	0.033625	0.017681	0.008551				38	-0.00138	-0.00576	-0.0025	0.0003
38.2	0.081548	0.046245	0.026362	0.010867	0.000356		0.090683	0.056432	0.032336	0.016571	0.006949				38.2	-0.00552	-0.00731	-0.00171	-0.00667	-0.00165		0	0	0.000576	0.000154	0.000287				38.2	0.095352	0.058601	0.028052	0.014978	0.012487		0.101207	0.060398	0.033797	0.017772	0.008595				38.2	-0.00168	-0.0057	-0.00278	0.000129
38.4	0.082017	0.046678	0.026556	0.011316	0.000691		0.091134	0.056717	0.032502	0.016656	0.006985				38.4	-0.00514	-0.00625	-0.00189	-0.00609	-0.00096		0	0	0.000579	0.000154	0.000288				38.4	0.095081	0.057753	0.026934	0.013605	0.011648		0.101703	0.060701	0.033968	0.017863	0.00864				38.4	-0.00174	-0.0062	-0.003	2.33e-05
38.6	0.082658	0.04722	0.026878	0.01143	0.000948		0.091586	0.057003	0.032667	0.016742	0.007021				38.6	-0.00459	-0.00541	-0.00201	-0.00591	-0.00038		0	0	0.000582	0.000155	0.000289				38.6	0.095588	0.057592	0.026814	0.012239	0.010954		0.1022	0.061004	0.03414	0.017955	0.008684				38.6	-0.00137	-0.0059	-0.00266	0.000315
38.8	0.083522	0.047639	0.027208	0.011505	0.001042		0.092036	0.057288	0.032832	0.016827	0.007057				38.8	-0.00425	-0.00459	-0.00206	-0.00567	0.000151		0	0	0.000585	0.000156	0.000291				38.8	0.095632	0.057552	0.026059	0.011631	0.010755		0.102696	0.061306	0.034312	0.018046	0.008728				38.8	-0.00073	-0.00541	-0.00166	0.001517
39	0.083918	0.04852	0.027501	0.012238	0.001085		0.092487	0.057573	0.032998	0.016913	0.007093				39	-0.00395	-0.00418	-0.00141	-0.00495	0.001111		0	0	0.000587	0.000157	0.000292				39	0.096006	0.057219	0.025857	0.011231	0.010004		0.103191	0.061609	0.034484	0.018137	0.008773				39	-0.00113	-0.00492	-0.002	0.000919
39.2	0.084575	0.048287	0.027644	0.012566	0.000951		0.092938	0.057859	0.033163	0.016998	0.007129				39.2	-0.00408	-0.00432	-0.00121	-0.00411	0.001543		0	0	0.00059	0.000158	0.000294				39.2	0.096556	0.058032	0.026108	0.011392	0.010091		0.103687	0.061911	0.034655	0.018228	0.008817				39.2	-0.00182	-0.00512	-0.00153	0.000288
39.4	0.085349	0.048927	0.0281	0.013187	0.001455		0.093388	0.058144	0.033328	0.017083	0.007165				39.4	-0.00422	-0.00476	-0.00083	-0.00328	0.001359		0	0	0.000593	0.000158	0.000295				39.4	0.096945	0.058346	0.026231	0.0109	0.010525		0.104182	0.062213	0.034827	0.018319	0.008862				39.4	-0.00187	-0.00483	-0.00141	0.000274
39.6	0.086292	0.049903	0.028561	0.01335	0.001983		0.093838	0.058429	0.033494	0.017169	0.007201				39.6	-0.00411	-0.00491	-0.00049	-0.00257	0.001087		0	0	0.000596	0.000159	0.000297				39.6	0.097057	0.058162	0.026131	0.010245	0.010625		0.104676	0.062515	0.034998	0.01841	0.008906				39.6	-0.00225	-0.0045	-0.00143	-0.00023
39.8	0.08654	0.049972	0.028697	0.013552	0.002387		0.094288	0.058714	0.033659	0.017254	0.007237				39.8	-0.00423	-0.0052	-0.00073	-0.00227	0.000831		0	0	0.000598	0.00016	0.000298				39.8	0.097698	0.058359	0.025699	0.010183	0.010711		0.105171	0.062817	0.03517	0.018501	0.00895				39.8	-0.00252	-0.00412	-0.00212	-0.00055
40	0.086797	0.050364	0.028558	0.01394	0.002963		0.094737	0.058999	0.033824	0.017339	0.007273				40	-0.00453	-0.00537	-0.00056	-0.00233	-0.00019		0	0	0.000601	0.000161	0.0003				40	0.098524	0.058814	0.026077	0.010836	0.011232		0.105665	0.063118	0.035341	0.018592	0.008995				40	-0.00268	-0.00405	-0.00209	-0.00036
40.2	0.08748	0.050561	0.029486	0.014841	0.004053		0.095187	0.059283	0.033989	0.017425	0.007309				40.2	-0.00475	-0.00597	-0.00018	-0.00189	-0.00044		0	0	0.000604	0.000161	0.000301				40.2	0.099183	0.059623	0.026475	0.011398	0.010458		0.106159	0.06342	0.035512	0.018683	0.009039				40.2	-0.00251	-0.00352	-0.00165	-0.0006
40.4	0.08799	0.050849	0.02969	0.015785	0.004576		0.095636	0.059568	0.034154	0.01751	0.007345				40.4	-0.00484	-0.0064	0.000157	-0.00149	-0.00068		0	0	0.000607	0.000162	0.000302				40.4	0.09974	0.060264	0.026757	0.012157	0.010628		0.106652	0.063721	0.035684	0.018774	0.009083				40.4	-0.00225	-0.00321	-0.00095	-9.97e-05
40.6	0.087923	0.050552	0.029742	0.015773	0.003944		0.096085	0.059853	0.034319	0.017595	0.007381				40.6	-0.00503	-0.00637	0.000345	-0.00191	-0.00152		0	0	0.000609	0.000163	0.000304				40.6	0.100247	0.061002	0.026717	0.0125	0.011181		0.107145	0.064023	0.035855	0.018865	0.009127				40.6	-0.00157	-0.0023	1.84e-05	9.66e-06
40.8	0.088346	0.05083	0.029785	0.016512	0.004067		0.096533	0.060137	0.034484	0.017681	0.007417				40.8	-0.00592	-0.00722	-0.00031	-0.00271	-0.0023		0	0	0.000612	0.000164	0.000305				40.8	0.100376	0.061737	0.026594	0.012892	0.011073		0.107638	0.064324	0.036026	0.018956	0.009172				40.8	-0.00154	-0.00187	0.000202	0.000277
41	0.088607	0.05066	0.029756	0.016386	0.004569		0.096982	0.060421	0.034649	0.017766	0.007453				41	-0.006	-0.00743	-0.00097	-0.00365	-0.00259		0	0	0.000615	0.000164	0.000307				41	0.100537	0.061752	0.026699	0.013595	0.011009		0.10813	0.064625	0.036197	0.019047	0.009216				41	-0.00168	-0.00114	0.000515	0.000414
41.2	0.088689	0.050308	0.029941	0.015954	0.004161		0.09743	0.060706	0.034814	0.017851	0.007489				41.2	-0.00538	-0.00716	-0.0003	-0.00382	-0.00229		0	0	0.000617	0.000165	0.000308				41.2	0.100622	0.062164	0.026643	0.013654	0.010617		0.108622	0.064926	0.036368	0.019138	0.00926				41.2	-0.00098	-0.00085	0.000732	0.00146
41.4	0.089045	0.049881	0.030015	0.015457	0.003859		0.097878	0.06099	0.034979	0.017936	0.007525				41.4	-0.00582	-0.00755	-0.00056	-0.00378	-0.00257		0	0	0.00062	0.000166	0.00031				41.4	0.101477	0.062644	0.027536	0.014697	0.011132		0.109114	0.065226	0.036539	0.019229	0.009305				41.4	-5.94e-05	-0.00051	0.001381	0.001953
41.6	0.089821	0.050224	0.03	0.015718	0.003668		0.098325	0.061274	0.035144	0.018021	0.007561				41.6	-0.00613	-0.00761	-0.00123	-0.00402	-0.00313		0	0	0.000623	0.000167	0.000311				41.6	0.101963	0.063076	0.028107	0.015029	0.011139		0.109605	0.065527	0.03671	0.01932	0.009349				41.6	0.000539	-0.00029	0.00186	0.002849
41.8	0.089495	0.049849	0.029949	0.015421	0.002395		0.098773	0.061558	0.035309	0.018107	0.007597				41.8	-0.00585	-0.00769	-0.00186	-0.00407	-0.00326		0	0	0.000626	0.000167	0.000312				41.8	0.10284	0.063155	0.02872	0.015073	0.010786		0.110096	0.065827	0.036881	0.019411	0.009393				41.8	0.000934	-0.00033	0.0017	0.003049
42	0.089495	0.049001	0.02936	0.014461	0.001729		0.09922	0.061842	0.035474	0.018192	0.007633				42	-0.00545	-0.00789	-0.00213	-0.00424	-0.00327		0	0	0.000628	0.000168	0.000314				42	0.10362	0.06362	0.029245	0.01445	0.010679		0.110587	0.066128	0.037052	0.019502	0.009437				42	0.001742	-6.83e-05	0.001577	0.003376
42.2	0.089931	0.049022	0.029496	0.014054	0.001457		0.099667	0.062125	0.035638	0.018277	0.007669				42.2	-0.00495	-0.00691	-0.00209	-0.00392	-0.00219		0	0	0.000631	0.000169	0.000315				42.2	0.104324	0.063798	0.030037	0.014546	0.01051		0.111078	0.066428	0.037223	0.019593	0.009482				42.2	0.00158	0.000227	0.001606	0.003298
42.4	0.090222	0.049312	0.029055	0.013588	0.001113		0.100114	0.062409	0.035803	0.018362	0.007705				42.4	-0.00469	-0.00608	-0.00227	-0.00363	-0.00126		0	0	0.000634	0.00017	0.000317				42.4	0.10412	0.064006	0.03008	0.014218	0.010682		0.111568	0.066728	0.037394	0.019683	0.009526				42.4	0.001925	-0.00021	0.001622	0.003295
42.6	0.089659	0.049188	0.028587	0.012935	0.000767		0.10056	0.062692	0.035968	0.018447	0.007741				42.6	-0.00456	-0.00537	-0.00216	-0.0034	-0.00095		0	0	0.000637	0.00017	0.000318				42.6	0.104915	0.064761	0.031138	0.014646	0.010836		0.112058	0.067028	0.037565	0.019774	0.00957				42.6	0.001505	-0.00063	0.002122	0.003437
42.8	0.089665	0.049453	0.028517	0.012307	0.000875		0.101007	0.062976	0.036132	0.018532	0.007777				42.8	-0.00486	-0.00446	-0.00197	-0.00318	-0.00015		0	0	0.000639	0.000171	0.00032				42.8	0.105237	0.065721	0.031304	0.014817	0.011719		0.112547	0.067328	0.037735	0.019865	0.009614				42.8	0.00127	-0.00086	0.002536	0.003701
43	0.089258	0.04928	0.028379	0.012061	0.00069		0.101453	0.063259	0.036297	0.018618	0.007812				43	-0.00528	-0.0045	-0.00217	-0.0032	6.06e-05		0	0	0.000642	0.000172	0.000321				43	0.106635	0.066436	0.032686	0.015135	0.0129		0.113036	0.067627	0.037906	0.019956	0.009659				43	0.00055	-0.00166	0.001835	0.002507
43.2	0.090009	0.049857	0.028461	0.012418	0.000888		0.101899	0.063542	0.036462	0.018703	0.007848				43.2	-0.00542	-0.00508	-0.00259	-0.00316	-0.00065		0	0	0.000645	0.000173	0.000323				43.2	0.108135	0.067671	0.033458	0.015734	0.014237		0.113525	0.067927	0.038076	0.020047	0.009703				43.2	0.000234	-0.00201	0.001753	0.001664
43.4	0.090569	0.05092	0.029242	0.012302	0.001149		0.102344	0.063826	0.036626	0.018788	0.007884				43.4	-0.00539	-0.00496	-0.00217	-0.00296	-0.0006		0	0	0.000647	0.000173	0.000324				43.4	0.108658	0.067766	0.033511	0.01471	0.014362		0.114013	0.068226	0.038247	0.020137	0.009747				43.4	0.000142	-0.00178	0.000851	0.001119
43.6	0.091217	0.051508	0.029978	0.012602	0.001458		0.10279	0.064109	0.03679	0.018873	0.00792				43.6	-0.00499	-0.00455	-0.00153	-0.00274	-0.00023		0	0	0.00065	0.000174	0.000325				43.6	0.109709	0.068398	0.034055	0.014954	0.015117		0.114502	0.068526	0.038417	0.020228	0.009791				43.6	0.000204	-0.00202	0.000149	0.001083
43.8	0.092033	0.052244	0.030333	0.012835	0.0025		0.103235	0.064392	0.036955	0.018958	0.007956				43.8	-0.0055	-0.00498	-0.00116	-0.00297	-0.00034		0	0	0.000653	0.000175	0.000327				43.8	0.109852	0.068628	0.034206	0.015153	0.015602		0.114989	0.068825	0.038588	0.020319	0.009836				43.8	0.000449	-0.00222	-0.00034	0.001512
44	0.092461	0.053025	0.030577	0.013116	0.002613		0.10368	0.064674	0.037119	0.019043	0.007992				44	-0.00642	-0.00588	-0.0015	-0.00389	-0.0005		0	0	0.000655	0.000176	0.000328				44	0.111165	0.069465	0.03506	0.015662	0.016398		0.115477	0.069124	0.038758	0.020409	0.00988				44	-0.00012	-0.00216	1.3e-05	0.001496
44.2	0.093077	0.053315	0.03068	0.013135	0.002869		0.104124	0.064957	0.037284	0.019128	0.008028				44.2	-0.00653	-0.00689	-0.00135	-0.00452	-6.58e-05		0	0	0.000658	0.000176	0.00033				44.2	0.111763	0.06952	0.034808	0.015421	0.015952		0.115964	0.069422	0.038928	0.0205	0.009924				44.2	0.000197	-0.00224	0.000347	0.001552
44.4	0.093035	0.053371	0.030412	0.013243	0.002571		0.104569	0.06524	0.037448	0.019213	0.008064				44.4	-0.00625	-0.00688	-0.00113	-0.00492	-0.00019		0	0	0.000661	0.000177	0.000331				44.4	0.112899	0.070048	0.034893	0.016219	0.016964		0.116451	0.069721	0.039099	0.020591	0.009968				44.4	0.000562	-0.00202	0.000995	0.002359
44.6	0.093541	0.053943	0.030963	0.013648	0.002792		0.105013	0.065522	0.037612	0.019298	0.0081				44.6	-0.00661	-0.00717	-0.00159	-0.00587	-6.73e-05		0	0	0.000664	0.000178	0.000333				44.6	0.113614	0.070228	0.034696	0.016556	0.017386		0.116937	0.07002	0.039269	0.020681	0.010012				44.6	0.001454	-0.0016	0.000967	0.002406
44.8	0.094262	0.054431	0.030716	0.013757	0.002836		0.105457	0.065805	0.037777	0.019383	0.008135				44.8	-0.00681	-0.00788	-0.00188	-0.00604	0.000329		0	0	0.000666	0.000179	0.000334				44.8	0.113988	0.07041	0.034288	0.01619	0.016976		0.117424	0.070318	0.039439	0.020772	0.010057				44.8	0.000828	-0.00144	0.000721	0.002043
45	0.094607	0.054118	0.031049	0.013398	0.002812		0.105901	0.066087	0.037941	0.019468	0.008171				45	-0.00621	-0.00727	-0.00193	-0.00604	0.000498		0	0	0.000669	0.000179	0.000335				45	0.11474	0.070409	0.034694	0.01724	0.016982		0.117909	0.070617	0.039609	0.020862	0.010101				45	0.000502	-0.00103	2.15e-06	0.002089
45.2	0.095248	0.054267	0.031493	0.013044	0.002303		0.106344	0.066369	0.038105	0.019553	0.008207				45.2	-0.00575	-0.00705	-0.00102	-0.00546	0.000424		0	0	0.000672	0.00018	0.000337				45.2	0.115573	0.070761	0.034542	0.016992	0.016867		0.118395	0.070915	0.039779	0.020953	0.010145				45.2	0.001108	-0.00095	0.000484	0.002954
45.4	0.096109	0.054432	0.031794	0.013363	0.00253		0.106787	0.066652	0.038269	0.019638	0.008243				45.4	-0.00594	-0.00721	-0.00109	-0.00517	0.000374		0	0	0.000674	0.000181	0.000338				45.4	0.116139	0.070857	0.034874	0.017449	0.017158		0.11888	0.071213	0.039949	0.021043	0.010189				45.4	0.000661	-0.00141	0.000239	0.002611
45.6	0.096993	0.054829	0.031953	0.013714	0.002252		0.107231	0.066934	0.038433	0.019723	0.008279				45.6	-0.00584	-0.00738	-0.00154	-0.00513	0.000325		0	0	0.000677	0.000182	0.00034				45.6	0.116891	0.07152	0.03494	0.017112	0.016424		0.119365	0.071511	0.040119	0.021134	0.010233				45.6	0.001243	-0.00146	7.65e-05	0.002937
45.8	0.097856	0.055107	0.032296	0.013701	0.00193		0.107673	0.067216	0.038597	0.019808	0.008315				45.8	-0.00597	-0.00749	-0.00173	-0.00485	0.000503		0	0	0.00068	0.000182	0.000341				45.8	0.117377	0.071272	0.035008	0.017011	0.015808		0.11985	0.071808	0.040289	0.021224	0.010277				45.8	0.001478	-0.00149	0.000183	0.003005
46	0.098189	0.054962	0.031748	0.012876	0.001548		0.108116	0.067498	0.038761	0.019893	0.008351				46	-0.00608	-0.00768	-0.00175	-0.00442	0.000387		0	0	0.000682	0.000183	0.000342				46	0.117472	0.070936	0.034787	0.017075	0.015291		0.120334	0.072106	0.040459	0.021315	0.010321				46	0.001342	-0.00164	-0.00017	0.00204
46.2	0.098462	0.055324	0.031499	0.01293	0.001374		0.108558	0.067779	0.038925	0.019978	0.008386				46.2	-0.00532	-0.00679	-0.00082	-0.00395	0.001591		0	0	0.000685	0.000184	0.000344				46.2	0.117666	0.070674	0.03517	0.017475	0.015391		0.120818	0.072404	0.040629	0.021405	0.010366				46.2	0.000867	-0.00159	-0.00042	0.002091
46.4	0.099669	0.055958	0.032301	0.01325	0.002384		0.109	0.068061	0.039089	0.020062	0.008422				46.4	-0.00535	-0.00727	-0.00144	-0.00389	0.00105		0	0	0.000688	0.000184	0.000345				46.4	0.117665	0.07097	0.035514	0.017441	0.015561		0.121302	0.072701	0.040798	0.021496	0.01041				46.4	0.000301	-0.002	-0.00017	0.00123
46.6	0.099915	0.05693	0.033077	0.014119	0.002699		0.109442	0.068343	0.039253	0.020147	0.008458				46.6	-0.00478	-0.00673	-0.00083	-0.00297	0.000861		0	0	0.00069	0.000185	0.000347				46.6	0.117744	0.07127	0.035722	0.017321	0.015536		0.121785	0.072998	0.040968	0.021586	0.010454				46.6	-0.00044	-0.00243	-0.00049	0.000753
46.8	0.100401	0.05796	0.033826	0.01427	0.002382		0.109884	0.068624	0.039417	0.020232	0.008494				46.8	-0.00437	-0.00632	-0.00043	-0.00244	0.000796		0	0	0.000693	0.000186	0.000348				46.8	0.117798	0.070743	0.035056	0.016549	0.015383		0.122268	0.073295	0.041138	0.021677	0.010498				46.8	-0.00024	-0.00236	-0.00062	0.000425
47	0.101224	0.059294	0.034569	0.015194	0.002763		0.110325	0.068905	0.039581	0.020317	0.00853				47	-0.00445	-0.00662	-8.26e-06	-0.00179	0.00038		0	0	0.000696	0.000187	0.00035				47	0.118526	0.070982	0.035204	0.016302	0.015485		0.12275	0.073592	0.041307	0.021767	0.010542				47	-0.0002	-0.00193	-0.00053	2.13e-05
47.2	0.102699	0.060469	0.035317	0.016114	0.002947		0.110767	0.069187	0.039744	0.020402	0.008566				47.2	-0.00382	-0.00627	0.000796	-0.00102	0.000227		0	0	0.000698	0.000187	0.000351				47.2	0.117952	0.071031	0.034802	0.015918	0.015068		0.123233	0.073889	0.041477	0.021857	0.010586				47.2	-0.0002	-0.00147	-0.00078	0.000267
47.4	0.103507	0.061261	0.035955	0.016446	0.003101		0.111208	0.069468	0.039908	0.020487	0.008601				47.4	-0.00352	-0.00551	0.001437	-0.0008	0.00072		0	0	0.000701	0.000188	0.000352				47.4	0.117692	0.07076	0.034197	0.015529	0.014589		0.123715	0.074186	0.041646	0.021948	0.01063				47.4	-0.00013	-0.00143	-0.00101	0.000492
47.6	0.104657	0.061347	0.035899	0.016745	0.003354		0.111648	0.069749	0.040072	0.020571	0.008637				47.6	-0.00318	-0.00466	0.001759	-0.00019	0.001403		0	0	0.000704	0.000189	0.000354				47.6	0.117752	0.070226	0.033993	0.01556	0.014433		0.124196	0.074482	0.041816	0.022038	0.010674				47.6	0.000263	-0.00094	-0.00084	0.000851
47.8	0.104828	0.061332	0.035287	0.016246	0.003416		0.112089	0.07003	0.040235	0.020656	0.008673				47.8	-0.00396	-0.00574	0.000743	-0.00142	0.000657		0	0	0.000706	0.00019	0.000355				47.8	0.117474	0.069855	0.033347	0.015227	0.01421		0.124678	0.074779	0.041985	0.022128	0.010718				47.8	0.000553	-0.0007	-0.00068	0.001256
48	0.105061	0.061288	0.035079	0.016023	0.002678		0.112529	0.070311	0.040399	0.020741	0.008709				48	-0.00423	-0.00616	1.89e-05	-0.00236	0.00047		0	0	0.000709	0.00019	0.000357				48	0.118211	0.070174	0.033206	0.015328	0.013715		0.125159	0.075075	0.042154	0.022219	0.010763				48	0.000889	-0.00052	-0.0001	0.001386
48.2	0.105266	0.061066	0.034851	0.01625	0.002407		0.112969	0.070591	0.040563	0.020826	0.008745				48.2	-0.00356	-0.00642	-8.17e-05	-0.00302	0.000828		0	0	0.000712	0.000191	0.000358				48.2	0.119256	0.070332	0.033573	0.016294	0.01391		0.12564	0.075371	0.042324	0.022309	0.010807				48.2	0.001329	-0.00031	-0.00027	0.001783
48.4	0.105351	0.060595	0.034965	0.016147	0.002298		0.113409	0.070872	0.040726	0.020911	0.008781				48.4	-0.0038	-0.00636	-0.00042	-0.00297	0.001331		0	0	0.000714	0.000192	0.00036				48.4	0.119542	0.070299	0.033624	0.016611	0.013995		0.12612	0.075667	0.042493	0.022399	0.010851				48.4	0.001474	-3.18e-05	3.62e-05	0.002073
48.6	0.105831	0.060796	0.034862	0.016425	0.002542		0.113849	0.071153	0.04089	0.020995	0.008816				48.6	-0.00382	-0.0067	-0.0011	-0.00284	0.001605		0	0	0.000717	0.000193	0.000361				48.6	0.120221	0.070745	0.033671	0.016792	0.014137		0.1266	0.075963	0.042662	0.02249	0.010895				48.6	0.001444	0.000155	-0.00048	0.001961
48.8	0.105994	0.060598	0.034417	0.016002	0.002853		0.114288	0.071433	0.041053	0.02108	0.008852				48.8	-0.00352	-0.00694	-0.00159	-0.0027	0.001805		0	0	0.00072	0.000193	0.000362				48.8	0.120979	0.071724	0.034503	0.017024	0.013945		0.12708	0.076259	0.042831	0.02258	0.010939				48.8	0.000842	0.000419	-0.00025	0.002097
49	0.106326	0.060389	0.034624	0.016276	0.002988		0.114727	0.071714	0.041217	0.021165	0.008888				49	-0.00373	-0.00681	-0.00195	-0.00281	0.001688		0	0	0.000722	0.000194	0.000364				49	0.121807	0.072543	0.035278	0.018771	0.01473		0.127559	0.076555	0.043	0.02267	0.010983				49	0.000422	0.000478	-0.00056	0.002619
49.2	0.106367	0.060225	0.034374	0.015789	0.003096		0.115166	0.071994	0.04138	0.021249	0.008924				49.2	-0.00342	-0.00717	-0.0018	-0.00289	0.001662		0	0	0.000725	0.000195	0.000365				49.2	0.122274	0.073322	0.035312	0.018388	0.015077		0.128038	0.07685	0.043169	0.02276	0.011027				49.2	0.000547	0.00053	0.000483	0.002975
49.4	0.106646	0.059675	0.034347	0.015907	0.003053		0.115605	0.072274	0.041543	0.021334	0.00896				49.4	-0.00401	-0.00801	-0.00276	-0.00296	0.001573		0	0	0.000727	0.000196	0.000367				49.4	0.123096	0.073835	0.036104	0.018459	0.015045		0.128517	0.077145	0.043338	0.02285	0.011071				49.4	-0.00035	-0.00075	-0.00013	0.002301
49.6	0.107143	0.059965	0.034286	0.01618	0.003672		0.116043	0.072554	0.041707	0.021419	0.008995				49.6	-0.00521	-0.00884	-0.0041	-0.00335	0.000727		0	0	0.00073	0.000196	0.000368				49.6	0.123793	0.074982	0.036683	0.018721	0.014853		0.128996	0.077441	0.043507	0.02294	0.011115				49.6	-8.37e-05	-0.00105	-0.00039	0.002169
49.8	0.107333	0.059955	0.034467	0.016352	0.003781		0.116482	0.072834	0.04187	0.021503	0.009031				49.8	-0.00573	-0.00912	-0.00415	-0.00321	0.000302		0	0	0.000733	0.000197	0.000369				49.8	0.124173	0.075647	0.037704	0.019291	0.015567		0.129474	0.077736	0.043676	0.023031	0.011159				49.8	-0.00061	-0.00153	-0.00089	0.001344
50	0.107008	0.059547	0.034611	0.016002	0.00352		0.11692	0.073114	0.042033	0.021588	0.009067				50	-0.00619	-0.00968	-0.00463	-0.00387	-0.00042		0	0	0.000735	0.000198	0.000371				50	0.124585	0.075978	0.038386	0.019734	0.015781		0.129952	0.078031	0.043845	0.023121	0.011203				50	-0.00098	-0.00152	-0.00135	0.000751
50.2	0.107393	0.059682	0.035074	0.016857	0.003242		0.117357	0.073394	0.042196	0.021673	0.009103				50.2	-0.0065	-0.00924	-0.00479	-0.00443	-0.00072		0	0	0.000738	0.000199	0.000372				50.2	0.125697	0.077195	0.039431	0.020528	0.01668		0.130429	0.078326	0.044013	0.023211	0.011247				50.2	-0.00146	-0.00159	-0.00197	0.000259
50.4	0.108533	0.060689	0.036489	0.017403	0.003757		0.117795	0.073674	0.04236	0.021757	0.009138				50.4	-0.0064	-0.00916	-0.00478	-0.00403	-0.00117		0	0	0.000741	0.000199	0.000374				50.4	0.126596	0.078374	0.040633	0.021065	0.016737		0.130906	0.07862	0.044182	0.023301	0.011291				50.4	-0.00195	-0.00204	-0.00202	-0.001
50.6	0.108617	0.062072	0.037054	0.01779	0.003227		0.118232	0.073953	0.042523	0.021842	0.009174				50.6	-0.00652	-0.00829	-0.00441	-0.00395	-0.00135		0	0	0.000743	0.0002	0.000375				50.6	0.127688	0.078994	0.041684	0.021447	0.017187		0.131383	0.078915	0.044351	0.023391	0.011335				50.6	-0.00212	-0.00258	-0.00215	-0.00124
50.8	0.109435	0.063199	0.037692	0.018352	0.003541		0.118669	0.074233	0.042686	0.021927	0.00921				50.8	-0.00631	-0.00743	-0.00395	-0.00368	-0.00082		0	0	0.000746	0.000201	0.000376				50.8	0.129128	0.079358	0.041987	0.021594	0.017151		0.13186	0.079209	0.044519	0.023481	0.011379				50.8	-0.00196	-0.00277	-0.00205	-0.00184
51	0.110688	0.064092	0.037682	0.018597	0.003865		0.119106	0.074512	0.042849	0.022011	0.009246				51	-0.00686	-0.00775	-0.00395	-0.0041	-0.00117		0	0	0.000748	0.000201	0.000378				51	0.130197	0.079989	0.042313	0.021781	0.017214		0.132336	0.079504	0.044688	0.023571	0.011423				51	-0.00164	-0.00272	-0.0017	-0.00246
51.2	0.111108	0.064386	0.037949	0.019128	0.003916		0.119543	0.074791	0.043012	0.022096	0.009281				51.2	-0.00637	-0.00661	-0.00267	-0.00386	-0.0006		0	0	0.000751	0.000202	0.000379				51.2	0.130539	0.079379	0.041947	0.02191	0.016614		0.132812	0.079798	0.044856	0.023661	0.011467				51.2	-0.00144	-0.00237	-0.00173	-0.002
51.4	0.111799	0.064863	0.037755	0.019512	0.00376		0.119979	0.075071	0.043175	0.02218	0.009317				51.4	-0.00631	-0.00591	-0.00241	-0.00399	-0.00023		0	0	0.000754	0.000203	0.000381				51.4	0.131247	0.079049	0.041258	0.022023	0.016124		0.133288	0.080092	0.045025	0.023751	0.011511				51.4	-0.00133	-0.00218	-0.00132	-0.00215
51.6	0.112148	0.064669	0.03793	0.019453	0.0037		0.120415	0.07535	0.043338	0.022265	0.009353				51.6	-0.00665	-0.00571	-0.00242	-0.00465	-0.00097		0	0	0.000756	0.000204	0.000382				51.6	0.132006	0.078824	0.040632	0.021694	0.015135		0.133763	0.080386	0.045193	0.023841	0.011555				51.6	-0.00059	-0.00138	-0.00063	-0.00205
51.8	0.112683	0.065621	0.038543	0.019738	0.003688		0.120851	0.075629	0.043501	0.022349	0.009389				51.8	-0.00685	-0.00606	-0.00226	-0.00517	-0.00122		0	0	0.000759	0.000204	0.000384				51.8	0.13308	0.079297	0.041055	0.02223	0.015141		0.134238	0.08068	0.045362	0.023931	0.011599				51.8	0.000213	-0.00105	0.000258	-0.00077
52	0.113406	0.066177	0.039144	0.019804	0.00306		0.121287	0.075908	0.043663	0.022434	0.009424				52	-0.00642	-0.00566	-0.00126	-0.00482	-0.00026		0	0	0.000761	0.000205	0.000385				52	0.1338	0.07997	0.040952	0.02231	0.014963		0.134713	0.080973	0.04553	0.024021	0.011643				52	0.000778	-0.0008	0.000472	-0.00016
52.2	0.114167	0.06711	0.039469	0.019835	0.003206		0.121723	0.076186	0.043826	0.022518	0.00946				52.2	-0.00551	-0.00495	-0.00012	-0.00453	0.001157		0	0	0.000764	0.000206	0.000386				52.2	0.134372	0.079617	0.041042	0.022696	0.014949		0.135187	0.081267	0.045698	0.024111	0.011687				52.2	0.000773	-0.00076	0.00035	2.03e-05
52.4	0.114305	0.06661	0.039103	0.019023	0.002799		0.122158	0.076465	0.043989	0.022603	0.009496				52.4	-0.00515	-0.00487	0.000317	-0.00407	0.00228		0	0	0.000767	0.000207	0.000388				52.4	0.134296	0.079149	0.040921	0.022352	0.014397		0.135661	0.08156	0.045866	0.0242	0.011731				52.4	0.001131	-0.00028	0.0008	-5.19e-05
52.6	0.115026	0.067314	0.039368	0.019062	0.003141		0.122593	0.076744	0.044152	0.022687	0.009532				52.6	-0.00412	-0.00484	0.000544	-0.00327	0.002719		0	0	0.000769	0.000207	0.000389				52.6	0.134908	0.079211	0.040695	0.022151	0.014513		0.136135	0.081853	0.046034	0.02429	0.011775				52.6	0.000809	-0.00013	0.001158	0.000142
52.8	0.115308	0.067706	0.039788	0.018921	0.002842		0.123028	0.077022	0.044314	0.022772	0.009567				52.8	-0.00359	-0.0048	0.000726	-0.00277	0.003577		0	0	0.000772	0.000208	0.000391				52.8	0.134553	0.079017	0.041048	0.021495	0.013969		0.136608	0.082146	0.046202	0.02438	0.011818				52.8	0.000832	-0.00017	0.001779	0.000669
53	0.115938	0.067877	0.040282	0.019334	0.003323		0.123462	0.077301	0.044477	0.022856	0.009603				53	-0.00241	-0.00436	0.001587	-0.00213	0.003983		0	0	0.000774	0.000209	0.000392				53	0.134809	0.078654	0.040571	0.021184	0.013637		0.137081	0.082439	0.04637	0.02447	0.011862				53	0.000947	0.000129	0.001961	0.001406
53.2	0.11612	0.067481	0.040107	0.018755	0.003019		0.123897	0.077579	0.04464	0.02294	0.009639				53.2	-0.00125	-0.00439	0.001979	-0.00176	0.004467		0	0	0.000777	0.000209	0.000393				53.2	0.134736	0.078208	0.040405	0.02	0.013052		0.137554	0.082732	0.046538	0.02456	0.011906				53.2	0.000871	-0.00034	0.001903	0.001203
53.4	0.116027	0.066984	0.039877	0.018654	0.002983		0.124331	0.077857	0.044802	0.023025	0.009674				53.4	-0.00158	-0.00507	0.001308	-0.00142	0.004131		0	0	0.00078	0.00021	0.000395				53.4	0.135872	0.078508	0.040693	0.019998	0.013502		0.138027	0.083025	0.046706	0.02465	0.01195				53.4	0.000157	-0.00165	0.001173	0.001396
53.6	0.116523	0.067337	0.039827	0.018616	0.003721		0.124765	0.078135	0.044965	0.023109	0.00971				53.6	-0.00134	-0.00478	0.00065	-0.00116	0.003991		0	0	0.000782	0.000211	0.000396				53.6	0.135794	0.078988	0.040775	0.019762	0.013767		0.138499	0.083318	0.046874	0.024739	0.011994				53.6	5.29e-05	-0.00179	0.000796	0.001318
53.8	0.116577	0.066932	0.039758	0.018406	0.00351		0.125199	0.078413	0.045127	0.023194	0.009746				53.8	-0.00141	-0.00527	0.000744	-0.00159	0.002866		0	0	0.000785	0.000212	0.000398				53.8	0.136195	0.079649	0.040767	0.019686	0.013936		0.138971	0.08361	0.047042	0.024829	0.012038				53.8	4.2e-05	-0.00235	-0.00015	0.000829
54	0.116682	0.067122	0.04021	0.017854	0.003719		0.125632	0.078691	0.04529	0.023278	0.009782				54	-0.00206	-0.00592	-0.00032	-0.00233	0.002205		0	0	0.000787	0.000212	0.000399				54	0.136644	0.07974	0.040477	0.01971	0.01361		0.139442	0.083902	0.04721	0.024919	0.012082				54	0.000483	-0.00212	-2.07e-05	0.000991
54.2	0.116818	0.067529	0.039933	0.017902	0.003722		0.126065	0.078969	0.045452	0.023362	0.009817				54.2	-0.00196	-0.0054	-0.00021	-0.00185	0.002847		0	0	0.00079	0.000213	0.0004				54.2	0.137274	0.080731	0.041007	0.020071	0.014263		0.139913	0.084195	0.047378	0.025008	0.012126				54.2	0.000688	-0.00242	-0.00034	0.000854
54.4	0.117723	0.068133	0.040629	0.017841	0.004491		0.126498	0.079247	0.045615	0.023447	0.009853				54.4	-0.00156	-0.00536	0.000337	-0.00117	0.002716		0	0	0.000793	0.000214	0.000402				54.4	0.137729	0.081065	0.041559	0.020219	0.014365		0.140384	0.084487	0.047545	0.025098	0.01217				54.4	0.001144	-0.00226	0.000133	0.000615
54.6	0.117856	0.06836	0.040685	0.017428	0.004432		0.126931	0.079525	0.045777	0.023531	0.009889				54.6	-0.00257	-0.0059	-0.00085	-0.00178	0.001803		0	0	0.000795	0.000215	0.000403				54.6	0.138857	0.080926	0.04163	0.02013	0.014572		0.140855	0.084779	0.047713	0.025188	0.012213				54.6	0.001538	-0.00252	-5.43e-05	0.000494
54.8	0.118414	0.068292	0.040545	0.017779	0.004611		0.127364	0.079802	0.045939	0.023615	0.009924				54.8	-0.00264	-0.00635	-0.00077	-0.00179	0.002099		0	0	0.000798	0.000215	0.000405				54.8	0.138957	0.080745	0.040448	0.019653	0.014143		0.141325	0.08507	0.04788	0.025277	0.012257				54.8	0.00169	-0.00273	-5.85e-05	0.000207
55	0.118882	0.068195	0.040115	0.017729	0.004592		0.127796	0.08008	0.046102	0.0237	0.00996				55	-0.00375	-0.00702	-0.00116	-0.00239	0.000396		0	0	0.0008	0.000216	0.000406				55	0.138679	0.08028	0.039868	0.019483	0.013476		0.141795	0.085362	0.048048	0.025367	0.012301				55	0.001869	-0.0026	-0.00015	0.000204
55.2	0.119033	0.068534	0.040297	0.018247	0.004606		0.128228	0.080357	0.046264	0.023784	0.009996				55.2	-0.00424	-0.00649	-0.00072	-0.00189	0.000641		0	0	0.000803	0.000217	0.000407				55.2	0.138764	0.080447	0.038966	0.01964	0.013821		0.142265	0.085654	0.048215	0.025457	0.012345				55.2	0.002055	-0.0024	0.000375	0.001062
55.4	0.120069	0.069093	0.04068	0.018509	0.004957		0.12866	0.080634	0.046426	0.023868	0.010031				55.4	-0.00493	-0.00639	-0.0011	-0.00233	-5.36e-05		0	0	0.000805	0.000217	0.000409				55.4	0.139268	0.080894	0.038694	0.0195	0.013869		0.142734	0.085945	0.048383	0.025546	0.012389				55.4	0.002062	-0.0025	0.000536	0.000806
55.6	0.120821	0.06952	0.041554	0.019077	0.005855		0.129092	0.080911	0.046588	0.023953	0.010067				55.6	-0.0065	-0.00733	-0.00112	-0.00314	-0.00164		0	0	0.000808	0.000218	0.00041				55.6	0.139809	0.08195	0.038562	0.019716	0.014116		0.143203	0.086236	0.04855	0.025636	0.012433				55.6	0.002974	-0.00234	0.00095	0.001511
55.8	0.122051	0.069934	0.041902	0.018929	0.005893		0.129523	0.081188	0.04675	0.024037	0.010103				55.8	-0.00667	-0.00662	-0.00031	-0.00283	-0.00057		0	0	0.000811	0.000219	0.000412				55.8	0.140308	0.082382	0.039439	0.020408	0.014744		0.143672	0.086528	0.048718	0.025725	0.012477				55.8	0.003105	-0.00218	0.000768	0.001875
56	0.122668	0.069816	0.042056	0.018871	0.005883		0.129954	0.081465	0.046912	0.024121	0.010138				56	-0.0063	-0.00608	0.000675	-0.00228	0.000657		0	0	0.000813	0.00022	0.000413				56	0.140795	0.083086	0.039157	0.020536	0.01479		0.14414	0.086819	0.048885	0.025815	0.01252				56	0.002828	-0.0023	8.35e-05	0.001154
56.2	0.123317	0.069896	0.042058	0.018483	0.005224		0.130385	0.081742	0.047074	0.024205	0.010174				56.2	-0.00643	-0.00591	0.001023	-0.0022	0.000865		0	0	0.000816	0.00022	0.000414				56.2	0.141127	0.083053	0.039355	0.020832	0.014304		0.144608	0.087109	0.049052	0.025905	0.012564				56.2	0.002679	-0.00219	4.53e-05	0.001061
56.4	0.123429	0.069416	0.041871	0.01852	0.004867		0.130816	0.082019	0.047236	0.024289	0.01021				56.4	-0.00626	-0.00593	0.000694	-0.00172	0.001077		0	0	0.000818	0.000221	0.000416				56.4	0.141623	0.083419	0.03981	0.02083	0.015367		0.145076	0.0874	0.049219	0.025994	0.012608				56.4	0.002408	-0.00177	0.000177	0.001084
56.6	0.123737	0.069716	0.042013	0.018872	0.004586		0.131247	0.082296	0.047398	0.024374	0.010245				56.6	-0.00626	-0.00575	0.000675	-0.00152	0.000851		0	0	0.000821	0.000222	0.000417				56.6	0.142021	0.083865	0.040018	0.020536	0.016004		0.145543	0.087691	0.049386	0.026084	0.012652				56.6	0.001544	-0.00205	0.000156	0.000857
56.8	0.123689	0.06985	0.042161	0.018966	0.004301		0.131677	0.082572	0.04756	0.024458	0.010281				56.8	-0.00528	-0.00523	0.001018	-0.00131	0.001494		0	0	0.000823	0.000222	0.000418				56.8	0.14246	0.08472	0.040942	0.020586	0.016247		0.14601	0.087981	0.049553	0.026173	0.012696				56.8	0.001644	-0.00184	0.000349	0.0012
57	0.124545	0.069932	0.042177	0.019497	0.004869		0.132107	0.082849	0.047722	0.024542	0.010316				57	-0.00437	-0.00497	0.001909	-0.0009	0.001906		0	0	0.000826	0.000223	0.00042				57	0.143381	0.084925	0.041143	0.021042	0.016767		0.146477	0.088272	0.04972	0.026262	0.012739				57	0.001673	-0.00169	0.000369	0.001479
57.2	0.124982	0.070153	0.041881	0.019216	0.004702		0.132537	0.083125	0.047884	0.024626	0.010352				57.2	-0.00419	-0.00542	0.001436	-0.00112	0.00211		0	0	0.000828	0.000224	0.000421				57.2	0.143994	0.085824	0.041767	0.020891	0.017689		0.146944	0.088562	0.049887	0.026352	0.012783				57.2	0.000996	-0.00156	0.000508	0.001
57.4	0.125326	0.070284	0.041492	0.019476	0.004807		0.132967	0.083402	0.048046	0.02471	0.010388				57.4	-0.00414	-0.0052	0.001244	-0.0013	0.002086		0	0	0.000831	0.000225	0.000423				57.4	0.145053	0.087013	0.041834	0.021168	0.018358		0.14741	0.088852	0.050054	0.026441	0.012827				57.4	0.000646	-0.00173	0.00018	0.001364
57.6	0.125884	0.070457	0.04074	0.019238	0.005462		0.133396	0.083678	0.048208	0.024794	0.010423				57.6	-0.00356	-0.00508	0.001387	-0.00166	0.002238		0	0	0.000833	0.000225	0.000424				57.6	0.145479	0.087901	0.042591	0.021115	0.01875		0.147876	0.089142	0.050221	0.026531	0.012871				57.6	0.000724	-0.00181	-9.61e-05	0.000572
57.8	0.126127	0.070573	0.040679	0.019347	0.005713		0.133825	0.083954	0.048369	0.024879	0.010459				57.8	-0.00401	-0.00546	0.000829	-0.00204	0.001802		0	0	0.000836	0.000226	0.000425				57.8	0.145688	0.088806	0.042739	0.021059	0.018933		0.148341	0.089432	0.050388	0.02662	0.012914				57.8	0.000357	-0.00205	-0.00073	0.000417
58	0.126068	0.071336	0.040295	0.018879	0.005393		0.134254	0.08423	0.048531	0.024963	0.010495				58	-0.00401	-0.00504	0.000251	-0.00201	0.002636		0	0	0.000839	0.000227	0.000427				58	0.146223	0.089522	0.043536	0.020935	0.01981		0.148807	0.089722	0.050555	0.026709	0.012958				58	0.000223	-0.00223	-0.0007	0.000575
58.2	0.125941	0.072037	0.039823	0.018823	0.004939		0.134683	0.084506	0.048693	0.025047	0.01053				58.2	-0.00316	-0.00438	0.000641	-0.00175	0.002861		0	0	0.000841	0.000228	0.000428				58.2	0.146649	0.090184	0.044069	0.021086	0.020363		0.149272	0.090011	0.050721	0.026799	0.013002				58.2	0.000504	-0.00201	-0.00082	0.000784
58.4	0.127079	0.072505	0.040981	0.019172	0.005083		0.135111	0.084782	0.048854	0.025131	0.010566				58.4	-0.0031	-0.00411	0.0003	-0.00174	0.002535		0	0	0.000844	0.000228	0.00043				58.4	0.146869	0.089911	0.043658	0.021212	0.019909		0.149736	0.090301	0.050888	0.026888	0.013046				58.4	0.001167	-0.00125	-0.00023	0.001228
58.6	0.127763	0.073298	0.041258	0.019663	0.00494		0.13554	0.085057	0.049016	0.025215	0.010601				58.6	-0.00309	-0.00397	-8.07e-05	-0.00156	0.002763		0	0	0.000846	0.000229	0.000431				58.6	0.147057	0.089382	0.043227	0.020796	0.01954		0.150201	0.09059	0.051055	0.026977	0.013089				58.6	0.001244	-0.00115	-4.29e-05	0.001826
58.8	0.128857	0.074094	0.041771	0.020498	0.004939		0.135968	0.085333	0.049177	0.025299	0.010637				58.8	-0.00346	-0.00418	1.18e-05	-0.00205	0.002492		0	0	0.000849	0.00023	0.000432				58.8	0.147117	0.089187	0.043083	0.020989	0.019267		0.150665	0.090879	0.051221	0.027067	0.013133				58.8	0.001387	-0.00101	0.000242	0.002407
59	0.129863	0.075027	0.042172	0.021059	0.005438		0.136396	0.085608	0.049339	0.025383	0.010673				59	-0.00398	-0.00382	-0.00019	-0.00239	0.001744		0	0	0.000851	0.00023	0.000434				59	0.14812	0.089519	0.043507	0.021249	0.019192		0.151128	0.091168	0.051388	0.027156	0.013177				59	0.001608	-0.00106	0.000241	0.002477
59.2	0.130128	0.075842	0.042783	0.020932	0.005287		0.136823	0.085884	0.0495	0.025467	0.010708				59.2	-0.00386	-0.00381	-0.00021	-0.00203	0.001896		0	0	0.000854	0.000231	0.000435				59.2	0.148711	0.090317	0.043821	0.021336	0.019639		0.151592	0.091457	0.051554	0.027245	0.013221				59.2	0.002016	-0.00142	5.75e-05	0.002394
59.4	0.131066	0.076264	0.043927	0.020951	0.00619		0.137251	0.086159	0.049662	0.025551	0.010744				59.4	-0.00417	-0.00405	-0.00047	-0.0032	0.000935		0	0	0.000856	0.000232	0.000437				59.4	0.149151	0.090924	0.044567	0.021194	0.019019		0.152055	0.091746	0.05172	0.027334	0.013264				59.4	0.001768	-0.00119	-0.00067	0.001913
59.6	0.131861	0.076761	0.044049	0.021447	0.006493		0.137678	0.086434	0.049823	0.025635	0.010779				59.6	-0.0046	-0.00463	-0.00047	-0.00353	0.00041		0	0	0.000859	0.000233	0.000438				59.6	0.149851	0.091301	0.045339	0.022249	0.019354		0.152518	0.092035	0.051887	0.027424	0.013308				59.6	0.001852	-0.00116	-0.00074	0.001985
59.8	0.132292	0.077151	0.044668	0.021271	0.006218		0.138105	0.08671	0.049985	0.025719	0.010815				59.8	-0.00437	-0.00402	-0.00045	-0.00306	0.001127		0	0	0.000861	0.000233	0.000439				59.8	0.151006	0.090764	0.045653	0.022903	0.018889		0.15298	0.092323	0.052053	0.027513	0.013352				59.8	0.001319	-0.00081	-0.00065	0.001453
60	0.132147	0.078273	0.044928	0.021315	0.006157		0.138532	0.086985	0.050146	0.025803	0.010851				60	-0.00455	-0.00452	-0.0009	-0.00314	0.000708		0	0	0.000864	0.000234	0.000441				60	0.151759	0.0911	0.045604	0.022967	0.018621		0.153442	0.092611	0.052219	0.027602	0.013395				60	0.000547	-0.00126	-0.00085	0.001083
60.2	0.132782	0.078956	0.044966	0.021355	0.005791		0.138958	0.087259	0.050307	0.025887	0.010886				60.2	-0.00487	-0.00497	-0.00118	-0.00387	-0.00027		0	0	0.000866	0.000235	0.000442				60.2	0.151874	0.090889	0.045446	0.022527	0.018101		0.153904	0.0929	0.052386	0.027691	0.013439				60.2	0.000562	-0.00118	-0.00018	0.001052
60.4	0.132819	0.079722	0.045276	0.022433	0.00634		0.139385	0.087534	0.050468	0.025971	0.010922				60.4	-0.00434	-0.00516	-0.00133	-0.00397	-0.00098		0	0	0.000869	0.000235	0.000443				60.4	0.152056	0.090631	0.045302	0.022127	0.018227		0.154366	0.093188	0.052552	0.02778	0.013483				60.4	0.000177	-0.00064	0.000377	0.000573
60.6	0.133118	0.080123	0.045266	0.022861	0.005794		0.139811	0.087809	0.05063	0.026055	0.010957				60.6	-0.00429	-0.00524	-0.00137	-0.00504	-0.00105		0	0	0.000871	0.000236	0.000445				60.6	0.152287	0.090648	0.045308	0.021941	0.017978		0.154827	0.093476	0.052718	0.027869	0.013527				60.6	-0.00101	-0.00135	0.000296	-7.39e-05
60.8	0.133777	0.080423	0.045245	0.022783	0.00613		0.140236	0.088084	0.050791	0.026139	0.010993				60.8	-0.00392	-0.00549	-0.00153	-0.0052	-0.001		0	0	0.000874	0.000237	0.000446				60.8	0.152465	0.090839	0.044802	0.022151	0.017324		0.155288	0.093764	0.052884	0.027958	0.01357				60.8	-0.00104	-0.00126	0.000656	-0.00027
61	0.134786	0.081204	0.045296	0.023632	0.006841		0.140662	0.088358	0.050952	0.026223	0.011028				61	-0.00426	-0.00632	-0.00157	-0.00585	-0.00117		0	0	0.000876	0.000238	0.000448				61	0.153072	0.090592	0.044195	0.022219	0.017161		0.155749	0.094052	0.05305	0.028048	0.013614				61	-0.00093	-0.00131	0.001157	4.02e-05
61.2	0.13556	0.081958	0.045415	0.024124	0.007597		0.141088	0.088633	0.051113	0.026306	0.011064				61.2	-0.00421	-0.00669	-0.00221	-0.00617	-0.00132		0	0	0.000879	0.000238	0.000449				61.2	0.153916	0.091652	0.04485	0.022133	0.016873		0.156209	0.094339	0.053216	0.028137	0.013658				61.2	-0.0012	-0.00116	0.001915	0.000288
61.4	0.135574	0.081464	0.044835	0.023899	0.00741		0.141513	0.088907	0.051274	0.02639	0.0111				61.4	-0.0041	-0.00674	-0.00233	-0.00643	-0.00145		0	0	0.000881	0.000239	0.00045				61.4	0.154019	0.092031	0.045107	0.022684	0.016557		0.156669	0.094627	0.053382	0.028226	0.013701				61.4	-0.00181	-0.00266	0.000934	-0.00038
61.6	0.135474	0.081324	0.044273	0.022912	0.007152		0.141938	0.089181	0.051435	0.026474	0.011135				61.6	-0.00406	-0.00706	-0.00296	-0.00636	-0.00065		0	0	0.000884	0.00024	0.000452				61.6	0.153984	0.092872	0.046024	0.022595	0.016138		0.157129	0.094914	0.053548	0.028315	0.013745				61.6	-0.00222	-0.00353	0.000661	-0.00123
61.8	0.135585	0.081635	0.044619	0.023264	0.006641		0.142362	0.089456	0.051596	0.026558	0.011171				61.8	-0.00418	-0.00659	-0.00303	-0.00526	2.95e-05		0	0	0.000886	0.00024	0.000453				61.8	0.154487	0.093474	0.046246	0.023099	0.015641		0.157588	0.095201	0.053713	0.028404	0.013788				61.8	-0.00267	-0.00362	0.000452	-0.00053
62	0.136017	0.082258	0.044914	0.023044	0.006405		0.142787	0.08973	0.051757	0.026642	0.011206				62	-0.00449	-0.00665	-0.00346	-0.0049	0.000653		0	0	0.000889	0.000241	0.000455				62	0.155572	0.093958	0.046932	0.023489	0.016059		0.158047	0.095489	0.053879	0.028493	0.013832				62	-0.00273	-0.00413	-1.9e-05	-0.00012
62.2	0.136337	0.082591	0.045717	0.022933	0.005837		0.143211	0.090004	0.051918	0.026726	0.011242				62.2	-0.0042	-0.00566	-0.00264	-0.00396	0.001186		0	0	0.000891	0.000242	0.000456				62.2	0.155848	0.094213	0.04686	0.023755	0.015612		0.158506	0.095775	0.054045	0.028582	0.013876				62.2	-0.00216	-0.00356	-0.00017	0.000798
62.4	0.137568	0.082771	0.047025	0.023416	0.005752		0.143635	0.090277	0.052079	0.026809	0.011277				62.4	-0.00419	-0.00515	-0.00278	-0.00277	0.002437		0	0	0.000894	0.000242	0.000457				62.4	0.15567	0.093735	0.046461	0.023946	0.015268		0.158964	0.096062	0.05421	0.028671	0.013919				62.4	-0.00272	-0.00362	-0.00051	0.00038
62.6	0.138181	0.082745	0.046966	0.023805	0.005493		0.144059	0.090551	0.05224	0.026893	0.011313				62.6	-0.00393	-0.00464	-0.00209	-0.00145	0.003116		0	0	0.000896	0.000243	0.000459				62.6	0.156167	0.094396	0.047116	0.024004	0.015736		0.159423	0.096349	0.054376	0.028759	0.013963				62.6	-0.0027	-0.00368	-0.00098	0.000202
62.8	0.138182	0.082109	0.047498	0.023152	0.00502		0.144483	0.090825	0.0524	0.026977	0.011348				62.8	-0.00425	-0.00487	-0.00209	-0.00102	0.003178		0	0	0.000899	0.000244	0.00046				62.8	0.157846	0.095094	0.047575	0.024787	0.016147		0.159881	0.096636	0.054542	0.028848	0.014007				62.8	-0.00203	-0.00378	-0.0015	-1.43e-05
63	0.138345	0.081715	0.047301	0.022319	0.005047		0.144906	0.091099	0.052561	0.027061	0.011384				63	-0.00395	-0.00564	-0.00217	-0.00067	0.003102		0	0	0.000901	0.000245	0.000461				63	0.158751	0.096004	0.048226	0.024788	0.01658		0.160338	0.096922	0.054707	0.028937	0.01405				63	-0.00133	-0.00375	-0.00147	0.000152
63.2	0.138406	0.081157	0.047166	0.021147	0.004177		0.14533	0.091372	0.052722	0.027145	0.011419				63.2	-0.0037	-0.00616	-0.00196	-0.00014	0.002865		0	0	0.000904	0.000245	0.000463				63.2	0.159003	0.096491	0.048425	0.025048	0.016706		0.160795	0.097209	0.054872	0.029026	0.014094				63.2	-0.00182	-0.0043	-0.00256	-0.00064
63.4	0.13855	0.080511	0.047169	0.020541	0.003957		0.145753	0.091645	0.052883	0.027228	0.011455				63.4	-0.00439	-0.00688	-0.00206	-0.00041	0.002718		0	0	0.000906	0.000246	0.000464				63.4	0.159548	0.096943	0.049228	0.025379	0.017132		0.161252	0.097495	0.055038	0.029115	0.014137				63.4	-0.0019	-0.00383	-0.00277	-0.00116
63.6	0.139054	0.080897	0.04722	0.020553	0.003711		0.146175	0.091919	0.053043	0.027312	0.01149				63.6	-0.00417	-0.00706	-0.00158	3.56e-05	0.002897		0	0	0.000909	0.000247	0.000466				63.6	0.160802	0.097219	0.049546	0.0263	0.018107		0.161709	0.097781	0.055203	0.029204	0.014181				63.6	-0.00188	-0.0041	-0.00294	-0.00183
63.8	0.139285	0.080599	0.047472	0.019403	0.003621		0.146598	0.092192	0.053204	0.027396	0.011526				63.8	-0.00466	-0.00702	-0.00142	-7.15e-05	0.002686		0	0	0.000911	0.000247	0.000467				63.8	0.161577	0.097315	0.049206	0.026345	0.017812		0.162165	0.098067	0.055368	0.029293	0.014224				63.8	-0.00148	-0.00385	-0.00254	-0.00209
64	0.140234	0.081022	0.048162	0.019649	0.004025		0.14702	0.092465	0.053364	0.027479	0.011561				64	-0.00483	-0.00722	-0.00163	-0.00113	0.001905		0	0	0.000914	0.000248	0.000468				64	0.161636	0.097309	0.049344	0.025941	0.017772		0.162621	0.098353	0.055534	0.029381	0.014268				64	-0.00121	-0.00424	-0.00258	-0.00212
64.2	0.141149	0.080684	0.048327	0.020112	0.003848		0.147442	0.092738	0.053525	0.027563	0.011597				64.2	-0.00485	-0.00794	-0.00126	-0.00205	0.00153		0	0	0.000916	0.000249	0.00047				64.2	0.162188	0.096883	0.048932	0.025393	0.017592		0.163077	0.098638	0.055699	0.02947	0.014312				64.2	-0.0013	-0.0042	-0.00266	-0.00244
64.4	0.141405	0.080784	0.048471	0.020609	0.003744		0.147864	0.093011	0.053685	0.027647	0.011632				64.4	-0.00493	-0.00819	-0.00087	-0.00236	0.001289		0	0	0.000918	0.00025	0.000471				64.4	0.16285	0.096809	0.048796	0.025525	0.017774		0.163533	0.098924	0.055864	0.029559	0.014355				64.4	-0.00128	-0.00363	-0.00213	-0.00229
64.6	0.142102	0.081275	0.048057	0.020011	0.003791		0.148286	0.093284	0.053846	0.02773	0.011668				64.6	-0.00577	-0.00817	-0.00099	-0.00337	0.001467		0	0	0.000921	0.00025	0.000472				64.6	0.163372	0.096952	0.048845	0.025585	0.018171		0.163988	0.099209	0.056029	0.029648	0.014399				64.6	-0.00145	-0.00395	-0.00233	-0.00243
64.8	0.143091	0.081257	0.047177	0.020222	0.004142		0.148707	0.093557	0.054006	0.027814	0.011703				64.8	-0.00629	-0.00894	-0.00162	-0.0038	0.000657		0	0	0.000923	0.000251	0.000474				64.8	0.163986	0.096856	0.048751	0.025789	0.017722		0.164443	0.099495	0.056194	0.029736	0.014442				64.8	-0.00062	-0.00351	-0.00191	-0.00196
65	0.143283	0.081984	0.047157	0.020639	0.004389		0.149128	0.093829	0.054167	0.027898	0.011739				65	-0.0061	-0.009	-0.00163	-0.00415	0.000978		0	0	0.000926	0.000252	0.000475				65	0.164513	0.096695	0.049256	0.025895	0.017733		0.164897	0.09978	0.056359	0.029825	0.014486				65	-0.00035	-0.00387	-0.00148	-0.00189
65.2	0.143514	0.082291	0.047459	0.02124	0.004604		0.14955	0.094102	0.054327	0.027981	0.011774				65.2	-0.00669	-0.00903	-0.00214	-0.00412	0.000278		0	0	0.000928	0.000252	0.000477				65.2	0.165048	0.097636	0.050443	0.0266	0.017581		0.165351	0.100065	0.056524	0.029914	0.014529				65.2	-0.00077	-0.00397	-0.00152	-0.00231
65.4	0.143675	0.082541	0.04753	0.020887	0.004759		0.14997	0.094374	0.054487	0.028065	0.01181				65.4	-0.00673	-0.00868	-0.00161	-0.00386	0.000322		0	0	0.000931	0.000253	0.000478				65.4	0.165123	0.098038	0.050684	0.026946	0.017354		0.165805	0.10035	0.056689	0.030003	0.014573				65.4	-0.00144	-0.00437	-0.00228	-0.00287
65.6	0.144244	0.083549	0.048021	0.021491	0.005166		0.150391	0.094647	0.054647	0.028148	0.011845				65.6	-0.00705	-0.00867	-0.00137	-0.00333	0.00088		0	0	0.000933	0.000254	0.000479				65.6	0.166123	0.099129	0.051463	0.027743	0.017407		0.166259	0.100635	0.056854	0.030091	0.014616				65.6	-0.00167	-0.00423	-0.00205	-0.00274
65.8	0.144904	0.084165	0.048637	0.022587	0.00596		0.150811	0.094919	0.054808	0.028232	0.011881				65.8	-0.00725	-0.00835	-0.00078	-0.00301	0.001272		0	0	0.000936	0.000254	0.000481				65.8	0.167	0.099404	0.051491	0.028596	0.017635		0.166712	0.100919	0.057019	0.03018	0.01466				65.8	-0.00171	-0.00379	-0.00217	-0.00196
66	0.145229	0.085041	0.049164	0.023321	0.006292		0.151231	0.095191	0.054968	0.028316	0.011916				66	-0.00761	-0.00797	-0.00139	-0.00343	0.001248		0	0	0.000938	0.000255	0.000482				66	0.166745	0.100082	0.051244	0.028515	0.017711		0.167165	0.101204	0.057183	0.030268	0.014703				66	-0.00211	-0.00397	-0.00281	-0.00234
66.2	0.145308	0.085245	0.049185	0.023658	0.006145		0.151651	0.095463	0.055128	0.028399	0.011952				66.2	-0.00741	-0.00737	-0.00093	-0.0033	0.001376		0	0	0.000941	0.000256	0.000483				66.2	0.166911	0.10036	0.050783	0.028582	0.017459		0.167618	0.101488	0.057348	0.030357	0.014747				66.2	-0.00224	-0.00408	-0.00331	-0.0027
66.4	0.145793	0.086222	0.049549	0.024315	0.006615		0.152071	0.095735	0.055288	0.028483	0.011987				66.4	-0.00643	-0.00729	-0.00079	-0.00233	0.001749		0	0	0.000943	0.000257	0.000485				66.4	0.166791	0.100216	0.050163	0.028293	0.017632		0.16807	0.101773	0.057513	0.030446	0.01479				66.4	-0.0026	-0.0042	-0.00335	-0.00338
66.6	0.14533	0.086214	0.04907	0.02457	0.006498		0.15249	0.096007	0.055448	0.028566	0.012022				66.6	-0.00644	-0.00707	-0.00022	-0.00171	0.001642		0	0	0.000945	0.000257	0.000486				66.6	0.166994	0.100495	0.050129	0.027778	0.01813		0.168523	0.102057	0.057677	0.030534	0.014834				66.6	-0.00148	-0.00368	-0.003	-0.00232
66.8	0.145376	0.086426	0.049069	0.024283	0.006334		0.15291	0.096279	0.055608	0.02865	0.012058				66.8	-0.00634	-0.00729	6.65e-05	-0.0019	0.001221		0	0	0.000948	0.000258	0.000487				66.8	0.167472	0.100213	0.050055	0.027669	0.01793		0.168974	0.102341	0.057842	0.030623	0.014877				66.8	-0.00171	-0.00318	-0.0029	-0.00188
67	0.145373	0.08649	0.048499	0.023937	0.006332		0.153329	0.09655	0.055768	0.028733	0.012093				67	-0.00619	-0.00739	-0.00047	-0.00229	0.000345		0	0	0.00095	0.000259	0.000489				67	0.166942	0.099984	0.049615	0.026579	0.017559		0.169426	0.102625	0.058006	0.030711	0.014921				67	-0.00172	-0.00292	-0.00288	-0.00207
67.2	0.145828	0.087028	0.04848	0.023848	0.005832		0.153748	0.096822	0.055928	0.028817	0.012129				67.2	-0.00612	-0.00722	-0.00037	-0.00244	0.000304		0	0	0.000953	0.000259	0.00049				67.2	0.166921	0.100153	0.049203	0.026459	0.017125		0.169877	0.102908	0.058171	0.0308	0.014964				67.2	-0.00218	-0.00286	-0.00334	-0.00268
67.4	0.145741	0.087387	0.048395	0.02364	0.005953		0.154166	0.097094	0.056088	0.0289	0.012164				67.4	-0.00541	-0.00676	0.000139	-0.002	0.000406		0	0	0.000955	0.00026	0.000492				67.4	0.167242	0.100157	0.048918	0.025725	0.01736		0.170328	0.103192	0.058335	0.030888	0.015008				67.4	-0.00203	-0.0029	-0.0035	-0.00284
67.6	0.146651	0.087865	0.04853	0.02353	0.005975		0.154585	0.097365	0.056248	0.028984	0.0122				67.6	-0.00491	-0.00646	0.00035	-0.00272	0.00039		0	0	0.000958	0.000261	0.000493				67.6	0.167428	0.099821	0.048422	0.025302	0.017198		0.170779	0.103476	0.058499	0.030977	0.015051				67.6	-0.00167	-0.00282	-0.0034	-0.00272
67.8	0.147631	0.087959	0.048821	0.023036	0.006472		0.155003	0.097636	0.056408	0.029067	0.012235				67.8	-0.00516	-0.00659	0.000785	-0.00336	0.000739		0	0	0.00096	0.000261	0.000494				67.8	0.167572	0.099985	0.048445	0.024904	0.016701		0.171229	0.103759	0.058664	0.031065	0.015095				67.8	-0.00133	-0.00228	-0.00302	-0.00169
68	0.148405	0.088655	0.049464	0.023464	0.006806		0.155421	0.097907	0.056568	0.02915	0.012271				68	-0.00523	-0.0073	0.00075	-0.00397	0.000134		0	0	0.000962	0.000262	0.000496				68	0.167675	0.09948	0.048586	0.024489	0.016715		0.171679	0.104042	0.058828	0.031154	0.015138				68	-0.00176	-0.00312	-0.00295	-0.00137
68.2	0.148843	0.088973	0.049592	0.023305	0.006567		0.155838	0.098179	0.056727	0.029234	0.012306				68.2	-0.00542	-0.00792	0.001277	-0.00433	0.000425		0	0	0.000965	0.000263	0.000497				68.2	0.167261	0.098769	0.048029	0.023698	0.016643		0.172129	0.104325	0.058992	0.031242	0.015182				68.2	-0.00159	-0.00288	-0.00308	-0.00126
68.4	0.149335	0.08977	0.049561	0.023045	0.007035		0.156256	0.09845	0.056887	0.029317	0.012341				68.4	-0.00535	-0.00789	0.001353	-0.00439	8.18e-05		0	0	0.000967	0.000264	0.000498				68.4	0.167317	0.098147	0.048367	0.023293	0.016314		0.172578	0.104608	0.059156	0.03133	0.015225				68.4	-0.00127	-0.00196	-0.00229	-0.00091
68.6	0.149552	0.089614	0.048922	0.022554	0.006596		0.156673	0.098721	0.057047	0.029401	0.012377				68.6	-0.00544	-0.00791	0.000613	-0.00478	-0.00022		0	0	0.00097	0.000264	0.0005				68.6	0.167621	0.0985	0.048773	0.022931	0.016435		0.173027	0.104891	0.05932	0.031419	0.015268				68.6	-0.00125	-0.0019	-0.0024	-0.00067
68.8	0.150131	0.089518	0.048663	0.022997	0.006479		0.15709	0.098991	0.057206	0.029484	0.012412				68.8	-0.00565	-0.00855	-9.74e-05	-0.00502	-0.00031		0	0	0.000972	0.000265	0.000501				68.8	0.168024	0.098695	0.049101	0.022706	0.016022		0.173476	0.105174	0.059484	0.031507	0.015312				68.8	-0.00071	-0.0018	-0.00185	-0.0002
69	0.150076	0.089667	0.048963	0.022934	0.006426		0.157507	0.099262	0.057366	0.029567	0.012448				69	-0.0054	-0.00819	0.000243	-0.00463	0.000223		0	0	0.000975	0.000266	0.000502				69	0.168346	0.099249	0.04908	0.023103	0.016083		0.173925	0.105457	0.059648	0.031595	0.015355				69	-0.00083	-0.00218	-0.00171	-0.00095
69.2	0.150718	0.089795	0.049266	0.023579	0.007012		0.157924	0.099533	0.057526	0.029651	0.012483				69.2	-0.00611	-0.00847	-0.00043	-0.00473	-0.00029		0	0	0.000977	0.000266	0.000504				69.2	0.16987	0.100292	0.049613	0.024134	0.016855		0.174373	0.105739	0.059812	0.031684	0.015399				69.2	-0.00123	-0.00235	-0.00128	-0.00099
69.4	0.151382	0.08999	0.049124	0.023792	0.007185		0.15834	0.099803	0.057685	0.029734	0.012518				69.4	-0.00559	-0.00876	-0.0006	-0.0044	-0.00034		0	0	0.000979	0.000267	0.000505				69.4	0.170624	0.101042	0.049892	0.024539	0.017126		0.174821	0.106022	0.059976	0.031772	0.015442				69.4	-0.00179	-0.00324	-0.00143	-0.00138
69.6	0.151599	0.089547	0.049009	0.024208	0.007701		0.158756	0.100074	0.057845	0.029817	0.012554				69.6	-0.00575	-0.00915	-0.00164	-0.00429	-0.00044		0	0	0.000982	0.000268	0.000507				69.6	0.171771	0.101981	0.050481	0.025519	0.017657		0.175268	0.106304	0.06014	0.03186	0.015485				69.6	-0.0019	-0.00343	-0.00112	-0.0015
69.8	0.152013	0.088886	0.048919	0.024706	0.007632		0.159172	0.100344	0.058004	0.029901	0.012589				69.8	-0.0057	-0.00903	-0.00193	-0.00456	-0.00013		0	0	0.000984	0.000268	0.000508				69.8	0.172246	0.102814	0.050787	0.025914	0.017722		0.175716	0.106586	0.060304	0.031949	0.015529				69.8	-0.00169	-0.00336	-0.00115	-0.00134
70	0.15183	0.088557	0.048894	0.025131	0.007463		0.159588	0.100614	0.058163	0.029984	0.012625				70	-0.00544	-0.00874	-0.00259	-0.0045	-0.00027		0	0	0.000987	0.000269	0.000509				70	0.172787	0.103393	0.050676	0.025986	0.017734		0.176163	0.106868	0.060467	0.032037	0.015572				70	-0.00234	-0.00365	-0.00139	-0.00187
70.2	0.152336	0.087889	0.0492	0.025026	0.007405		0.160004	0.100885	0.058323	0.030067	0.01266				70.2	-0.00524	-0.00894	-0.00241	-0.00445	-0.00083		0	0	0.000989	0.00027	0.000511				70.2	0.173561	0.10355	0.050899	0.026427	0.018213		0.176609	0.10715	0.060631	0.032125	0.015616				70.2	-0.00267	-0.00409	-0.00155	-0.00171
70.4	0.15308	0.088415	0.050188	0.02535	0.00728		0.160419	0.101155	0.058482	0.030151	0.012695				70.4	-0.00458	-0.00864	-0.00216	-0.00369	-0.00053		0	0	0.000991	0.00027	0.000512				70.4	0.173764	0.104263	0.05138	0.026948	0.019152		0.177056	0.107432	0.060795	0.032213	0.015659				70.4	-0.00272	-0.00366	-0.00174	-0.00133
70.6	0.153465	0.088409	0.050549	0.0256	0.007227		0.160834	0.101425	0.058641	0.030234	0.012731				70.6	-0.00488	-0.00823	-0.00262	-0.00367	-0.00079		0	0	0.000994	0.000271	0.000513				70.6	0.17364	0.104178	0.051906	0.026811	0.019545		0.177502	0.107713	0.060958	0.032301	0.015702				70.6	-0.00278	-0.00337	-0.00173	-0.0007
70.8	0.154662	0.088993	0.051462	0.025985	0.007636		0.161249	0.101694	0.058801	0.030317	0.012766				70.8	-0.00478	-0.00777	-0.00263	-0.0036	-0.00121		0	0	0.000996	0.000272	0.000515				70.8	0.173937	0.104301	0.051999	0.026722	0.018682		0.177948	0.107995	0.061122	0.03239	0.015746				70.8	-0.00341	-0.0029	-0.00147	-0.00095
71	0.155032	0.089412	0.052154	0.026002	0.007746		0.161664	0.101964	0.05896	0.0304	0.012801				71	-0.00464	-0.00705	-0.00298	-0.00271	-0.00086		0	0	0.000999	0.000273	0.000516				71	0.17438	0.105103	0.052253	0.027071	0.018365		0.178393	0.108276	0.061285	0.032478	0.015789				71	-0.00311	-0.00302	-0.00184	-0.00192
71.2	0.156085	0.09078	0.05325	0.026202	0.007862		0.162078	0.102234	0.059119	0.030484	0.012837				71.2	-0.00429	-0.00676	-0.0023	-0.00239	-0.00053		0	0	0.001001	0.000273	0.000517				71.2	0.175711	0.105608	0.052787	0.027723	0.018532		0.178839	0.108557	0.061449	0.032566	0.015832				71.2	-0.00265	-0.00289	-0.00156	-0.00133
71.4	0.156464	0.090846	0.053262	0.026085	0.007495		0.162493	0.102504	0.059278	0.030567	0.012872				71.4	-0.00351	-0.00627	-0.00123	-0.00102	0.000218		0	0	0.001003	0.000274	0.000519				71.4	0.176021	0.105443	0.05251	0.027149	0.0189		0.179284	0.108838	0.061612	0.032654	0.015876				71.4	-0.0023	-0.00282	-0.00138	-0.0009
71.6	0.157606	0.09175	0.054281	0.026223	0.007993		0.162907	0.102773	0.059437	0.03065	0.012907				71.6	-0.00369	-0.00667	-0.00112	-0.00133	0.00053		0	0	0.001006	0.000275	0.00052				71.6	0.176257	0.105891	0.053457	0.027276	0.018912		0.179728	0.109119	0.061775	0.032742	0.015919				71.6	-0.00131	-0.00164	-0.00084	-0.00014
71.8	0.158344	0.092766	0.055125	0.025911	0.008149		0.163321	0.103043	0.059597	0.030733	0.012943				71.8	-0.00357	-0.00666	-0.00018	-0.00056	0.000918		0	0	0.001008	0.000275	0.000521				71.8	0.177046	0.106153	0.053943	0.027177	0.018847		0.180173	0.1094	0.061939	0.03283	0.015962				71.8	-0.00106	-0.00096	-0.00079	0.000639
72	0.158112	0.093063	0.055506	0.025997	0.007611		0.163734	0.103312	0.059756	0.030816	0.012978				72	-0.00359	-0.00624	0.000634	-0.00026	0.000928		0	0	0.001011	0.000276	0.000523				72	0.177555	0.105828	0.053767	0.027584	0.018925		0.180617	0.109681	0.062102	0.032918	0.016006				72	-0.00049	-0.00098	-0.00017	0.000474
72.2	0.158775	0.093099	0.056112	0.025884	0.007137		0.164148	0.103581	0.059915	0.030899	0.013014				72.2	-0.00346	-0.00578	0.00122	-0.00018	0.001494		0	0	0.001013	0.000277	0.000524				72.2	0.177317	0.10572	0.0535	0.026908	0.018275		0.18106	0.109962	0.062265	0.033006	0.016049				72.2	-2.66e-05	-0.0003	-0.00079	0.000243
72.4	0.159261	0.093935	0.056239	0.026001	0.007391		0.164561	0.10385	0.060074	0.030983	0.013049				72.4	-0.00349	-0.00557	0.001263	-0.0006	0.001137		0	0	0.001015	0.000277	0.000525				72.4	0.178314	0.106878	0.053928	0.027004	0.018383		0.181504	0.110242	0.062428	0.033094	0.016092				72.4	0.000269	0.000193	-0.00043	0.000329
72.6	0.159572	0.094219	0.056394	0.025928	0.006659		0.164974	0.104119	0.060233	0.031066	0.013084				72.6	-0.00435	-0.00542	0.001262	-0.00087	0.001326		0	0	0.001018	0.000278	0.000527				72.6	0.178348	0.107446	0.05354	0.026778	0.017955		0.181947	0.110522	0.062591	0.033182	0.016136				72.6	0.000259	-0.00018	-0.00011	0.000205
72.8	0.15984	0.094249	0.056157	0.025412	0.006746		0.165386	0.104388	0.060391	0.031149	0.01312				72.8	-0.0044	-0.00569	0.00152	-0.00083	0.001714		0	0	0.00102	0.000279	0.000528				72.8	0.179613	0.108136	0.053836	0.027148	0.018105		0.18239	0.110803	0.062754	0.03327	0.016179				72.8	0.000681	-0.00054	0.000644	0.000191
73	0.159831	0.094375	0.056025	0.025223	0.006185		0.165799	0.104657	0.06055	0.031232	0.013155				73	-0.00438	-0.00516	0.001891	-0.0009	0.001857		0	0	0.001022	0.000279	0.00053				73	0.180208	0.108459	0.053477	0.027304	0.018633		0.182832	0.111083	0.062917	0.033358	0.016222				73	0.000414	-0.00128	0.000866	-0.00037
73.2	0.159465	0.094124	0.055359	0.025015	0.005765		0.166211	0.104926	0.060709	0.031315	0.01319				73.2	-0.00482	-0.00514	0.001558	-0.00138	0.001528		0	0	0.001025	0.00028	0.000531				73.2	0.181797	0.109381	0.054321	0.02753	0.019224		0.183275	0.111363	0.06308	0.033446	0.016266				73.2	0.000283	-0.00192	0.000616	-0.00085
73.4	0.159359	0.093094	0.054406	0.025372	0.005759		0.166623	0.105194	0.060868	0.031398	0.013225				73.4	-0.0046	-0.00537	0.000978	-0.00184	0.000766		0	0	0.001027	0.000281	0.000532				73.4	0.182507	0.109897	0.054735	0.028152	0.019537		0.183717	0.111643	0.063243	0.033534	0.016309				73.4	9.72e-05	-0.00291	5.35e-05	-0.00119
73.6	0.158831	0.092391	0.053563	0.025204	0.005202		0.167035	0.105463	0.061027	0.031481	0.013261				73.6	-0.00557	-0.00501	0.000825	-0.00249	0.001035		0	0	0.00103	0.000281	0.000534				73.6	0.183602	0.110326	0.055127	0.028714	0.019639		0.184158	0.111922	0.063406	0.033622	0.016352				73.6	6.62e-05	-0.00285	-0.00015	-0.00094
73.8	0.158733	0.091789	0.053516	0.025432	0.004589		0.167447	0.105731	0.061185	0.031564	0.013296				73.8	-0.00606	-0.00499	0.000918	-0.00314	0.001033		0	0	0.001032	0.000282	0.000535				73.8	0.184127	0.110825	0.055365	0.029052	0.020265		0.1846	0.112202	0.063569	0.03371	0.016395				73.8	0.000122	-0.00315	-0.00057	-0.0015
74	0.158756	0.091497	0.053421	0.025566	0.00474		0.167859	0.106	0.061344	0.031647	0.013331				74	-0.00613	-0.00535	0.000175	-0.00439	0.000532		0	0	0.001034	0.000283	0.000536				74	0.184359	0.11131	0.05497	0.029344	0.020414		0.185041	0.112481	0.063732	0.033798	0.016439				74	-0.00067	-0.0037	-0.00121	-0.00149
74.2	0.159978	0.091818	0.053799	0.025894	0.005401		0.16827	0.106268	0.061503	0.03173	0.013367				74.2	-0.00603	-0.00559	0.000475	-0.00486	0.000396		0	0	0.001037	0.000283	0.000538				74.2	0.183999	0.111752	0.055103	0.029346	0.020338		0.185482	0.112761	0.063894	0.033886	0.016482				74.2	-0.00081	-0.00369	-0.00097	-0.00107
74.4	0.161075	0.091998	0.053848	0.026638	0.005703		0.168681	0.106536	0.061661	0.031813	0.013402				74.4	-0.00615	-0.00606	0.000369	-0.00485	0.00059		0	0	0.001039	0.000284	0.000539				74.4	0.184527	0.112186	0.055992	0.029757	0.020746		0.185922	0.11304	0.064057	0.033974	0.016525				74.4	-0.00085	-0.00441	-0.00132	-0.00073
74.6	0.161884	0.092227	0.053434	0.027492	0.006331		0.169092	0.106804	0.06182	0.031896	0.013437				74.6	-0.00626	-0.00576	7.03e-05	-0.00497	0.000353		0	0	0.001041	0.000285	0.00054				74.6	0.184389	0.111999	0.056532	0.029338	0.019871		0.186362	0.113319	0.064219	0.034061	0.016568				74.6	-0.00129	-0.00537	-0.00101	-0.00098
74.8	0.162453	0.092333	0.053382	0.02765	0.006487		0.169502	0.107072	0.061978	0.031979	0.013473				74.8	-0.00617	-0.00585	0.000672	-0.00478	0.000283		0	0	0.001044	0.000286	0.000542				74.8	0.185159	0.112107	0.056634	0.029256	0.018818		0.186802	0.113598	0.064382	0.034149	0.016612				74.8	-0.00114	-0.0052	-0.00079	-0.00099
75	0.162754	0.092826	0.053594	0.027687	0.006911		0.169913	0.10734	0.062137	0.032062	0.013508				75	-0.00531	-0.00573	0.00101	-0.00389	0.000972		0	0	0.001046	0.000286	0.000543				75	0.186524	0.112607	0.057691	0.029379	0.01904		0.187242	0.113877	0.064544	0.034237	0.016655				75	-0.00086	-0.00527	-0.00089	-0.00129
75.2	0.16336	0.093605	0.053873	0.027453	0.006885		0.170323	0.107608	0.062295	0.032145	0.013543				75.2	-0.00498	-0.00606	0.000423	-0.00413	0.000467		0	0	0.001048	0.000287	0.000544				75.2	0.187742	0.112176	0.057718	0.029592	0.019259		0.187681	0.114156	0.064707	0.034325	0.016698				75.2	-6.52e-05	-0.00472	-0.00019	-0.00054
75.4	0.163617	0.093991	0.053839	0.027607	0.006944		0.170733	0.107876	0.062454	0.032228	0.013578				75.4	-0.00439	-0.00621	0.000286	-0.00358	0.001154		0	0	0.001051	0.000288	0.000546				75.4	0.187911	0.112183	0.058225	0.029586	0.019444		0.18812	0.114434	0.064869	0.034413	0.016741				75.4	4.91e-05	-0.0045	8.22e-05	-0.00048
75.6	0.164038	0.095041	0.054415	0.027833	0.007278		0.171143	0.108144	0.062612	0.032311	0.013614				75.6	-0.0042	-0.00604	-0.00028	-0.00358	0.001193		0	0	0.001053	0.000288	0.000547				75.6	0.188451	0.112436	0.05853	0.029451	0.018969		0.188559	0.114713	0.065032	0.0345	0.016784				75.6	-0.00018	-0.00373	-0.00016	6.72e-05
75.8	0.164254	0.095541	0.054518	0.027782	0.006942		0.171552	0.108411	0.06277	0.032394	0.013649				75.8	-0.0042	-0.00573	-0.00027	-0.00317	0.001393		0	0	0.001055	0.000289	0.000548				75.8	0.188626	0.111916	0.058161	0.028718	0.018241		0.188998	0.114991	0.065194	0.034588	0.016828				75.8	-0.00021	-0.00345	0.000113	3.02e-05
76	0.165079	0.096385	0.055187	0.028641	0.00777		0.171961	0.108678	0.062929	0.032477	0.013684				76	-0.0037	-0.00495	-1.19e-05	-0.00291	0.001669		0	0	0.001058	0.00029	0.00055				76	0.189054	0.112652	0.058258	0.029101	0.01873		0.189436	0.115269	0.065356	0.034676	0.016871				76	-4.01e-05	-0.00343	0.000416	-0.00014
76.2	0.166395	0.097702	0.056096	0.028564	0.008349		0.172371	0.108946	0.063087	0.03256	0.01372				76.2	-0.00401	-0.0053	-0.00023	-0.00279	0.001502		0	0	0.00106	0.00029	0.000551				76.2	0.189228	0.112965	0.058755	0.028852	0.018602		0.189874	0.115547	0.065518	0.034763	0.016914				76.2	-0.00078	-0.00337	-0.00072	-0.00055
76.4	0.167379	0.098918	0.056847	0.028873	0.00931		0.17278	0.109213	0.063245	0.032642	0.013755				76.4	-0.00463	-0.00546	-0.00022	-0.00268	0.000808		0	0	0.001062	0.000291	0.000552				76.4	0.189196	0.113106	0.058577	0.028298	0.018211		0.190311	0.115825	0.06568	0.034851	0.016957				76.4	-0.00078	-0.00291	-0.00047	-0.00061
76.6	0.167977	0.099247	0.057243	0.028716	0.008832		0.173188	0.10948	0.063403	0.032725	0.01379				76.6	-0.00492	-0.00612	-0.00048	-0.00227	0.000408		0	0	0.001065	0.000292	0.000554				76.6	0.18934	0.112724	0.058619	0.028482	0.017952		0.190749	0.116103	0.065843	0.034939	0.017				76.6	-0.00076	-0.00307	-3.18e-05	-0.00054
76.8	0.168429	0.099268	0.057072	0.028353	0.009088		0.173597	0.109747	0.063561	0.032808	0.013825				76.8	-0.00467	-0.00681	-0.00046	-0.00186	0.00063		0	0	0.001067	0.000292	0.000555				76.8	0.1903	0.113151	0.058617	0.029075	0.018712		0.191186	0.116381	0.066005	0.035026	0.017044				76.8	-0.00025	-0.00233	0.000168	-0.00024
77	0.168654	0.099764	0.057746	0.028462	0.009017		0.174005	0.110014	0.06372	0.032891	0.013861				77	-0.00525	-0.00687	-0.00013	-0.0019	0.000473		0	0	0.001069	0.000293	0.000556				77	0.190335	0.113055	0.058066	0.028914	0.019062		0.191622	0.116659	0.066167	0.035114	0.017087				77	-0.00025	-0.00167	0.000166	0.000127
77.2	0.168954	0.100007	0.057603	0.02858	0.009179		0.174413	0.110281	0.063878	0.032974	0.013896				77.2	-0.00588	-0.0074	-0.00025	-0.00155	0.000732		0	0	0.001072	0.000294	0.000558				77.2	0.191446	0.113655	0.058337	0.029547	0.019518		0.192059	0.116936	0.066329	0.035201	0.01713				77.2	-0.00015	-0.00174	-0.00094	-0.00027
77.4	0.168946	0.099275	0.057038	0.028345	0.008679		0.174821	0.110548	0.064036	0.033057	0.013931				77.4	-0.00621	-0.00721	-0.00079	-0.00153	0.000994		0	0	0.001074	0.000294	0.000559				77.4	0.192182	0.113443	0.058485	0.030413	0.019959		0.192495	0.117213	0.06649	0.035289	0.017173				77.4	1.9e-05	-0.00167	-0.00112	-5.14e-05
77.6	0.168477	0.099532	0.056789	0.02739	0.007946		0.175229	0.110815	0.064194	0.033139	0.013966				77.6	-0.00754	-0.00783	-0.00125	-0.0015	0.001057		0	0	0.001076	0.000295	0.00056				77.6	0.192915	0.113814	0.058292	0.030728	0.019789		0.192931	0.117491	0.066652	0.035377	0.017216				77.6	0.000589	-0.00092	-0.00121	-7.58e-05
77.8	0.16859	0.099268	0.056929	0.027102	0.008433		0.175636	0.111081	0.064352	0.033222	0.014001				77.8	-0.00783	-0.00889	-0.0015	-0.00199	0.000542		0	0	0.001079	0.000296	0.000562				77.8	0.193647	0.114234	0.058306	0.030879	0.020392		0.193366	0.117768	0.066814	0.035464	0.017259				77.8	0.000893	-0.00075	-0.00111	-0.0003
78	0.169297	0.099454	0.056939	0.027125	0.009088		0.176043	0.111348	0.06451	0.033305	0.014037				78	-0.0076	-0.00946	-0.00211	-0.00281	-0.00013		0	0	0.001081	0.000296	0.000563				78	0.194016	0.114546	0.057955	0.030697	0.020084		0.193801	0.118045	0.066976	0.035552	0.017302				78	-0.0002	-0.0013	-0.00132	-0.00018
78.2	0.170187	0.099358	0.056874	0.027315	0.009664		0.17645	0.111614	0.064667	0.033388	0.014072				78.2	-0.00738	-0.00927	-0.00201	-0.0023	0.000128		0	0	0.001083	0.000297	0.000564				78.2	0.194308	0.114722	0.058368	0.030425	0.020104		0.194236	0.118321	0.067137	0.035639	0.017346				78.2	-0.00073	-0.00143	-0.00099	-0.0003
78.4	0.170492	0.099194	0.056634	0.027702	0.009349		0.176857	0.11188	0.064825	0.03347	0.014107				78.4	-0.00718	-0.00893	-0.00137	-0.0023	0.000164		0	0	0.001086	0.000298	0.000566				78.4	0.195565	0.11486	0.058907	0.03075	0.020593		0.194671	0.118598	0.067299	0.035727	0.017389				78.4	-0.0011	-0.00188	-0.00128	-0.00027
78.6	0.170625	0.099722	0.056807	0.027653	0.009654		0.177263	0.112147	0.064983	0.033553	0.014142				78.6	-0.0067	-0.0082	-0.00113	-0.00226	0.001037		0	0	0.001088	0.000298	0.000567				78.6	0.196089	0.114801	0.058824	0.030817	0.01957		0.195105	0.118875	0.067461	0.035814	0.017432				78.6	-0.00186	-0.00239	-0.0011	-0.00064
78.8	0.170799	0.100191	0.057092	0.027142	0.009586		0.17767	0.112413	0.065141	0.033636	0.014178				78.8	-0.00631	-0.00882	-0.00159	-0.00219	0.000678		0	0	0.00109	0.000299	0.000568				78.8	0.196332	0.114713	0.058764	0.029867	0.019014		0.19554	0.119151	0.067622	0.035901	0.017475				78.8	-0.00175	-0.00207	-0.00107	-0.00027
79	0.171543	0.100856	0.057657	0.027378	0.009833		0.178076	0.112679	0.065299	0.033719	0.014213				79	-0.00571	-0.0087	-0.00134	-0.00167	0.000755		0	0	0.001093	0.0003	0.00057				79	0.196676	0.115173	0.059258	0.029761	0.01882		0.195973	0.119428	0.067784	0.035989	0.017518				79	-0.00191	-0.00181	-0.00037	-1.07e-05
79.2	0.17159	0.101369	0.05791	0.02761	0.009871		0.178482	0.112945	0.065456	0.033801	0.014248				79.2	-0.00584	-0.00886	-0.00222	-0.00206	4.66e-05		0	0	0.001095	0.0003	0.000571				79.2	0.197056	0.115213	0.059573	0.030298	0.019268		0.196407	0.119704	0.067945	0.036076	0.017561				79.2	-0.00201	-0.00155	0.00046	0.000406
79.4	0.17255	0.10225	0.058465	0.028342	0.010382		0.178888	0.113211	0.065614	0.033884	0.014283				79.4	-0.00563	-0.00852	-0.00243	-0.00199	0.000648		0	0	0.001097	0.000301	0.000572				79.4	0.197238	0.116342	0.06029	0.030382	0.019336		0.19684	0.11998	0.068107	0.036164	0.017604				79.4	-0.00249	-0.00138	0.000434	0.000205
79.6	0.173114	0.10287	0.05859	0.028851	0.010404		0.179293	0.113476	0.065772	0.033967	0.014318				79.6	-0.00549	-0.00795	-0.00257	-0.00175	0.000503		0	0	0.0011	0.000302	0.000574				79.6	0.19799	0.117714	0.060566	0.03022	0.019881		0.197273	0.120256	0.068268	0.036251	0.017647				79.6	-0.00312	-0.00098	0.00041	0.000571
79.8	0.173739	0.10324	0.058755	0.028797	0.01067		0.179698	0.113742	0.065929	0.034049	0.014354				79.8	-0.0051	-0.00767	-0.00276	-0.00173	0.000576		0	0	0.001102	0.000302	0.000575				79.8	0.198198	0.118393	0.061411	0.029563	0.019703		0.197706	0.120532	0.068429	0.036338	0.01769				79.8	-0.00318	-0.00165	7.6e-05	-3.32e-05
80	0.175248	0.104067	0.05935	0.02937	0.011542		0.180104	0.114008	0.066087	0.034132	0.014389				80	-0.00475	-0.0072	-0.00201	-0.00153	0.000379		0	0	0.001104	0.000303	0.000576				80	0.198806	0.119828	0.062009	0.030344	0.02021		0.198138	0.120808	0.068591	0.036426	0.017733				80	-0.0042	-0.00225	-0.00054	-0.00072
80.2	0.175862	0.104149	0.059354	0.029234	0.011278		0.180508	0.114273	0.066244	0.034214	0.014424				80.2	-0.00539	-0.00768	-0.00249	-0.00241	6.29e-05		0	0	0.001106	0.000304	0.000578				80.2	0.198983	0.12078	0.062544	0.03065	0.019925		0.19857	0.121083	0.068752	0.036513	0.017776				80.2	-0.0045	-0.00272	-0.00084	-0.00114
80.4	0.176596	0.103955	0.059585	0.029415	0.011348		0.180913	0.114539	0.066402	0.034297	0.014459				80.4	-0.00489	-0.00749	-0.00173	-0.00219	-0.00021		0	0	0.001109	0.000304	0.000579				80.4	0.198873	0.121179	0.06174	0.03052	0.019671		0.199002	0.121359	0.068913	0.0366	0.01782				80.4	-0.00357	-0.00259	-0.00032	-0.00095
80.6	0.17697	0.103602	0.059852	0.029057	0.010959		0.181318	0.114804	0.066559	0.03438	0.014494				80.6	-0.0052	-0.00829	-0.0017	-0.00248	-0.00036		0	0	0.001111	0.000305	0.00058				80.6	0.199588	0.122271	0.062045	0.031747	0.020354		0.199433	0.121634	0.069074	0.036688	0.017863				80.6	-0.00331	-0.00325	-0.00033	-0.00135
80.8	0.177179	0.103598	0.059568	0.028872	0.010782		0.181722	0.115069	0.066717	0.034462	0.01453				80.8	-0.00554	-0.00877	-0.00139	-0.00291	-0.00048		0	0	0.001113	0.000306	0.000582				80.8	0.199801	0.123133	0.061591	0.031966	0.020748		0.199865	0.121909	0.069235	0.036775	0.017906				80.8	-0.00296	-0.0031	-0.0004	-0.00102
81	0.177755	0.103915	0.059851	0.028652	0.010657		0.182126	0.115334	0.066874	0.034545	0.014565				81	-0.00556	-0.00849	-0.00041	-0.00294	-0.00039		0	0	0.001116	0.000306	0.000583				81	0.200139	0.12315	0.061559	0.031821	0.021079		0.200296	0.122184	0.069396	0.036862	0.017949				81	-0.002	-0.00299	-0.00047	-0.0004
81.2	0.17805	0.103933	0.059123	0.028339	0.009999		0.18253	0.115599	0.067031	0.034627	0.0146				81.2	-0.00564	-0.00803	-0.00061	-0.00277	0.000402		0	0	0.001118	0.000307	0.000584				81.2	0.20084	0.123997	0.061662	0.031691	0.021423		0.200726	0.122459	0.069557	0.036949	0.017992				81.2	-0.00195	-0.00372	-0.00107	-0.00078
81.4	0.177359	0.103035	0.05845	0.027284	0.008983		0.182933	0.115864	0.067189	0.03471	0.014635				81.4	-0.00553	-0.00737	-0.00062	-0.00335	0.000496		0	0	0.00112	0.000308	0.000586				81.4	0.201901	0.124428	0.062175	0.031706	0.021669		0.201157	0.122734	0.069718	0.037037	0.018035				81.4	-0.00114	-0.00326	-0.00025	-0.00075
81.6	0.177397	0.103524	0.059152	0.027199	0.009475		0.183337	0.116129	0.067346	0.034792	0.01467				81.6	-0.0056	-0.00824	-0.00106	-0.00426	-6.09e-05		0	0	0.001122	0.000308	0.000587				81.6	0.2028	0.124441	0.061722	0.032154	0.021869		0.201587	0.123009	0.069879	0.037124	0.018078				81.6	-0.00062	-0.00325	-0.00075	-0.00099
81.8	0.177602	0.103654	0.059156	0.027253	0.009753		0.18374	0.116394	0.067503	0.034875	0.014705				81.8	-0.00592	-0.00818	-0.00149	-0.00544	-0.00064		0	0	0.001125	0.000309	0.000588				81.8	0.202801	0.124314	0.061621	0.031503	0.02197		0.202016	0.123284	0.07004	0.037211	0.018121				81.8	-0.00055	-0.00374	-0.00102	-0.00127
82	0.178231	0.104704	0.059868	0.027379	0.009599		0.184143	0.116658	0.06766	0.034957	0.01474				82	-0.00604	-0.00778	-0.00198	-0.00603	-0.00084		0	0	0.001127	0.00031	0.00059				82	0.202777	0.123995	0.060811	0.03061	0.022132		0.202446	0.123558	0.0702	0.037298	0.018164				82	-0.00107	-0.00415	-0.00155	-0.00142
82.2	0.178781	0.104991	0.060372	0.027754	0.009756		0.184546	0.116923	0.067817	0.03504	0.014776				82.2	-0.00631	-0.00735	-0.00176	-0.0059	-0.00023		0	0	0.001129	0.000311	0.000591				82.2	0.203133	0.123738	0.061084	0.030559	0.021858		0.202875	0.123832	0.070361	0.037385	0.018207				82.2	-0.00061	-0.00417	-0.00173	-0.00116
82.4	0.179023	0.10616	0.060947	0.028318	0.00988		0.184948	0.117187	0.067974	0.035122	0.014811				82.4	-0.0059	-0.0071	-0.00108	-0.00563	0.000495		0	0	0.001132	0.000311	0.000592				82.4	0.203182	0.122599	0.060597	0.029938	0.021305		0.203304	0.124107	0.070522	0.037472	0.01825				82.4	-0.00027	-0.00374	-0.0016	-0.00076
82.6	0.180077	0.106961	0.061757	0.029264	0.009981		0.185351	0.117452	0.068132	0.035205	0.014846				82.6	-0.00538	-0.00625	-0.00093	-0.00454	0.001805		0	0	0.001134	0.000312	0.000594				82.6	0.203062	0.122451	0.060732	0.029799	0.020539		0.203733	0.124381	0.070682	0.037559	0.018293				82.6	-0.00028	-0.00384	-0.00195	-0.00083
82.8	0.181395	0.107602	0.062415	0.030353	0.010556		0.185753	0.117716	0.068289	0.035287	0.014881				82.8	-0.00462	-0.00603	-0.00094	-0.00381	0.001593		0	0	0.001136	0.000313	0.000595				82.8	0.202582	0.122438	0.061059	0.029457	0.020791		0.204161	0.124655	0.070843	0.037646	0.018336				82.8	6.04e-05	-0.00311	-0.00221	-0.00024
83	0.182286	0.108342	0.063169	0.031319	0.0113		0.186155	0.11798	0.068446	0.03537	0.014916				83	-0.00422	-0.00583	-0.00042	-0.00272	0.001934		0	0	0.001138	0.000313	0.000596				83	0.203312	0.122542	0.061057	0.030278	0.021225		0.204589	0.124929	0.071003	0.037734	0.018379				83	0.000965	-0.00208	-0.00096	0.000747
83.2	0.183184	0.109129	0.063742	0.032608	0.012254		0.186556	0.118244	0.068603	0.035452	0.014951				83.2	-0.0047	-0.00635	-0.00098	-0.00257	0.001239		0	0	0.001141	0.000314	0.000598				83.2	0.204241	0.12227	0.061453	0.0309	0.02214		0.205017	0.125202	0.071164	0.037821	0.018422				83.2	0.001286	-0.00182	-0.00072	0.000335
83.4	0.184329	0.109529	0.063541	0.032545	0.012202		0.186958	0.118508	0.068759	0.035535	0.014986				83.4	-0.00472	-0.00606	-0.00103	-0.00229	0.00163		0	0	0.001143	0.000314	0.000599				83.4	0.204755	0.122883	0.062034	0.030749	0.021918		0.205444	0.125476	0.071324	0.037908	0.018465				83.4	0.001281	-0.00157	-0.00103	0.000537
83.6	0.184429	0.109659	0.06347	0.032709	0.012521		0.187359	0.118772	0.068916	0.035617	0.015022				83.6	-0.00445	-0.00588	-0.00081	-0.00179	0.001509		0	0	0.001145	0.000315	0.0006				83.6	0.205122	0.122978	0.062241	0.030399	0.022028		0.205872	0.12575	0.071485	0.037995	0.018508				83.6	0.001191	-0.00135	-0.00104	0.001067
83.8	0.184694	0.109178	0.063697	0.032667	0.012247		0.18776	0.119036	0.069073	0.035699	0.015057				83.8	-0.00393	-0.0058	-0.00059	-0.00154	0.001762		0	0	0.001147	0.000316	0.000602				83.8	0.205154	0.122866	0.062625	0.030334	0.02165		0.206299	0.126023	0.071645	0.038082	0.018551				83.8	0.000474	-0.00191	-0.00188	0.00039
84	0.185386	0.109258	0.063714	0.032882	0.01234		0.188161	0.1193	0.06923	0.035782	0.015092				84	-0.00363	-0.00578	-0.00015	-0.00155	0.001655		0	0	0.00115	0.000316	0.000603				84	0.20595	0.123523	0.063176	0.031914	0.021926		0.206725	0.126296	0.071805	0.038169	0.018594				84	0.00027	-0.0022	-0.00119	-8.46e-05
84.2	0.185383	0.10914	0.063682	0.032694	0.012128		0.188562	0.119563	0.069387	0.035864	0.015127				84.2	-0.00308	-0.00576	-0.0002	-0.00132	0.001598		0	0	0.001152	0.000317	0.000604				84.2	0.206763	0.123967	0.0637	0.032209	0.022348		0.207152	0.126569	0.071965	0.038255	0.018636				84.2	0.001151	-0.00224	-0.00114	-0.00038
84.4	0.185789	0.108884	0.063747	0.032241	0.01248		0.188962	0.119827	0.069543	0.035946	0.015162				84.4	-0.00276	-0.00562	0.000873	-0.00071	0.001187		0	0	0.001154	0.000318	0.000606				84.4	0.207217	0.123599	0.063424	0.032981	0.022406		0.207578	0.126842	0.072126	0.038342	0.018679				84.4	0.001515	-0.00247	-0.00117	-0.00069
84.6	0.186166	0.108648	0.063293	0.031957	0.012201		0.189363	0.12009	0.0697	0.036029	0.015197				84.6	-0.0036	-0.00684	1.45e-05	-0.00181	0.000541		0	0	0.001156	0.000318	0.000607				84.6	0.207457	0.123759	0.063488	0.033609	0.022396		0.208003	0.127115	0.072286	0.038429	0.018722				84.6	0.001143	-0.00263	-0.0015	-0.00124
84.8	0.186524	0.10922	0.062727	0.031734	0.011929		0.189763	0.120354	0.069857	0.036111	0.015232				84.8	-0.00411	-0.00779	0.000126	-0.00239	-0.00018		0	0	0.001159	0.000319	0.000608				84.8	0.208048	0.123851	0.063722	0.033973	0.022287		0.208429	0.127388	0.072446	0.038516	0.018765				84.8	0.002142	-0.00157	-0.00058	-0.00073
85	0.186923	0.109723	0.062299	0.031442	0.011682		0.190163	0.120617	0.070013	0.036193	0.015267				85	-0.00428	-0.00731	-0.00011	-0.00304	-1.28e-05		0	0	0.001161	0.00032	0.000609				85	0.208595	0.12363	0.064324	0.034293	0.022646		0.208854	0.127661	0.072606	0.038603	0.018808				85	0.002478	-0.00099	-0.00083	-0.00093
85.2	0.186513	0.109221	0.061676	0.030794	0.01001		0.190562	0.12088	0.07017	0.036276	0.015302				85.2	-0.00395	-0.007	-0.00056	-0.00334	0.000631		0	0	0.001163	0.00032	0.000611				85.2	0.209431	0.124156	0.065176	0.03459	0.022888		0.209279	0.127933	0.072766	0.03869	0.018851				85.2	0.001181	-0.00159	-0.00112	-0.00145
85.4	0.186086	0.109221	0.061473	0.030607	0.009451		0.190962	0.121143	0.070327	0.036358	0.015337				85.4	-0.00433	-0.0076	-0.00076	-0.00472	-1.95e-05		0	0	0.001165	0.000321	0.000612				85.4	0.210286	0.124266	0.065648	0.035134	0.023008		0.209704	0.128206	0.072926	0.038777	0.018894				85.4	0.001342	-0.00115	-0.00075	-0.00157
85.6	0.186856	0.109355	0.062128	0.030357	0.009408		0.191361	0.121406	0.070483	0.03644	0.015373				85.6	-0.00467	-0.00796	-0.00162	-0.00559	-0.0003		0	0	0.001168	0.000322	0.000613				85.6	0.211045	0.124163	0.065637	0.035297	0.02297		0.210128	0.128478	0.073086	0.038864	0.018937				85.6	0.000642	-0.00211	-0.00164	-0.00216
85.8	0.187328	0.109913	0.062304	0.030182	0.008817		0.19176	0.121669	0.07064	0.036522	0.015408				85.8	-0.00527	-0.00805	-0.00226	-0.00602	-0.00058		0	0	0.00117	0.000322	0.000615				85.8	0.211001	0.1245	0.065866	0.034518	0.022553		0.210552	0.12875	0.073245	0.03895	0.01898				85.8	0.00026	-0.00235	-0.00114	-0.00199
86	0.187878	0.110608	0.06327	0.030179	0.00839		0.192159	0.121932	0.070796	0.036605	0.015443				86	-0.0053	-0.00859	-0.00227	-0.0064	-0.00035		0	0	0.001172	0.000323	0.000616				86	0.21168	0.124649	0.065591	0.033703	0.022234		0.210976	0.129022	0.073405	0.039037	0.019023				86	-0.00055	-0.00267	-0.00104	-0.00199
86.2	0.188416	0.110877	0.06302	0.030566	0.008127		0.192557	0.122195	0.070952	0.036687	0.015478				86.2	-0.00522	-0.00827	-0.00233	-0.00583	-0.00014		0	0	0.001174	0.000324	0.000617				86.2	0.212359	0.12458	0.066173	0.03368	0.021319		0.211399	0.129294	0.073565	0.039124	0.019066				86.2	-0.00033	-0.00233	-8.82e-06	-0.00156
86.4	0.189568	0.112149	0.063227	0.031463	0.008275		0.192956	0.122457	0.071109	0.036769	0.015513				86.4	-0.00457	-0.00795	-0.00197	-0.00533	2.92e-05		0	0	0.001177	0.000324	0.000619				86.4	0.212286	0.124752	0.065815	0.033415	0.020979		0.211823	0.129566	0.073725	0.039211	0.019108				86.4	-0.00062	-0.0021	0.000628	-0.00106
86.6	0.190553	0.111969	0.063689	0.032091	0.008529		0.193354	0.12272	0.071265	0.036851	0.015548				86.6	-0.00436	-0.00737	-0.00162	-0.0044	-4.49e-05		0	0	0.001179	0.000325	0.00062				86.6	0.21347	0.125987	0.066344	0.034504	0.020919		0.212246	0.129837	0.073884	0.039297	0.019151				86.6	-0.00114	-0.00288	-0.00023	-0.00133
86.8	0.191469	0.11237	0.064164	0.032612	0.009166		0.193752	0.122982	0.071421	0.036933	0.015583				86.8	-0.00424	-0.00799	-0.00186	-0.00459	-0.00022		0	0	0.001181	0.000326	0.000621				86.8	0.213684	0.126333	0.066448	0.03487	0.020851		0.212668	0.130109	0.074044	0.039384	0.019194				86.8	-0.00138	-0.00265	0.000237	-0.00064
87	0.192012	0.112765	0.064265	0.03298	0.009234		0.19415	0.123245	0.071578	0.037016	0.015618				87	-0.005	-0.00855	-0.0024	-0.00473	-0.00048		0	0	0.001183	0.000326	0.000623				87	0.214329	0.126375	0.066499	0.035117	0.021243		0.213091	0.13038	0.074203	0.039471	0.019237				87	-0.00161	-0.00268	0.000647	-0.00039
87.2	0.192452	0.112592	0.064055	0.03324	0.009253		0.194547	0.123507	0.071734	0.037098	0.015653				87.2	-0.00525	-0.00868	-0.00184	-0.00445	-0.00136		0	0	0.001186	0.000327	0.000624				87.2	0.214856	0.126872	0.066891	0.03504	0.021469		0.213513	0.130652	0.074363	0.039558	0.01928				87.2	-0.00192	-0.00293	0.00104	-0.00021
87.4	0.192223	0.111741	0.063566	0.032594	0.008508		0.194945	0.123769	0.07189	0.03718	0.015688				87.4	-0.00466	-0.00792	-0.00103	-0.00365	-0.0007		0	0	0.001188	0.000328	0.000625				87.4	0.215029	0.128011	0.067183	0.03461	0.021166		0.213935	0.130923	0.074522	0.039644	0.019323				87.4	-0.00274	-0.00355	0.000673	0.000199
87.6	0.192071	0.111691	0.064001	0.033259	0.009123		0.195342	0.124031	0.072046	0.037262	0.015723				87.6	-0.00466	-0.00745	-0.00061	-0.00279	-0.00068		0	0	0.00119	0.000328	0.000627				87.6	0.214983	0.128356	0.066442	0.034376	0.021213		0.214356	0.131194	0.074682	0.039731	0.019366				87.6	-0.003	-0.00402	2.49e-05	-0.00028
87.8	0.191899	0.111462	0.064161	0.033248	0.008391		0.195739	0.124293	0.072202	0.037344	0.015758				87.8	-0.00419	-0.00743	-5.07e-05	-0.00209	-0.00042		0	0	0.001192	0.000329	0.000628				87.8	0.215498	0.128981	0.066333	0.034693	0.022146		0.214777	0.131465	0.074841	0.039817	0.019408				87.8	-0.00385	-0.00456	8.18e-06	-0.00079
88	0.192143	0.111614	0.063987	0.032968	0.008532		0.196136	0.124555	0.072358	0.037426	0.015793				88	-0.00366	-0.00674	0.000209	-0.00131	0.000284		0	0	0.001194	0.00033	0.000629				88	0.216448	0.129912	0.06697	0.03546	0.022269		0.215198	0.131736	0.075	0.039904	0.019451				88	-0.00341	-0.00455	0.000519	-0.00086
88.2	0.192717	0.112049	0.064148	0.033462	0.009344		0.196532	0.124817	0.072514	0.037508	0.015828				88.2	-0.00323	-0.00637	0.000638	-0.00076	0.0006		0	0	0.001197	0.00033	0.00063				88.2	0.216044	0.129952	0.066217	0.034703	0.022318		0.215619	0.132006	0.07516	0.039991	0.019494				88.2	-0.00338	-0.00484	-0.00022	-0.00111
88.4	0.193384	0.111584	0.063583	0.033097	0.009567		0.196928	0.125078	0.07267	0.03759	0.015863				88.4	-0.00371	-0.0071	0.000615	-0.00089	0.000508		0	0	0.001199	0.000331	0.000632				88.4	0.215845	0.129584	0.06568	0.034605	0.022207		0.21604	0.132277	0.075319	0.040077	0.019537				88.4	-0.00314	-0.00463	-0.00047	-0.00134
88.6	0.193391	0.111911	0.063398	0.033282	0.009328		0.197325	0.12534	0.072826	0.037672	0.015898				88.6	-0.00419	-0.00781	5.09e-05	-0.00145	0.001272		0	0	0.001201	0.000332	0.000633				88.6	0.215536	0.129414	0.065387	0.034486	0.02178		0.21646	0.132547	0.075478	0.040164	0.01958				88.6	-0.00219	-0.0036	-0.00078	-0.00101
88.8	0.193286	0.112129	0.063511	0.033025	0.009357		0.19772	0.125601	0.072982	0.037755	0.015933				88.8	-0.00468	-0.00768	0.000706	-0.0016	0.001629		0	0	0.001203	0.000332	0.000634				88.8	0.216465	0.130161	0.06609	0.034754	0.021775		0.21688	0.132818	0.075637	0.04025	0.019622				88.8	-0.00174	-0.00289	-0.0007	-0.00085
89	0.192808	0.111786	0.063294	0.032728	0.008543		0.198116	0.125863	0.073138	0.037837	0.015968				89	-0.00452	-0.00698	0.000485	-0.00196	0.002821		0	0	0.001206	0.000333	0.000636				89	0.21678	0.130913	0.066442	0.034829	0.021828		0.217299	0.133088	0.075796	0.040337	0.019665				89	-0.00214	-0.00311	-0.00174	-0.00091
89.2	0.193008	0.11147	0.063512	0.032649	0.008179		0.198512	0.126124	0.073294	0.037919	0.016003				89.2	-0.00406	-0.00693	0.000796	-0.00188	0.003457		0	0	0.001208	0.000334	0.000637				89.2	0.217178	0.131529	0.066894	0.034823	0.021565		0.217719	0.133358	0.075955	0.040423	0.019708				89.2	-0.00228	-0.00277	-0.00178	-0.00135
89.4	0.193431	0.111882	0.064143	0.032777	0.008425		0.198907	0.126385	0.07345	0.038001	0.016038				89.4	-0.00419	-0.0068	0.000743	-0.00208	0.003231		0	0	0.00121	0.000334	0.000638				89.4	0.217332	0.131368	0.066361	0.034567	0.021176		0.218138	0.133628	0.076114	0.04051	0.019751				89.4	-0.00161	-0.00207	-0.00116	-0.0013
89.6	0.19421	0.112171	0.064773	0.032217	0.008768		0.199302	0.126647	0.073606	0.038083	0.016073				89.6	-0.00429	-0.00674	0.000287	-0.00202	0.003569		0	0	0.001212	0.000335	0.00064				89.6	0.217519	0.130775	0.066313	0.033725	0.020205		0.218556	0.133898	0.076273	0.040596	0.019794				89.6	-0.00177	-0.00279	-0.00157	-0.00222
89.8	0.195153	0.113992	0.065779	0.032561	0.009216		0.199697	0.126908	0.073761	0.038165	0.016108				89.8	-0.00445	-0.00647	0.00016	-0.00167	0.004034		0	0	0.001214	0.000336	0.000641				89.8	0.218072	0.130567	0.06633	0.033686	0.019757		0.218975	0.134167	0.076432	0.040683	0.019836				89.8	-0.00092	-0.00239	-0.00076	-0.0018
90	0.19563	0.114769	0.06617	0.032517	0.009913		0.200092	0.127169	0.073917	0.038247	0.016143				90	-0.00439	-0.00658	-0.00027	-0.00182	0.003839		0	0	0.001217	0.000336	0.000642				90	0.218765	0.130419	0.066196	0.033217	0.019158		0.219393	0.134437	0.076591	0.040769	0.019879				90	-0.0006	-0.00181	-0.00032	-0.00188
90.2	0.196794	0.116211	0.066436	0.032779	0.010572		0.200486	0.127429	0.074073	0.038329	0.016178				90.2	-0.00443	-0.00582	-0.00026	-0.00138	0.003662		0	0	0.001219	0.000337	0.000644				90.2	0.219524	0.130061	0.066476	0.033754	0.01907		0.219811	0.134707	0.076749	0.040856	0.019922				90.2	-0.00022	-0.00167	-0.00014	-0.00204
90.4	0.197801	0.116864	0.067386	0.033296	0.011535		0.20088	0.12769	0.074228	0.03841	0.016213				90.4	-0.00449	-0.0059	-0.00021	-0.00144	0.003531		0	0	0.001221	0.000338	0.000645				90.4	0.219588	0.130253	0.066628	0.034341	0.018874		0.220228	0.134976	0.076908	0.040942	0.019965				90.4	-0.00047	-0.002	-0.00042	-0.00206
90.6	0.198071	0.116363	0.067418	0.032784	0.011845		0.201274	0.127951	0.074384	0.038492	0.016248				90.6	-0.00484	-0.00601	-0.00053	-0.00106	0.003535		0	0	0.001223	0.000338	0.000646				90.6	0.220504	0.130536	0.066854	0.034884	0.019273		0.220646	0.135245	0.077067	0.041028	0.020007				90.6	-0.00091	-0.00239	-0.00125	-0.00305
90.8	0.198764	0.116998	0.067289	0.032847	0.011926		0.201668	0.128212	0.074539	0.038574	0.016283				90.8	-0.00518	-0.00588	-0.0011	-0.00145	0.00376		0	0	0.001225	0.000339	0.000647				90.8	0.220549	0.130571	0.067544	0.035133	0.019493		0.221063	0.135514	0.077225	0.041115	0.02005				90.8	-0.00091	-0.00133	-0.00047	-0.00296
91	0.198991	0.117225	0.067074	0.03272	0.011553		0.202062	0.128472	0.074695	0.038656	0.016318				91	-0.00517	-0.00497	-0.0005	-0.00085	0.003768		0	0	0.001228	0.000339	0.000649				91	0.221174	0.131151	0.067914	0.03588	0.020453		0.22148	0.135783	0.077384	0.041201	0.020093				91	-0.00155	-0.0023	-0.00063	-0.00332
91.2	0.19909	0.117005	0.066824	0.032572	0.011301		0.202455	0.128733	0.07485	0.038738	0.016353				91.2	-0.00505	-0.00458	6.16e-06	-0.00033	0.00358		0	0	0.00123	0.00034	0.00065				91.2	0.22212	0.131828	0.068201	0.036098	0.020812		0.221896	0.136052	0.077543	0.041287	0.020136				91.2	-0.00155	-0.00267	-0.00038	-0.00322
91.4	0.199658	0.116612	0.066514	0.032408	0.010908		0.202849	0.128993	0.075006	0.03882	0.016388				91.4	-0.00545	-0.00483	-0.0004	-0.0004	0.003415		0	0	0.001232	0.000341	0.000651				91.4	0.222828	0.132345	0.067845	0.035856	0.020739		0.222312	0.136321	0.077701	0.041374	0.020178				91.4	-0.00167	-0.00344	-0.00106	-0.00354
91.6	0.200339	0.11707	0.066837	0.032703	0.011351		0.203242	0.129253	0.075161	0.038902	0.016423				91.6	-0.00647	-0.00526	-0.00096	-0.00056	0.002615		0	0	0.001234	0.000341	0.000653				91.6	0.223187	0.132236	0.067602	0.035538	0.020953		0.222728	0.13659	0.077859	0.04146	0.020221				91.6	-0.00169	-0.00369	-0.00118	-0.00359
91.8	0.201285	0.117744	0.066918	0.032604	0.01114		0.203634	0.129513	0.075317	0.038984	0.016458				91.8	-0.0062	-0.00543	-0.00076	-0.00044	0.002794		0	0	0.001236	0.000342	0.000654				91.8	0.223762	0.132668	0.067723	0.035607	0.021784		0.223144	0.136858	0.078018	0.041546	0.020264				91.8	-0.00172	-0.00387	-0.00074	-0.00311
92	0.201612	0.117343	0.066979	0.032442	0.011757		0.204027	0.129773	0.075472	0.039066	0.016493				92	-0.00609	-0.00508	-0.00068	-0.00054	0.003103		0	0	0.001238	0.000343	0.000655				92	0.224306	0.13336	0.068031	0.036	0.022174		0.22356	0.137126	0.078176	0.041632	0.020306				92	-0.00117	-0.00428	-0.00083	-0.00261
92.2	0.202322	0.116936	0.066868	0.032384	0.011587		0.20442	0.130033	0.075627	0.039147	0.016528				92.2	-0.00638	-0.00659	-0.0014	-0.00144	0.00255		0	0	0.001241	0.000343	0.000657				92.2	0.224474	0.133716	0.068138	0.035772	0.022937		0.223975	0.137395	0.078334	0.041719	0.020349				92.2	-0.00151	-0.00501	-0.00139	-0.0022
92.4	0.202539	0.116228	0.06617	0.031368	0.010581		0.204812	0.130293	0.075783	0.039229	0.016563				92.4	-0.0067	-0.0079	-0.00203	-0.00205	0.002193		0	0	0.001243	0.000344	0.000658				92.4	0.22526	0.134071	0.068412	0.035913	0.023334		0.22439	0.137663	0.078493	0.041805	0.020392				92.4	-0.00049	-0.00487	-0.00106	-0.00134
92.6	0.202646	0.116406	0.066459	0.031687	0.010359		0.205204	0.130553	0.075938	0.039311	0.016598				92.6	-0.00699	-0.0082	-0.00238	-0.00292	0.001988		0	0	0.001245	0.000345	0.000659				92.6	0.226218	0.135224	0.068863	0.036527	0.023319		0.224804	0.137931	0.078651	0.041891	0.020434				92.6	-9.18e-05	-0.00499	-0.00124	-0.00062
92.8	0.20257	0.116515	0.066624	0.031429	0.010363		0.205596	0.130813	0.076093	0.039393	0.016633				92.8	-0.00649	-0.00787	-0.00194	-0.00301	0.001642		0	0	0.001247	0.000345	0.00066				92.8	0.2276	0.136496	0.069411	0.036577	0.024417		0.225218	0.138199	0.078809	0.041977	0.020477				92.8	-0.00071	-0.00538	-0.00159	-0.00043
93	0.203119	0.116332	0.066568	0.031723	0.010441		0.205987	0.131072	0.076248	0.039475	0.016668				93	-0.00659	-0.00838	-0.0026	-0.00385	0.000806		0	0	0.001249	0.000346	0.000662				93	0.228184	0.136813	0.069478	0.037199	0.024912		0.225632	0.138467	0.078967	0.042063	0.02052				93	-0.00027	-0.0051	-0.00218	-1.28e-05
93.2	0.203633	0.116854	0.066759	0.031877	0.01091		0.206379	0.131332	0.076403	0.039556	0.016703				93.2	-0.00678	-0.00882	-0.00256	-0.00434	-1.14e-05		0	0	0.001251	0.000347	0.000663				93.2	0.228325	0.137246	0.069408	0.037383	0.025037		0.226046	0.138734	0.079125	0.04215	0.020562				93.2	-3.08e-05	-0.00468	-0.00152	3.53e-05
93.4	0.203902	0.11766	0.067165	0.031792	0.010694		0.20677	0.131591	0.076558	0.039638	0.016738				93.4	-0.00747	-0.00895	-0.00328	-0.0049	-0.0008		0	0	0.001254	0.000347	0.000664				93.4	0.228447	0.136764	0.068983	0.03726	0.02503		0.22646	0.139002	0.079283	0.042236	0.020605				93.4	-0.00055	-0.00506	-0.0018	0.000299
93.6	0.203998	0.118398	0.0672	0.032042	0.011336		0.207161	0.13185	0.076713	0.03972	0.016773				93.6	-0.00845	-0.00965	-0.00385	-0.00578	-0.0018		0	0	0.001256	0.000348	0.000666				93.6	0.229175	0.136823	0.068995	0.036911	0.024913		0.226873	0.139269	0.079441	0.042322	0.020648				93.6	-0.00038	-0.00551	-0.00195	0.00025
93.8	0.204334	0.119529	0.068003	0.032472	0.011987		0.207552	0.13211	0.076868	0.039802	0.016808				93.8	-0.00848	-0.00969	-0.00439	-0.00612	-0.00169		0	0	0.001258	0.000349	0.000667				93.8	0.229625	0.137188	0.068607	0.037356	0.024894		0.227286	0.139536	0.079599	0.042408	0.02069				93.8	-0.00012	-0.00509	-0.00134	0.000984
94	0.204221	0.119763	0.068024	0.032517	0.011808		0.207942	0.132369	0.077023	0.039883	0.016843				94	-0.00807	-0.00972	-0.00472	-0.0062	-0.00246		0	0	0.00126	0.000349	0.000668				94	0.229845	0.137619	0.068841	0.036881	0.025038		0.227698	0.139804	0.079757	0.042494	0.020733				94	-0.00012	-0.00418	-0.00106	0.001317
94.2	0.204828	0.120915	0.068661	0.033177	0.011834		0.208333	0.132628	0.077178	0.039965	0.016877				94.2	-0.00868	-0.00947	-0.00473	-0.00591	-0.00283		0	0	0.001262	0.00035	0.00067				94.2	0.229514	0.137106	0.068787	0.036299	0.025104		0.228111	0.140071	0.079915	0.04258	0.020776				94.2	0.000149	-0.00336	-0.00059	0.001159
94.4	0.205429	0.121367	0.068849	0.03409	0.01202		0.208723	0.132887	0.077333	0.040047	0.016912				94.4	-0.00864	-0.00901	-0.00491	-0.00543	-0.0025		0	0	0.001264	0.00035	0.000671				94.4	0.228882	0.137541	0.068783	0.035837	0.025275		0.228523	0.140338	0.080072	0.042666	0.020818				94.4	0.00094	-0.00203	0.00077	0.001894
94.6	0.205698	0.122044	0.068657	0.034025	0.012472		0.209113	0.133146	0.077488	0.040128	0.016947				94.6	-0.0085	-0.00858	-0.00454	-0.00498	-0.00238		0	0	0.001267	0.000351	0.000672				94.6	0.228477	0.13762	0.068921	0.035423	0.025587		0.228935	0.140605	0.08023	0.042752	0.020861				94.6	0.000917	-0.00186	0.000781	0.001029
94.8	0.205972	0.122515	0.069057	0.034523	0.012959		0.209503	0.133405	0.077643	0.04021	0.016982				94.8	-0.00769	-0.00747	-0.00371	-0.00455	-0.00177		0	0	0.001269	0.000352	0.000673				94.8	0.228106	0.137737	0.069064	0.035198	0.02512		0.229346	0.140871	0.080388	0.042838	0.020904				94.8	0.000754	-0.00108	0.001201	0.000949
95	0.206581	0.122843	0.06957	0.035145	0.012475		0.209892	0.133663	0.077798	0.040292	0.017017				95	-0.00731	-0.00708	-0.00297	-0.00439	-0.00095		0	0	0.001271	0.000352	0.000675				95	0.228008	0.137604	0.068958	0.034477	0.024784		0.229758	0.141138	0.080545	0.042924	0.020946				95	0.00053	-0.00128	0.000845	0.000947
95.2	0.206678	0.123148	0.070226	0.035196	0.012313		0.210281	0.133922	0.077952	0.040373	0.017052				95.2	-0.00763	-0.00718	-0.00334	-0.00496	-0.0007		0	0	0.001273	0.000353	0.000676				95.2	0.228194	0.137435	0.068746	0.033381	0.023791		0.230169	0.141404	0.080703	0.04301	0.020989				95.2	0.001545	-0.0003	0.00178	0.001338
95.4	0.207539	0.123553	0.070936	0.03496	0.011855		0.210671	0.13418	0.078107	0.040455	0.017087				95.4	-0.00763	-0.00754	-0.00353	-0.00492	-0.00072		0	0	0.001275	0.000354	0.000677				95.4	0.228869	0.137443	0.068898	0.032989	0.023219		0.230579	0.141671	0.08086	0.043096	0.021031				95.4	0.002499	-2.59e-05	0.00249	0.00146
95.6	0.208542	0.124533	0.072294	0.035607	0.012343		0.21106	0.134439	0.078262	0.040536	0.017122				95.6	-0.00742	-0.00673	-0.00194	-0.00437	0.00016		0	0	0.001277	0.000354	0.000679				95.6	0.229182	0.137365	0.068636	0.032913	0.023277		0.23099	0.141937	0.081018	0.043182	0.021074				95.6	0.002818	0.000156	0.002514	0.001371
95.8	0.208916	0.124621	0.072482	0.035681	0.011938		0.211448	0.134697	0.078416	0.040618	0.017157				95.8	-0.00714	-0.00629	-0.00184	-0.00446	0.00087		0	0	0.00128	0.000355	0.00068				95.8	0.229406	0.137314	0.068979	0.032905	0.023396		0.2314	0.142203	0.081175	0.043268	0.021116				95.8	0.003816	0.000566	0.003343	0.001849
96	0.208815	0.123943	0.072574	0.0353	0.011416		0.211837	0.134955	0.078571	0.0407	0.017192				96	-0.00634	-0.00653	-0.00193	-0.00449	0.001559		0	0	0.001282	0.000356	0.000681				96	0.230052	0.138105	0.069047	0.033201	0.023407		0.23181	0.142469	0.081333	0.043354	0.021159				96	0.004105	0.000981	0.003626	0.002753
96.2	0.209532	0.123509	0.072443	0.03477	0.010246		0.212225	0.135213	0.078726	0.040781	0.017226				96.2	-0.00608	-0.0074	-0.00178	-0.00476	0.002219		0	0	0.001284	0.000356	0.000682				96.2	0.23099	0.138648	0.070264	0.033849	0.023415		0.23222	0.142735	0.08149	0.043439	0.021202				96.2	0.003906	0.00077	0.003697	0.003693
96.4	0.210016	0.123748	0.072028	0.034529	0.009598		0.212613	0.135472	0.07888	0.040863	0.017261				96.4	-0.00551	-0.00776	-0.00136	-0.00449	0.00227		0	0	0.001286	0.000357	0.000684				96.4	0.231831	0.139143	0.070773	0.034446	0.023495		0.232629	0.143001	0.081647	0.043525	0.021244				96.4	0.004087	0.000195	0.003555	0.003902
96.6	0.211074	0.124013	0.072626	0.035305	0.009956		0.213001	0.135729	0.079035	0.040944	0.017296				96.6	-0.0048	-0.00781	-0.00094	-0.00432	0.002491		0	0	0.001288	0.000358	0.000685				96.6	0.233321	0.1393	0.071223	0.035391	0.023567		0.233038	0.143266	0.081804	0.043611	0.021287				96.6	0.002952	-0.00037	0.002092	0.003678
96.8	0.211834	0.124267	0.072613	0.034704	0.010364		0.213389	0.135987	0.079189	0.041026	0.017331				96.8	-0.00391	-0.00746	-0.00062	-0.00376	0.003155		0	0	0.00129	0.000358	0.000686				96.8	0.234245	0.139226	0.07245	0.03628	0.024515		0.233447	0.143532	0.081962	0.043697	0.021329				96.8	0.002429	-0.00071	0.001746	0.004179
97	0.212739	0.124225	0.072338	0.034876	0.010528		0.213777	0.136245	0.079343	0.041107	0.017366				97	-0.00414	-0.00787	-0.0008	-0.00437	0.002974		0	0	0.001292	0.000359	0.000688				97	0.235134	0.139017	0.072535	0.037365	0.023851		0.233855	0.143797	0.082119	0.043783	0.021372				97	0.002221	-0.00054	0.001526	0.004415
97.2	0.21297	0.124441	0.071801	0.03402	0.010247		0.214164	0.136503	0.079498	0.041189	0.017401				97.2	-0.00425	-0.0077	-0.00049	-0.00452	0.003497		0	0	0.001294	0.000359	0.000689				97.2	0.235471	0.139729	0.073205	0.037743	0.023821		0.234264	0.144062	0.082276	0.043869	0.021414				97.2	0.001634	-0.00113	0.001932	0.004276
97.4	0.213238	0.12417	0.071459	0.033756	0.010211		0.214551	0.13676	0.079652	0.04127	0.017436				97.4	-0.00447	-0.00805	-0.00055	-0.00513	0.003012		0	0	0.001297	0.00036	0.00069				97.4	0.236675	0.139984	0.073624	0.039021	0.024047		0.234672	0.144327	0.082433	0.043954	0.021457				97.4	0.001034	-0.00161	0.000989	0.003817
97.6	0.213427	0.124111	0.071459	0.033962	0.010756		0.214938	0.137018	0.079806	0.041352	0.01747				97.6	-0.00455	-0.00888	-0.00059	-0.00528	0.002723		0	0	0.001299	0.000361	0.000691				97.6	0.23721	0.140261	0.073811	0.03868	0.024208		0.235079	0.144593	0.08259	0.04404	0.021499				97.6	0.001082	-0.00223	0.000575	0.003676
97.8	0.213983	0.124515	0.071516	0.033757	0.011101		0.215325	0.137275	0.079961	0.041433	0.017505				97.8	-0.00457	-0.009	-0.00078	-0.00561	0.002796		0	0	0.001301	0.000361	0.000693				97.8	0.237679	0.140358	0.073755	0.038713	0.023961		0.235487	0.144857	0.082747	0.044126	0.021542				97.8	0.000967	-0.00227	0.000606	0.002819
98	0.214243	0.124626	0.071223	0.03362	0.010872		0.215711	0.137533	0.080115	0.041515	0.01754				98	-0.00484	-0.00861	-0.00033	-0.00521	0.002785		0	0	0.001303	0.000362	0.000694				98	0.238523	0.141231	0.074631	0.038553	0.024401		0.235894	0.145122	0.082904	0.044211	0.021584				98	0.001313	-0.00209	0.00062	0.002005
98.2	0.214815	0.12561	0.071218	0.033745	0.011442		0.216098	0.13779	0.080269	0.041596	0.017575				98.2	-0.00513	-0.00807	-0.00024	-0.00511	0.002918		0	0	0.001305	0.000363	0.000695				98.2	0.238544	0.141157	0.074512	0.038736	0.024382		0.236301	0.145387	0.08306	0.044297	0.021627				98.2	0.001476	-0.00209	0.001423	0.00142
98.4	0.215648	0.126165	0.071266	0.0339	0.012003		0.216484	0.138047	0.080423	0.041677	0.01761				98.4	-0.00507	-0.00808	-0.00053	-0.00498	0.0028		0	0	0.001307	0.000363	0.000697				98.4	0.238557	0.141959	0.074567	0.038666	0.02416		0.236708	0.145651	0.083217	0.044383	0.02167				98.4	0.001857	-0.00229	0.001632	0.001167
98.6	0.215723	0.126068	0.071409	0.033265	0.012499		0.21687	0.138304	0.080577	0.041759	0.017645				98.6	-0.00447	-0.00802	-0.00028	-0.00482	0.002948		0	0	0.001309	0.000364	0.000698				98.6	0.238515	0.142154	0.074782	0.038659	0.024273		0.237114	0.145916	0.083374	0.044468	0.021712				98.6	0.001595	-0.00347	0.001018	-0.00018
98.8	0.215508	0.125545	0.071466	0.033368	0.012108		0.217256	0.138561	0.080732	0.04184	0.01768				98.8	-0.00418	-0.00782	-9.85e-05	-0.00535	0.002855		0	0	0.001311	0.000365	0.000699				98.8	0.238762	0.142262	0.074213	0.038284	0.023759		0.23752	0.14618	0.083531	0.044554	0.021754				98.8	0.002013	-0.00331	0.001056	-0.00067
99	0.215699	0.126106	0.07248	0.033406	0.011964		0.217641	0.138818	0.080886	0.041922	0.017714				99	-0.00501	-0.00874	-0.00109	-0.00597	0.001862		0	0	0.001314	0.000365	0.0007				99	0.239031	0.142472	0.074545	0.038005	0.02394		0.237926	0.146444	0.083687	0.04464	0.021797				99	0.002301	-0.00346	0.000876	-0.00076
99.2	0.216439	0.127125	0.073458	0.03385	0.012306		0.218027	0.139075	0.08104	0.042003	0.017749				99.2	-0.00536	-0.00852	-0.00138	-0.00594	0.001772		0	0	0.001316	0.000366	0.000702				99.2	0.239049	0.142843	0.074031	0.037643	0.023182		0.238331	0.146708	0.083844	0.044725	0.021839				99.2	0.002978	-0.00298	0.001948	-0.0006
99.4	0.217384	0.128332	0.074349	0.034271	0.013001		0.218412	0.139332	0.081194	0.042084	0.017784				99.4	-0.00528	-0.00854	-0.00143	-0.00562	0.001421		0	0	0.001318	0.000366	0.000703				99.4	0.239612	0.143146	0.074173	0.037298	0.023298		0.238737	0.146972	0.084	0.044811	0.021882				99.4	0.002936	-0.00314	0.001607	-0.00072
99.6	0.218034	0.129285	0.074871	0.035282	0.013752		0.218797	0.139588	0.081348	0.042166	0.017819				99.6	-0.00588	-0.00844	-0.00095	-0.00565	0.000888		0	0	0.00132	0.000367	0.000704				99.6	0.239856	0.143417	0.073771	0.037011	0.023451		0.239142	0.147236	0.084157	0.044896	0.021924				99.6	0.003709	-0.00256	0.002072	-0.00019
99.8	0.217937	0.129558	0.074594	0.03561	0.013373		0.219181	0.139845	0.081501	0.042247	0.017854				99.8	-0.00636	-0.00904	-0.00225	-0.00619	0.000103		0	0	0.001322	0.000368	0.000706				99.8	0.240201	0.143529	0.074474	0.036906	0.022875		0.239546	0.1475	0.084313	0.044982	0.021967				99.8	0.004298	-0.00203	0.002809	0.000287
100	0.218998	0.130088	0.075321	0.035817	0.013387		0.219566	0.140101	0.081655	0.042328	0.017888				100	-0.00573	-0.00907	-0.00182	-0.0061	0.00023		0	0	0.001324	0.000368	0.000707				100	0.240731	0.144121	0.074065	0.036908	0.022729		0.239951	0.147764	0.08447	0.045068	0.022009				100	0.003416	-0.00242	0.002106	0.000797
100.2	0.21949	0.130576	0.075203	0.03661	0.013219		0.21995	0.140358	0.081809	0.04241	0.017923				100.2	-0.00577	-0.00917	-0.00163	-0.00638	0.000731		0	0	0.001326	0.000369	0.000708				100.2	0.240806	0.144099	0.074691	0.036929	0.022826		0.240355	0.148027	0.084626	0.045153	0.022052				100.2	0.003081	-0.00325	0.00164	0.000922
100.4	0.219748	0.130857	0.074828	0.03674	0.012817		0.220334	0.140614	0.081963	0.042491	0.017958				100.4	-0.0052	-0.00917	-0.00205	-0.00594	0.000402		0	0	0.001328	0.00037	0.000709				100.4	0.240987	0.144256	0.074483	0.036427	0.022574		0.240759	0.14829	0.084782	0.045239	0.022094				100.4	0.002185	-0.00365	0.001062	0.000408
100.6	0.220205	0.130852	0.074619	0.037283	0.012688		0.220718	0.14087	0.082117	0.042572	0.017993				100.6	-0.00477	-0.00838	-0.00223	-0.00563	0.000825		0	0	0.00133	0.00037	0.000711				100.6	0.241605	0.143997	0.07469	0.036508	0.02192		0.241163	0.148554	0.084939	0.045324	0.022137				100.6	0.001645	-0.00324	0.000235	0.000101
100.8	0.220361	0.131187	0.074381	0.036419	0.012754		0.221102	0.141126	0.08227	0.042654	0.018028				100.8	-0.00512	-0.00809	-0.00257	-0.0057	0.000628		0	0	0.001332	0.000371	0.000712				100.8	0.241777	0.144633	0.075289	0.036481	0.022185		0.241566	0.148817	0.085095	0.04541	0.022179				100.8	0.001626	-0.00321	0.00048	-9.82e-05
101	0.220504	0.131362	0.074297	0.036875	0.0126		0.221486	0.141382	0.082424	0.042735	0.018062				101	-0.00483	-0.00759	-0.00177	-0.00567	0.000955		0	0	0.001335	0.000372	0.000713				101	0.242667	0.144916	0.074732	0.036652	0.021884		0.241969	0.14908	0.085251	0.045495	0.022221				101	0.000727	-0.00298	-0.00011	-0.00083
101.2	0.220535	0.131343	0.07397	0.035988	0.01286		0.221869	0.141638	0.082578	0.042816	0.018097				101.2	-0.00452	-0.00693	-0.00101	-0.00483	0.00138		0	0	0.001337	0.000372	0.000714				101.2	0.242563	0.145469	0.075093	0.036863	0.022823		0.242372	0.149343	0.085407	0.04558	0.022264				101.2	0.000192	-0.0027	-0.00034	-0.00094
101.4	0.220321	0.130839	0.074223	0.036056	0.013143		0.222252	0.141894	0.082731	0.042897	0.018132				101.4	-0.00448	-0.00755	-0.00043	-0.00445	0.00098		0	0	0.001339	0.000373	0.000716				101.4	0.243451	0.146133	0.075161	0.037897	0.02326		0.242775	0.149606	0.085563	0.045666	0.022306				101.4	-0.0008	-0.00292	-0.0012	-0.00166
101.6	0.220655	0.131037	0.074392	0.036041	0.013465		0.222635	0.142149	0.082885	0.042978	0.018167				101.6	-0.00413	-0.0068	-0.00055	-0.00405	0.001384		0	0	0.001341	0.000373	0.000717				101.6	0.244338	0.147086	0.07506	0.037744	0.023559		0.243177	0.149868	0.085719	0.045751	0.022349				101.6	-0.00162	-0.00272	-0.00157	-0.00223
101.8	0.22078	0.131169	0.074449	0.035771	0.013273		0.223018	0.142405	0.083039	0.04306	0.018201				101.8	-0.00414	-0.0058	0.000135	-0.00388	0.001838		0	0	0.001343	0.000374	0.000718				101.8	0.245298	0.147431	0.075484	0.038505	0.023639		0.243579	0.150131	0.085875	0.045837	0.022391				101.8	-0.00226	-0.00269	-0.00163	-0.00329
102	0.219857	0.13037	0.073327	0.034954	0.012203		0.2234	0.142661	0.083192	0.043141	0.018236				102	-0.00409	-0.00575	0.000404	-0.00342	0.002234		0	0	0.001345	0.000375	0.00072				102	0.245406	0.14781	0.075399	0.038505	0.023794		0.243981	0.150393	0.086031	0.045922	0.022434				102	-0.00287	-0.00263	-0.00212	-0.00331
102.2	0.219776	0.130594	0.073176	0.034647	0.011597		0.223783	0.142916	0.083346	0.043222	0.018271				102.2	-0.0037	-0.00531	8.79e-05	-0.00343	0.002236		0	0	0.001347	0.000375	0.000721				102.2	0.245549	0.147579	0.075459	0.038881	0.023766		0.244382	0.150655	0.086187	0.046007	0.022476				102.2	-0.00245	-0.00237	-0.002	-0.00234
102.4	0.220122	0.130303	0.073353	0.034424	0.010676		0.224165	0.143171	0.083499	0.043303	0.018306				102.4	-0.0038	-0.00533	-6.24e-05	-0.0029	0.001988		0	0	0.001349	0.000376	0.000722				102.4	0.245431	0.147629	0.075616	0.03887	0.023272		0.244784	0.150918	0.086343	0.046093	0.022518				102.4	-0.00207	-0.00159	-0.00162	-0.00177
102.6	0.220065	0.129529	0.072969	0.033816	0.009943		0.224547	0.143427	0.083652	0.043384	0.018341				102.6	-0.00317	-0.00453	0.000629	-0.00267	0.002436		0	0	0.001351	0.000377	0.000723				102.6	0.245642	0.147589	0.075641	0.039465	0.023808		0.245185	0.15118	0.086499	0.046178	0.022561				102.6	-0.00226	-0.00171	-0.00168	-0.00195
102.8	0.22042	0.129532	0.073422	0.034248	0.009682		0.224928	0.143682	0.083806	0.043465	0.018375				102.8	-0.00346	-0.00515	0.0007	-0.0029	0.001508		0	0	0.001353	0.000377	0.000725				102.8	0.245698	0.147547	0.075924	0.039225	0.023682		0.245585	0.151442	0.086654	0.046263	0.022603				102.8	-0.00236	-0.00128	-0.00207	-0.00139
103	0.221653	0.130691	0.074696	0.034438	0.010645		0.22531	0.143937	0.083959	0.043547	0.01841				103	-0.0036	-0.00568	0.000936	-0.00249	0.001424		0	0	0.001355	0.000378	0.000726				103	0.245421	0.14732	0.075597	0.038915	0.023313		0.245986	0.151703	0.08681	0.046348	0.022645				103	-0.00266	-0.00102	-0.00236	-0.00122
103.2	0.222932	0.131299	0.074871	0.035327	0.011076		0.225691	0.144192	0.084112	0.043628	0.018445				103.2	-0.00445	-0.00637	0.000231	-0.00274	0.001232		0	0	0.001358	0.000378	0.000727				103.2	0.245537	0.147418	0.075254	0.038473	0.022303		0.246386	0.151965	0.086966	0.046434	0.022688				103.2	-0.0017	-0.00064	-0.0017	-0.00107
103.4	0.223639	0.131965	0.074942	0.03557	0.011778		0.226072	0.144447	0.084266	0.043709	0.01848				103.4	-0.0046	-0.00716	-0.00041	-0.0028	0.000982		0	0	0.00136	0.000379	0.000728				103.4	0.245846	0.14739	0.075531	0.037954	0.0222		0.246786	0.152227	0.087121	0.046519	0.02273				103.4	-0.00083	-0.00067	-0.00145	-0.001
103.6	0.223916	0.132154	0.07484	0.036494	0.012054		0.226453	0.144702	0.084419	0.04379	0.018514				103.6	-0.00494	-0.00733	-0.00021	-0.00296	0.000954		0	0	0.001362	0.00038	0.00073				103.6	0.246392	0.147139	0.076214	0.038289	0.022258		0.247186	0.152488	0.087277	0.046604	0.022772				103.6	0.000633	-0.00014	-0.00035	-0.0003
103.8	0.224603	0.132475	0.075061	0.037405	0.012037		0.226834	0.144957	0.084572	0.043871	0.018549				103.8	-0.00537	-0.00835	-0.00103	-0.00401	0.000492		0	0	0.001364	0.00038	0.000731				103.8	0.246813	0.146977	0.076351	0.038054	0.02201		0.247585	0.15275	0.087432	0.046689	0.022815				103.8	0.001326	-0.00029	0.000487	-4.23e-05
104	0.225593	0.13263	0.075335	0.037569	0.011849		0.227215	0.145211	0.084725	0.043952	0.018584				104	-0.00478	-0.00811	-0.00056	-0.00394	0.001272		0	0	0.001366	0.000381	0.000732				104	0.247492	0.147563	0.076662	0.038403	0.022469		0.247984	0.153011	0.087588	0.046774	0.022857				104	0.001555	-0.0006	0.000342	5.56e-05
104.2	0.22592	0.133132	0.075504	0.038213	0.012421		0.227595	0.145466	0.084878	0.044033	0.018618				104.2	-0.00575	-0.00886	-0.00153	-0.00483	0.001032		0	0	0.001368	0.000382	0.000734				104.2	0.248013	0.148043	0.077283	0.038167	0.022597		0.248383	0.153272	0.087743	0.04686	0.022899				104.2	0.002317	-0.00032	0.001139	0.000466
104.4	0.226369	0.133103	0.075689	0.037925	0.012407		0.227975	0.14572	0.085031	0.044114	0.018653				104.4	-0.00609	-0.00862	-0.00179	-0.00452	0.000889		0	0	0.00137	0.000382	0.000735				104.4	0.249591	0.148395	0.077829	0.038864	0.02271		0.248782	0.153533	0.087899	0.046945	0.022942				104.4	0.002389	-0.00029	0.001784	0.000182
104.6	0.22691	0.133821	0.076045	0.038306	0.013294		0.228355	0.145975	0.085184	0.044195	0.018688				104.6	-0.0067	-0.00875	-0.00155	-0.00442	0.00125		0	0	0.001372	0.000383	0.000736				104.6	0.251026	0.149188	0.078631	0.039777	0.023447		0.24918	0.153794	0.088054	0.04703	0.022984				104.6	0.002507	-0.00118	0.001264	-0.00088
104.8	0.227301	0.134051	0.076969	0.037931	0.013811		0.228735	0.146229	0.085337	0.044276	0.018723				104.8	-0.00711	-0.00904	-0.00175	-0.00466	0.001318		0	0	0.001374	0.000383	0.000737				104.8	0.252212	0.149806	0.078825	0.040413	0.024745		0.249578	0.154055	0.088209	0.047115	0.023026				104.8	0.003168	-0.00119	0.001957	-0.0004
105	0.228015	0.134411	0.077506	0.038133	0.013692		0.229114	0.146483	0.08549	0.044357	0.018757				105	-0.00722	-0.00871	-0.00092	-0.00417	0.002044		0	0	0.001376	0.000384	0.000739				105	0.253827	0.150861	0.079422	0.041866	0.026022		0.249976	0.154315	0.088364	0.0472	0.023069				105	0.002779	-0.00116	0.002268	-0.00056
105.2	0.228952	0.13482	0.078083	0.037834	0.013961		0.229494	0.146737	0.085643	0.044438	0.018792				105.2	-0.00737	-0.00826	-0.00115	-0.00335	0.001987		0	0	0.001378	0.000385	0.00074				105.2	0.25428	0.151407	0.080043	0.042229	0.026265		0.250373	0.154576	0.08852	0.047285	0.023111				105.2	0.002332	-0.00177	0.002273	-0.00102
105.4	0.230121	0.135358	0.078601	0.038683	0.014985		0.229873	0.146991	0.085796	0.044519	0.018827				105.4	-0.00754	-0.00805	-0.00097	-0.00284	0.00165		0	0	0.00138	0.000385	0.000741				105.4	0.255542	0.152169	0.080175	0.043633	0.026255		0.25077	0.154836	0.088675	0.04737	0.023153				105.4	0.001696	-0.00194	0.002837	-0.00097
105.6	0.230973	0.135923	0.078928	0.038638	0.015152		0.230252	0.147245	0.085949	0.0446	0.018861				105.6	-0.00731	-0.00733	-0.00074	-0.00277	0.002487		0	0	0.001382	0.000386	0.000742				105.6	0.256702	0.152846	0.08006	0.044303	0.026405		0.251167	0.155097	0.08883	0.047455	0.023196				105.6	0.001703	-0.00175	0.002715	-0.00095
105.8	0.231432	0.136559	0.079313	0.038695	0.015157		0.230631	0.147499	0.086102	0.044681	0.018896				105.8	-0.00726	-0.00711	-0.00032	-0.00292	0.00214		0	0	0.001384	0.000387	0.000744				105.8	0.256401	0.152712	0.080209	0.044293	0.026419		0.251564	0.155357	0.088985	0.04754	0.023238				105.8	0.001106	-0.00205	0.002304	-0.00098
106	0.230903	0.136296	0.078569	0.038403	0.014289		0.231009	0.147753	0.086255	0.044762	0.018931				106	-0.00729	-0.00676	-0.00061	-0.00256	0.002148		0	0	0.001386	0.000387	0.000745				106	0.256021	0.152761	0.079789	0.044135	0.026117		0.251961	0.155617	0.08914	0.047625	0.02328				106	0.000742	-0.00206	0.001749	-0.00031
106.2	0.231126	0.136597	0.079116	0.038699	0.013925		0.231388	0.148006	0.086407	0.044843	0.018966				106.2	-0.00697	-0.00618	-0.00047	-0.00249	0.002499		0	0	0.001388	0.000388	0.000746				106.2	0.25618	0.153457	0.080432	0.04419	0.025808		0.252357	0.155877	0.089295	0.04771	0.023322				106.2	0.000997	-0.00171	0.001505	0.000589
106.4	0.2313	0.136546	0.079108	0.038467	0.013728		0.231766	0.14826	0.08656	0.044924	0.019				106.4	-0.00701	-0.00579	-7.75e-05	-0.00201	0.002095		0	0	0.00139	0.000388	0.000747				106.4	0.255727	0.153523	0.079788	0.04362	0.024618		0.252753	0.156137	0.08945	0.047795	0.023365				106.4	-4.78e-05	-0.00147	0.001101	7.13e-05
106.6	0.231088	0.136288	0.078783	0.038379	0.01368		0.232144	0.148514	0.086713	0.045005	0.019035				106.6	-0.00707	-0.00585	0.000239	-0.0022	0.001902		0	0	0.001392	0.000389	0.000749				106.6	0.256049	0.153552	0.07976	0.043104	0.024574		0.253149	0.156396	0.089605	0.04788	0.023407				106.6	-0.00079	-0.00214	-0.00046	-0.00035
106.8	0.231401	0.136398	0.078934	0.03919	0.013673		0.232522	0.148767	0.086865	0.045085	0.01907				106.8	-0.00705	-0.00688	-8.84e-05	-0.00251	0.000956		0	0	0.001395	0.00039	0.00075				106.8	0.255732	0.153574	0.079837	0.041522	0.024485		0.253544	0.156656	0.089759	0.047965	0.023449				106.8	-0.00106	-0.00267	-0.0016	-0.00094
107	0.231426	0.136402	0.078118	0.039276	0.013405		0.232899	0.14902	0.087018	0.045166	0.019104				107	-0.00711	-0.00743	-0.00045	-0.00271	0.001089		0	0	0.001397	0.00039	0.000751				107	0.25566	0.153547	0.079197	0.040536	0.02416		0.253939	0.156915	0.089914	0.04805	0.023491				107	-0.00095	-0.00224	-0.00203	-0.00134
107.2	0.23105	0.136033	0.07679	0.039334	0.012921		0.233277	0.149273	0.087171	0.045247	0.019139				107.2	-0.00702	-0.00747	-0.00069	-0.00285	0.000961		0	0	0.001399	0.000391	0.000753				107.2	0.255608	0.154359	0.078959	0.039964	0.023817		0.254334	0.157175	0.090069	0.048135	0.023534				107.2	-0.00047	-0.00204	-0.00209	-0.00086
107.4	0.230816	0.136389	0.076126	0.039311	0.012553		0.233654	0.149527	0.087323	0.045328	0.019174				107.4	-0.0066	-0.00751	-0.00068	-0.00286	0.00109		0	0	0.001401	0.000392	0.000754				107.4	0.254985	0.154176	0.078949	0.038691	0.023644		0.254729	0.157434	0.090223	0.04822	0.023576				107.4	-0.00036	-0.0019	-0.0021	-0.00059
107.6	0.229789	0.136136	0.075839	0.039345	0.012286		0.234031	0.14978	0.087476	0.045409	0.019208				107.6	-0.00679	-0.00762	-0.00021	-0.0031	0.000392		0	0	0.001403	0.000392	0.000755				107.6	0.254547	0.154265	0.079164	0.038242	0.023366		0.255123	0.157693	0.090378	0.048305	0.023618				107.6	0.00013	-0.00123	-0.00144	0.000132
107.8	0.230696	0.136614	0.076393	0.039753	0.012459		0.234408	0.150033	0.087628	0.04549	0.019243				107.8	-0.00712	-0.00838	-0.00054	-0.00351	-0.00052		0	0	0.001405	0.000393	0.000756				107.8	0.254619	0.154371	0.078887	0.037397	0.023364		0.255517	0.157952	0.090533	0.048389	0.02366				107.8	0.000125	-0.00128	-0.00145	0.000166
108	0.231053	0.137021	0.076257	0.039128	0.012258		0.234784	0.150285	0.087781	0.04557	0.019278				108	-0.00674	-0.0079	-0.00028	-0.0031	-0.00062		0	0	0.001407	0.000393	0.000758				108	0.255287	0.154577	0.079431	0.037542	0.023307		0.255911	0.158211	0.090687	0.048474	0.023702				108	-0.00026	-0.00091	-0.00181	0.000219
108.2	0.231973	0.137968	0.076755	0.039244	0.012383		0.235161	0.150538	0.087933	0.045651	0.019312				108.2	-0.0074	-0.00829	-0.00114	-0.00363	-0.00139		0	0	0.001409	0.000394	0.000759				108.2	0.25638	0.154754	0.079903	0.037806	0.023885		0.256304	0.15847	0.090842	0.048559	0.023745				108.2	-0.00027	-0.0004	-0.00135	0.000367
108.4	0.23266	0.138364	0.076726	0.039117	0.012021		0.235537	0.150791	0.088085	0.045732	0.019347				108.4	-0.00662	-0.00761	-0.00104	-0.00316	-0.0004		0	0	0.001411	0.000395	0.00076				108.4	0.258279	0.155226	0.080413	0.038618	0.024589		0.256698	0.158729	0.090996	0.048644	0.023787				108.4	2.1e-06	-0.00066	-0.00129	2.19e-05
108.6	0.233633	0.139009	0.077075	0.039031	0.012473		0.235913	0.151044	0.088238	0.045813	0.019381				108.6	-0.00628	-0.00777	-0.00102	-0.00335	-0.00027		0	0	0.001413	0.000395	0.000761				108.6	0.259138	0.156364	0.081216	0.039065	0.025195		0.257091	0.158987	0.09115	0.048729	0.023829				108.6	0.000585	-0.001	-0.00095	0.000207
108.8	0.235007	0.139346	0.077885	0.039473	0.012609		0.236289	0.151296	0.08839	0.045893	0.019416				108.8	-0.00622	-0.00734	-0.00077	-0.00301	-0.00014		0	0	0.001415	0.000396	0.000763				108.8	0.260557	0.157084	0.082095	0.04033	0.025359		0.257484	0.159246	0.091305	0.048813	0.023871				108.8	0.001896	0.000272	0.000159	0.001181
109	0.236586	0.140458	0.078396	0.039772	0.012359		0.236664	0.151549	0.088542	0.045974	0.019451				109	-0.00645	-0.00697	-0.00039	-0.00255	8.61e-05		0	0	0.001417	0.000396	0.000764				109	0.261891	0.158352	0.082827	0.041576	0.025936		0.257876	0.159504	0.091459	0.048898	0.023913				109	0.001967	0.000309	0.000844	0.001089
109.2	0.238137	0.141358	0.078971	0.039724	0.013071		0.23704	0.151801	0.088694	0.046055	0.019485				109.2	-0.00614	-0.00638	-0.0004	-0.00223	0.000475		0	0	0.001419	0.000397	0.000765				109.2	0.262411	0.158581	0.083143	0.042074	0.025409		0.258268	0.159762	0.091613	0.048983	0.023956				109.2	0.002227	0.000357	0.001294	0.001157
109.4	0.238894	0.14181	0.07891	0.03961	0.013729		0.237415	0.152053	0.088846	0.046136	0.01952				109.4	-0.00647	-0.00648	-0.00032	-0.00214	0.000109		0	0	0.001421	0.000398	0.000766				109.4	0.263689	0.159105	0.083148	0.043168	0.025833		0.25866	0.16002	0.091767	0.049067	0.023998				109.4	0.0024	0.000519	0.001735	0.002007
109.6	0.239779	0.142395	0.080017	0.039926	0.013818		0.23779	0.152305	0.088999	0.046216	0.019555				109.6	-0.00612	-0.00646	4.54e-06	-0.00262	0.000362		0	0	0.001423	0.000398	0.000768				109.6	0.264146	0.159465	0.083423	0.043609	0.026139		0.259052	0.160278	0.091921	0.049152	0.02404				109.6	0.002251	0.000113	0.001098	0.001531
109.8	0.240185	0.142669	0.080344	0.040351	0.013794		0.238165	0.152557	0.089151	0.046297	0.019589				109.8	-0.00582	-0.00595	-6.66e-05	-0.00315	0.000174		0	0	0.001425	0.000399	0.000769				109.8	0.265391	0.1607	0.084156	0.044552	0.026519		0.259444	0.160536	0.092076	0.049237	0.024082				109.8	0.002299	0.000238	0.001688	0.001594
110	0.23988	0.142319	0.080154	0.040318	0.013194		0.23854	0.152809	0.089303	0.046378	0.019624				110	-0.00568	-0.00583	-0.00055	-0.00338	0.000584		0	0	0.001427	0.0004	0.00077				110	0.26566	0.161016	0.083986	0.044884	0.026518		0.259835	0.160794	0.09223	0.049321	0.024124				110	0.002333	0.000226	0.001514	0.002215
110.2	0.239974	0.142328	0.080002	0.04056	0.013504		0.238914	0.153061	0.089455	0.046458	0.019658				110.2	-0.00583	-0.00632	-0.0008	-0.00406	0.000152		0	0	0.001429	0.0004	0.000771				110.2	0.266063	0.161271	0.084052	0.044834	0.026864		0.260226	0.161051	0.092384	0.049406	0.024166				110.2	0.002106	0.000262	0.001615	0.002069
110.4	0.239803	0.142173	0.080053	0.040435	0.013472		0.239288	0.153313	0.089607	0.046539	0.019693				110.4	-0.00615	-0.00646	-0.0016	-0.00436	-0.00018		0	0	0.001431	0.000401	0.000773				110.4	0.266321	0.16082	0.083589	0.044416	0.026613		0.260616	0.161309	0.092538	0.049491	0.024209				110.4	0.001908	-0.00022	0.001665	0.001683
110.6	0.239815	0.141888	0.080531	0.040796	0.013523		0.239662	0.153565	0.089759	0.04662	0.019728				110.6	-0.00611	-0.00634	-0.0012	-0.00463	-0.00019		0	0	0.001433	0.000401	0.000774				110.6	0.266617	0.160812	0.083872	0.044283	0.027257		0.261007	0.161566	0.092691	0.049575	0.024251				110.6	0.001764	-0.00098	0.000734	0.001153
110.8	0.240224	0.142312	0.081077	0.041787	0.01398		0.240036	0.153816	0.089911	0.0467	0.019762				110.8	-0.00553	-0.00662	-0.00085	-0.00453	-0.00053		0	0	0.001435	0.000402	0.000775				110.8	0.266894	0.160439	0.083375	0.043755	0.027248		0.261397	0.161824	0.092845	0.04966	0.024293				110.8	0.001221	-0.00108	0.000697	0.001011
111	0.240687	0.142882	0.081167	0.041609	0.014707		0.24041	0.154068	0.090063	0.046781	0.019797				111	-0.0053	-0.00685	-0.00039	-0.00411	0.000251		0	0	0.001437	0.000403	0.000776				111	0.267379	0.161249	0.083381	0.044122	0.027441		0.261787	0.162081	0.092999	0.049744	0.024335				111	0.001585	-0.00057	0.001049	0.002009
111.2	0.24017	0.14325	0.081221	0.041642	0.014698		0.240783	0.154319	0.090214	0.046861	0.019831				111.2	-0.00463	-0.00621	0.000457	-0.00425	0.000202		0	0	0.001439	0.000403	0.000778				111.2	0.266727	0.161637	0.082874	0.043725	0.02734		0.262177	0.162338	0.093153	0.049829	0.024377				111.2	0.00108	-0.00031	0.001023	0.001881
111.4	0.240383	0.143771	0.082252	0.041775	0.015129		0.241157	0.154571	0.090366	0.046942	0.019866				111.4	-0.00527	-0.00746	0.000124	-0.00471	-0.00033		0	0	0.001441	0.000404	0.000779				111.4	0.265932	0.160544	0.081975	0.042662	0.025963		0.262566	0.162595	0.093307	0.049913	0.024419				111.4	0.000699	-0.00086	0.001191	0.001395
111.6	0.240862	0.144134	0.08328	0.042038	0.01595		0.24153	0.154822	0.090518	0.047023	0.019901				111.6	-0.00561	-0.00819	0.000223	-0.00479	-0.00064		0	0	0.001443	0.000404	0.00078				111.6	0.26541	0.159933	0.081674	0.042654	0.025236		0.262955	0.162852	0.09346	0.049998	0.024461				111.6	0.000118	-0.0007	0.001195	0.000981
111.8	0.241903	0.144783	0.083652	0.042433	0.016126		0.241903	0.155073	0.09067	0.047103	0.019935				111.8	-0.00552	-0.00867	0.00022	-0.00408	-0.00015		0	0	0.001445	0.000405	0.000781				111.8	0.265856	0.160158	0.08209	0.042571	0.025356		0.263344	0.163108	0.093614	0.050082	0.024503				111.8	-0.00075	-0.00171	0.000549	0.000413
112	0.241999	0.145424	0.083116	0.042139	0.015727		0.242275	0.155324	0.090821	0.047184	0.01997				112	-0.0053	-0.00828	-5.51e-05	-0.00362	-4.01e-05		0	0	0.001447	0.000406	0.000783				112	0.266593	0.160207	0.082318	0.042732	0.025092		0.263733	0.163365	0.093767	0.050167	0.024545				112	-0.00076	-0.00158	0.000786	0.000716
112.2	0.242921	0.146164	0.083461	0.042242	0.015728		0.242648	0.155575	0.090973	0.047264	0.020004				112.2	-0.00561	-0.00812	-0.00066	-0.0039	0.000579		0	0	0.001449	0.000406	0.000784				112.2	0.26729	0.160325	0.08236	0.042699	0.025535		0.264121	0.163621	0.093921	0.050251	0.024587				112.2	-0.00019	-0.00129	0.001075	0.001008
112.4	0.243388	0.145995	0.083648	0.04197	0.015971		0.24302	0.155826	0.091125	0.047345	0.020039				112.4	-0.00498	-0.0079	-1.7e-05	-0.00329	0.001242		0	0	0.001451	0.000407	0.000785				112.4	0.267692	0.160183	0.082492	0.042292	0.024684		0.264509	0.163878	0.094074	0.050336	0.02463				112.4	0.000588	-0.00137	0.001351	0.001564
112.6	0.243746	0.14639	0.084081	0.042127	0.016268		0.243392	0.156077	0.091276	0.047425	0.020074				112.6	-0.00504	-0.00753	0.000441	-0.00286	0.000852		0	0	0.001453	0.000407	0.000786				112.6	0.267888	0.160408	0.083114	0.042502	0.024552		0.264897	0.164134	0.094228	0.05042	0.024672				112.6	0.000934	-0.00112	0.001288	0.001897
112.8	0.243876	0.147028	0.084213	0.042068	0.015601		0.243764	0.156328	0.091428	0.047506	0.020108				112.8	-0.00498	-0.00693	0.000806	-0.00183	0.001647		0	0	0.001455	0.000408	0.000788				112.8	0.268933	0.160891	0.083959	0.043148	0.024915		0.265285	0.16439	0.094381	0.050505	0.024714				112.8	0.001253	-0.00098	0.001062	0.001821
113	0.244089	0.14732	0.084245	0.041425	0.015348		0.244136	0.156579	0.091579	0.047586	0.020143				113	-0.00525	-0.00662	0.000431	-0.00204	0.002071		0	0	0.001457	0.000409	0.000789				113	0.269689	0.161685	0.084953	0.043447	0.026092		0.265672	0.164646	0.094535	0.050589	0.024756				113	0.001447	-0.00144	0.000858	0.001757
113.2	0.244151	0.147415	0.083797	0.04107	0.015123		0.244508	0.156829	0.091731	0.047667	0.020177				113.2	-0.00528	-0.00659	0.000116	-0.002	0.002675		0	0	0.001459	0.000409	0.00079				113.2	0.270161	0.161861	0.085585	0.043436	0.026462		0.266059	0.164902	0.094688	0.050673	0.024798				113.2	0.000877	-0.00183	0.000164	0.00157
113.4	0.244635	0.147509	0.084216	0.041052	0.015023		0.244879	0.15708	0.091882	0.047747	0.020212				113.4	-0.00555	-0.00647	0.000239	-0.00216	0.0022		0	0	0.001461	0.00041	0.000791				113.4	0.270706	0.161714	0.085513	0.042943	0.026846		0.266446	0.165158	0.094841	0.050758	0.02484				113.4	0.000334	-0.0027	-0.00049	0.001187
113.6	0.244852	0.147402	0.084501	0.041242	0.014893		0.24525	0.15733	0.092034	0.047828	0.020246				113.6	-0.00546	-0.00581	-7.42e-05	-0.00227	0.001799		0	0	0.001463	0.000411	0.000793				113.6	0.270601	0.161878	0.085909	0.042882	0.026662		0.266832	0.165413	0.094994	0.050842	0.024882				113.6	0.000508	-0.00247	-0.00015	0.000893
113.8	0.244166	0.147116	0.083516	0.041049	0.013961		0.245621	0.15758	0.092185	0.047908	0.020281				113.8	-0.00546	-0.00556	-0.00048	-0.00283	0.001421		0	0	0.001465	0.000411	0.000794				113.8	0.271173	0.162865	0.085927	0.0433	0.026853		0.267219	0.165669	0.095147	0.050926	0.024924				113.8	0.000777	-0.00269	-0.00016	0.000569
114	0.243856	0.14718	0.083174	0.040656	0.013919		0.245992	0.157831	0.092337	0.047988	0.020315				114	-0.00556	-0.00542	-0.00092	-0.00299	0.00116		0	0	0.001467	0.000412	0.000795				114	0.270133	0.162379	0.084759	0.04232	0.026513		0.267605	0.165924	0.095301	0.051011	0.024966				114	0.000255	-0.00254	-0.00071	0.000417
114.2	0.243428	0.146895	0.082801	0.040655	0.013828		0.246362	0.158081	0.092488	0.048069	0.02035				114.2	-0.00606	-0.00528	-0.00125	-0.00335	0.00107		0	0	0.001469	0.000412	0.000796				114.2	0.270803	0.162799	0.084837	0.042758	0.026889		0.26799	0.16618	0.095454	0.051095	0.025008				114.2	0.000189	-0.00287	-0.00091	-0.00033
114.4	0.243149	0.146425	0.083	0.040203	0.013081		0.246733	0.158331	0.092639	0.048149	0.020384				114.4	-0.00591	-0.00499	-0.00113	-0.00326	0.00131		0	0	0.001471	0.000413	0.000798				114.4	0.271295	0.163281	0.084709	0.042352	0.026403		0.268376	0.166435	0.095607	0.051179	0.02505				114.4	-3.83e-05	-0.00307	-0.00134	-0.00088
114.6	0.24378	0.146539	0.083261	0.040748	0.013945		0.247103	0.158581	0.09279	0.048229	0.020419				114.6	-0.00526	-0.00459	-0.00012	-0.00301	0.001478		0	0	0.001473	0.000414	0.000799				114.6	0.271581	0.163408	0.084447	0.042133	0.025991		0.268761	0.16669	0.09576	0.051263	0.025092				114.6	-0.00051	-0.00291	-0.00281	-0.00171
114.8	0.243837	0.146897	0.083415	0.040855	0.014461		0.247473	0.158831	0.092942	0.04831	0.020453				114.8	-0.00577	-0.0058	-0.00066	-0.00403	0.000622		0	0	0.001475	0.000414	0.0008				114.8	0.271933	0.163585	0.084191	0.04227	0.025563		0.269146	0.166945	0.095912	0.051348	0.025134				114.8	-0.00042	-0.0026	-0.00179	-0.00147
115	0.244229	0.14657	0.083166	0.040777	0.01444		0.247843	0.15908	0.093093	0.04839	0.020488				115	-0.00628	-0.00685	-0.00134	-0.00491	0.000196		0	0	0.001477	0.000415	0.000801				115	0.272391	0.164625	0.085033	0.043151	0.026053		0.269531	0.1672	0.096065	0.051432	0.025176				115	-0.00017	-0.00226	-0.00155	-0.00161
115.2	0.24407	0.146706	0.082966	0.040942	0.013785		0.248212	0.15933	0.093244	0.048471	0.020523				115.2	-0.00611	-0.0071	-0.00098	-0.00535	-0.00011		0	0	0.001479	0.000415	0.000803				115.2	0.273008	0.164596	0.085087	0.043456	0.026345		0.269915	0.167455	0.096218	0.051516	0.025218				115.2	-0.00122	-0.00183	-0.00194	-0.002
115.4	0.245498	0.147335	0.083412	0.041544	0.014575		0.248582	0.15958	0.093395	0.048551	0.020557				115.4	-0.00692	-0.00851	-0.00115	-0.00562	6.22e-05		0	0	0.001481	0.000416	0.000804				115.4	0.27379	0.164508	0.085096	0.043836	0.025852		0.2703	0.167709	0.096371	0.0516	0.02526				115.4	-0.00102	-0.00225	-0.0015	-0.00145
115.6	0.246244	0.147475	0.082884	0.041638	0.014476		0.248951	0.159829	0.093546	0.048631	0.020592				115.6	-0.00694	-0.00905	-0.00171	-0.00562	-1.69e-05		0	0	0.001483	0.000417	0.000805				115.6	0.274119	0.164787	0.08595	0.044186	0.026472		0.270684	0.167964	0.096524	0.051684	0.025302				115.6	-0.001	-0.00174	-0.00106	-0.00137
115.8	0.246853	0.14685	0.082512	0.041878	0.01439		0.24932	0.160079	0.093697	0.048711	0.020626				115.8	-0.00666	-0.00917	-0.00117	-0.00513	0.000115		0	0	0.001485	0.000417	0.000806				115.8	0.274805	0.164898	0.086599	0.044128	0.026667		0.271067	0.168218	0.096676	0.051768	0.025344				115.8	-0.00093	-0.00232	-0.00128	-0.00109
116	0.247786	0.147199	0.081833	0.042206	0.014073		0.249689	0.160328	0.093848	0.048792	0.020661				116	-0.00653	-0.00894	-0.0012	-0.00494	-0.00033		0	0	0.001487	0.000418	0.000808				116	0.274823	0.164219	0.086278	0.043504	0.026447		0.271451	0.168472	0.096829	0.051853	0.025386				116	-0.00029	-0.00165	-0.00054	-0.00024
116.2	0.248692	0.147689	0.082303	0.042224	0.0142		0.250058	0.160577	0.093999	0.048872	0.020695				116.2	-0.00627	-0.00925	-0.00143	-0.0051	-0.00077		0	0	0.001488	0.000418	0.000809				116.2	0.274625	0.163534	0.086297	0.042826	0.025809		0.271834	0.168727	0.096982	0.051937	0.025428				116.2	-2.94e-07	-0.00154	-0.00026	0.000508
116.4	0.249036	0.147481	0.082371	0.042315	0.014294		0.250426	0.160827	0.09415	0.048952	0.02073				116.4	-0.00547	-0.00923	-0.00086	-0.00429	-0.00073		0	0	0.00149	0.000419	0.00081				116.4	0.274704	0.163406	0.086449	0.042531	0.024979		0.272217	0.168981	0.097134	0.052021	0.02547				116.4	0.000568	-0.00141	0.000625	0.001413
116.6	0.249752	0.147939	0.082635	0.042865	0.01461		0.250794	0.161076	0.094301	0.049032	0.020764				116.6	-0.00572	-0.00885	-0.00062	-0.00412	-0.0004		0	0	0.001492	0.00042	0.000811				116.6	0.274709	0.163677	0.086904	0.042278	0.024983		0.2726	0.169235	0.097287	0.052105	0.025512				116.6	0.000818	-0.00121	0.000977	0.00153
116.8	0.250286	0.148526	0.083108	0.043383	0.014379		0.251162	0.161325	0.094452	0.049113	0.020799				116.8	-0.00548	-0.00866	-0.00076	-0.00369	0.000228		0	0	0.001494	0.00042	0.000812				116.8	0.275238	0.164055	0.087687	0.042827	0.025703		0.272982	0.169488	0.097439	0.052189	0.025554				116.8	0.001516	-0.00176	0.001548	0.001691
117	0.251217	0.14893	0.083312	0.043307	0.015003		0.25153	0.161574	0.094602	0.049193	0.020833				117	-0.0061	-0.0093	-0.00092	-0.00364	-0.00025		0	0	0.001496	0.000421	0.000814				117	0.275707	0.164149	0.08838	0.042849	0.025826		0.273364	0.169742	0.097591	0.052273	0.025596				117	0.0023	-0.00142	0.002013	0.001898
117.2	0.251067	0.149066	0.083166	0.042768	0.014433		0.251898	0.161822	0.094753	0.049273	0.020867				117.2	-0.00615	-0.00887	-0.00055	-0.0027	4.31e-05		0	0	0.001498	0.000421	0.000815				117.2	0.275786	0.16386	0.088212	0.042428	0.025714		0.273746	0.169996	0.097744	0.052357	0.025638				117.2	0.001705	-0.00153	0.002213	0.001927
117.4	0.252195	0.149528	0.084083	0.042691	0.014935		0.252265	0.162071	0.094904	0.049353	0.020902				117.4	-0.00604	-0.00838	-7.75e-05	-0.00246	-0.00015		0	0	0.0015	0.000422	0.000816				117.4	0.275458	0.164009	0.08797	0.042031	0.025311		0.274128	0.170249	0.097896	0.052441	0.02568				117.4	0.002103	-0.00156	0.002075	0.001876
117.6	0.252072	0.149428	0.084234	0.04219	0.01463		0.252633	0.16232	0.095055	0.049434	0.020936				117.6	-0.0062	-0.00817	-0.00054	-0.00219	-0.00056		0	0	0.001502	0.000423	0.000817				117.6	0.275187	0.164584	0.087937	0.042386	0.024713		0.274509	0.170503	0.098048	0.052525	0.025721				117.6	0.001716	-0.00155	0.001936	0.001363
117.8	0.252463	0.150089	0.084691	0.042271	0.014381		0.253	0.162568	0.095205	0.049514	0.020971				117.8	-0.006	-0.00809	7.2e-05	-0.00209	-1.73e-05		0	0	0.001504	0.000423	0.000819				117.8	0.275594	0.165336	0.088162	0.042566	0.024909		0.274891	0.170756	0.098201	0.052609	0.025763				117.8	0.00138	-0.00153	0.001655	0.00121
118	0.252877	0.150704	0.085427	0.042111	0.014712		0.253367	0.162817	0.095356	0.049594	0.021005				118	-0.00634	-0.00801	-6.14e-05	-0.0021	0.000184		0	0	0.001506	0.000424	0.00082				118	0.276042	0.165572	0.087777	0.042528	0.024522		0.275271	0.171009	0.098353	0.052693	0.025805				118	0.001667	-0.00082	0.001706	0.001785
118.2	0.253066	0.150581	0.085318	0.04145	0.014342		0.253734	0.163065	0.095507	0.049674	0.02104				118.2	-0.00638	-0.00753	-0.00011	-0.00222	0.001256		0	0	0.001508	0.000424	0.000821				118.2	0.276825	0.165831	0.088047	0.043315	0.025011		0.275652	0.171262	0.098505	0.052777	0.025847				118.2	0.001687	-0.00096	0.001307	0.001493
118.4	0.253618	0.151148	0.08562	0.040751	0.013772		0.2541	0.163314	0.095657	0.049754	0.021074				118.4	-0.00588	-0.00708	-0.00031	-0.00194	0.001748		0	0	0.00151	0.000425	0.000822				118.4	0.277535	0.166541	0.088304	0.042905	0.025362		0.276033	0.171515	0.098657	0.052861	0.025889				118.4	0.001124	-0.0008	0.000837	0.001028
118.6	0.254404	0.151957	0.085894	0.040657	0.014113		0.254466	0.163562	0.095808	0.049834	0.021109				118.6	-0.00559	-0.00663	-0.00049	-0.00207	0.001982		0	0	0.001512	0.000426	0.000824				118.6	0.277807	0.167197	0.088725	0.043123	0.02581		0.276413	0.171768	0.098809	0.052944	0.025931				118.6	0.001088	-0.00066	0.000154	0.000827
118.8	0.25439	0.151972	0.086233	0.040368	0.014164		0.254833	0.16381	0.095958	0.049914	0.021143				118.8	-0.00579	-0.00691	-0.00081	-0.00257	0.002372		0	0	0.001514	0.000426	0.000825				118.8	0.278199	0.167659	0.089034	0.044172	0.026173		0.276793	0.17202	0.098961	0.053028	0.025973				118.8	0.000684	-0.0011	0.000781	0.000234
119	0.254989	0.152476	0.085766	0.040786	0.013892		0.255199	0.164058	0.096109	0.049994	0.021178				119	-0.00568	-0.00688	-0.00112	-0.00223	0.002572		0	0	0.001516	0.000427	0.000826				119	0.279405	0.168631	0.089785	0.04494	0.027098		0.277172	0.172273	0.099113	0.053112	0.026015				119	-0.00042	-0.0016	-0.00105	-0.00084
119.2	0.255822	0.153599	0.085707	0.040817	0.013952		0.255564	0.164306	0.096259	0.050074	0.021212				119.2	-0.00496	-0.00652	-0.00081	-0.00224	0.003446		0	0	0.001518	0.000427	0.000827				119.2	0.280355	0.168763	0.089774	0.045287	0.027699		0.277552	0.172526	0.099265	0.053196	0.026057				119.2	-0.00055	-0.00132	-0.0014	-0.00093
119.4	0.256907	0.153795	0.085573	0.041502	0.014098		0.25593	0.164554	0.096409	0.050155	0.021247				119.4	-0.00511	-0.00686	-0.0014	-0.00291	0.003099		0	0	0.00152	0.000428	0.000829				119.4	0.28065	0.169402	0.090005	0.045581	0.028137		0.277931	0.172778	0.099417	0.05328	0.026098				119.4	-0.00066	-0.00156	-0.00137	-0.00118
119.6	0.257423	0.15368	0.085306	0.041432	0.013949		0.256295	0.164802	0.09656	0.050235	0.021281				119.6	-0.00482	-0.00737	-0.00211	-0.00281	0.002514		0	0	0.001521	0.000429	0.00083				119.6	0.281234	0.169796	0.090145	0.046001	0.028212		0.27831	0.17303	0.099569	0.053364	0.02614				119.6	-0.00087	-0.00159	-0.00167	-0.00161
119.8	0.258458	0.154027	0.086192	0.042594	0.015205		0.256661	0.165049	0.09671	0.050315	0.021315				119.8	-0.00466	-0.00814	-0.00234	-0.00306	0.002121		0	0	0.001523	0.000429	0.000831				119.8	0.281365	0.170253	0.089937	0.046333	0.02848		0.278688	0.173282	0.09972	0.053447	0.026182				119.8	-0.00119	-0.00207	-0.00225	-0.00247
120	0.258617	0.154245	0.086152	0.042886	0.01486		0.257026	0.165297	0.09686	0.050395	0.02135				120	-0.00449	-0.00813	-0.00344	-0.00328	0.002255		0	0	0.001525	0.00043	0.000832				120	0.281735	0.17018	0.089767	0.046535	0.027717		0.279067	0.173534	0.099872	0.053531	0.026224				120	-0.00158	-0.00284	-0.0021	-0.00276
120.2	0.258703	0.154226	0.086723	0.043523	0.015591		0.25739	0.165545	0.097011	0.050475	0.021384				120.2	-0.00441	-0.00802	-0.00352	-0.00386	0.002657		0	0	0.001527	0.00043	0.000833				120.2	0.281969	0.170329	0.089553	0.046235	0.027315		0.279445	0.173786	0.100024	0.053615	0.026266				120.2	-0.00129	-0.0031	-0.00197	-0.00246
120.4	0.259031	0.153991	0.0869	0.04481	0.016183		0.257755	0.165792	0.097161	0.050555	0.021419				120.4	-0.00501	-0.00771	-0.00335	-0.00405	0.003647		0	0	0.001529	0.000431	0.000835				120.4	0.282479	0.170837	0.089061	0.045738	0.027626		0.279823	0.174038	0.100175	0.053699	0.026308				120.4	-0.00066	-0.00321	-0.00171	-0.00219
120.6	0.259576	0.153801	0.086936	0.045568	0.01686		0.25812	0.166039	0.097311	0.050635	0.021453				120.6	-0.0051	-0.00766	-0.00322	-0.00409	0.003589		0	0	0.001531	0.000432	0.000836				120.6	0.282888	0.171171	0.089187	0.045484	0.027934		0.2802	0.17429	0.100327	0.053782	0.02635				120.6	-0.00016	-0.00308	-0.00191	-0.00229
120.8	0.259703	0.153868	0.087155	0.045791	0.017192		0.258484	0.166287	0.097461	0.050715	0.021487				120.8	-0.00537	-0.00814	-0.00371	-0.00465	0.003223		0	0	0.001533	0.000432	0.000837				120.8	0.284509	0.171887	0.089851	0.046762	0.029083		0.280578	0.174541	0.100478	0.053866	0.026391				120.8	-5.4e-05	-0.00367	-0.0022	-0.00214
121	0.259917	0.153813	0.087086	0.045378	0.017065		0.258848	0.166534	0.097611	0.050795	0.021522				121	-0.00551	-0.00849	-0.00348	-0.00457	0.00278		0	0	0.001535	0.000433	0.000838				121	0.28522	0.172214	0.090125	0.047159	0.029202		0.280955	0.174793	0.10063	0.05395	0.026433				121	0.000525	-0.00272	-0.00135	-0.00148
121.2	0.259881	0.153258	0.086908	0.045248	0.016536		0.259212	0.166781	0.097761	0.050875	0.021556				121.2	-0.00573	-0.00802	-0.00322	-0.00454	0.00324		0	0	0.001537	0.000433	0.00084				121.2	0.285679	0.17279	0.090129	0.047658	0.029733		0.281332	0.175044	0.100781	0.054033	0.026475				121.2	0.000174	-0.00295	-0.00124	-0.00072
121.4	0.261216	0.153645	0.087477	0.04605	0.01688		0.259575	0.167028	0.097911	0.050954	0.021591				121.4	-0.00562	-0.00773	-0.0029	-0.00457	0.00326		0	0	0.001539	0.000434	0.000841				121.4	0.285991	0.173458	0.089964	0.047893	0.029611		0.281708	0.175295	0.100933	0.054117	0.026517				121.4	-0.00032	-0.00258	-0.00169	-0.00042
121.6	0.261207	0.152897	0.087585	0.04565	0.015982		0.259939	0.167275	0.098061	0.051034	0.021625				121.6	-0.00638	-0.00817	-0.00317	-0.00514	0.00235		0	0	0.001541	0.000435	0.000842				121.6	0.286597	0.173626	0.089909	0.048541	0.029827		0.282085	0.175546	0.101084	0.054201	0.026559				121.6	-0.00052	-0.00224	-0.00157	-5.69e-05
121.8	0.261469	0.152805	0.087301	0.045652	0.015355		0.260302	0.167522	0.098211	0.051114	0.021659				121.8	-0.00658	-0.00817	-0.00304	-0.00559	0.002311		0	0	0.001543	0.000435	0.000843				121.8	0.287364	0.173453	0.090303	0.048713	0.03005		0.282461	0.175797	0.101235	0.054284	0.0266				121.8	-0.00064	-0.00222	-0.00164	0.000593
122	0.262482	0.153481	0.08788	0.045673	0.016249		0.260665	0.167768	0.098361	0.051194	0.021694				122	-0.00713	-0.00844	-0.00303	-0.00518	0.002441		0	0	0.001544	0.000436	0.000844				122	0.288114	0.173538	0.089977	0.048718	0.029837		0.282837	0.176048	0.101387	0.054368	0.026642				122	-0.0004	-0.00242	-0.00193	0.000805
122.2	0.263241	0.15371	0.087896	0.044863	0.016038		0.261028	0.168015	0.098511	0.051274	0.021728				122.2	-0.0061	-0.00737	-0.00218	-0.00445	0.003735		0	0	0.001546	0.000436	0.000846				122.2	0.288131	0.173866	0.090281	0.04847	0.029996		0.283212	0.176299	0.101538	0.054451	0.026684				122.2	-0.00144	-0.00255	-0.0024	0.000192
122.4	0.263372	0.154373	0.088351	0.044532	0.015962		0.261391	0.168262	0.098661	0.051354	0.021763				122.4	-0.00528	-0.00669	-0.00097	-0.00423	0.003689		0	0	0.001548	0.000437	0.000847				122.4	0.28831	0.174063	0.090469	0.048022	0.030036		0.283588	0.17655	0.101689	0.054535	0.026726				122.4	-0.00179	-0.0028	-0.00284	4.35e-06
122.6	0.263112	0.154422	0.087398	0.043937	0.01574		0.261754	0.168508	0.098811	0.051434	0.021797				122.6	-0.00524	-0.00679	-0.00034	-0.00372	0.004033		0	0	0.00155	0.000438	0.000848				122.6	0.288503	0.174293	0.090487	0.048374	0.030143		0.283963	0.1768	0.10184	0.054619	0.026767				122.6	-0.00221	-0.00341	-0.00242	-0.00021
122.8	0.263209	0.154243	0.08713	0.04385	0.015079		0.262116	0.168755	0.098961	0.051514	0.021831				122.8	-0.00477	-0.00718	-0.00073	-0.00318	0.004502		0	0	0.001552	0.000438	0.000849				122.8	0.288468	0.173989	0.090533	0.04871	0.030104		0.284338	0.177051	0.101991	0.054702	0.026809				122.8	-0.0024	-0.00381	-0.00175	-0.00041
123	0.263778	0.155176	0.087235	0.04395	0.015288		0.262478	0.169001	0.09911	0.051593	0.021866				123	-0.00483	-0.00733	-0.00051	-0.00315	0.004206		0	0	0.001554	0.000439	0.000851				123	0.288699	0.174351	0.090998	0.048148	0.029917		0.284712	0.177301	0.102142	0.054786	0.026851				123	-0.00234	-0.00367	-0.0019	-0.00037
123.2	0.264152	0.156182	0.087787	0.044032	0.01568		0.26284	0.169247	0.09926	0.051673	0.0219				123.2	-0.00417	-0.00726	0.000172	-0.00321	0.004503		0	0	0.001556	0.000439	0.000852				123.2	0.289141	0.174394	0.090934	0.0484	0.029983		0.285087	0.177551	0.102293	0.054869	0.026893				123.2	-0.00257	-0.00337	-0.00126	8.82e-05
123.4	0.264385	0.156682	0.088028	0.043944	0.015498		0.263202	0.169493	0.09941	0.051753	0.021934				123.4	-0.00451	-0.00789	-0.00016	-0.00316	0.00355		0	0	0.001558	0.00044	0.000853				123.4	0.289011	0.175133	0.090861	0.048555	0.029778		0.285461	0.177801	0.102444	0.054953	0.026934				123.4	-0.00258	-0.00357	-0.00093	0.000444
123.6	0.264728	0.157615	0.088774	0.044101	0.016518		0.263564	0.169739	0.099559	0.051833	0.021969				123.6	-0.00451	-0.00831	-0.00039	-0.0032	0.003018		0	0	0.00156	0.000441	0.000854				123.6	0.289745	0.175651	0.091102	0.048439	0.029406		0.285835	0.178051	0.102595	0.055036	0.026976				123.6	-0.00233	-0.00286	-0.00049	0.001113
123.8	0.265047	0.158147	0.089472	0.044925	0.017542		0.263925	0.169985	0.099709	0.051913	0.022003				123.8	-0.0047	-0.00905	-0.00079	-0.00354	0.003131		0	0	0.001562	0.000441	0.000855				123.8	0.28917	0.175593	0.091186	0.048468	0.029084		0.286208	0.178301	0.102746	0.055119	0.027018				123.8	-0.00223	-0.0027	-0.00039	0.000962
124	0.264791	0.157986	0.089525	0.044968	0.017287		0.264286	0.170231	0.099859	0.051992	0.022038				124	-0.00457	-0.00877	-0.00083	-0.00315	0.003442		0	0	0.001563	0.000442	0.000857				124	0.289486	0.175479	0.091336	0.048209	0.028317		0.286582	0.178551	0.102896	0.055203	0.02706				124	-0.0018	-0.00299	0.000105	0.001791
124.2	0.265434	0.159011	0.089612	0.046117	0.018125		0.264647	0.170477	0.100008	0.052072	0.022072				124.2	-0.00485	-0.00899	-0.00022	-0.00317	0.003299		0	0	0.001565	0.000442	0.000858				124.2	0.288901	0.175776	0.091668	0.047038	0.028024		0.286955	0.1788	0.103047	0.055286	0.027101				124.2	-0.00067	-0.00257	0.000386	0.00229
124.4	0.265906	0.159097	0.089413	0.046481	0.018351		0.265008	0.170723	0.100158	0.052152	0.022106				124.4	-0.00501	-0.00907	-0.00053	-0.00316	0.003302		0	0	0.001567	0.000443	0.000859				124.4	0.289288	0.176439	0.092355	0.046649	0.028029		0.287328	0.17905	0.103198	0.05537	0.027143				124.4	-0.00041	-0.00274	2.03e-05	0.001927
124.6	0.266113	0.159102	0.089157	0.046051	0.018255		0.265369	0.170968	0.100307	0.052232	0.022141				124.6	-0.00403	-0.00873	-0.00049	-0.00319	0.002999		0	0	0.001569	0.000443	0.00086				124.6	0.290003	0.177314	0.093484	0.047222	0.028179		0.2877	0.179299	0.103349	0.055453	0.027185				124.6	0.000322	-0.00239	0.000444	0.001987
124.8	0.266458	0.159813	0.090093	0.046164	0.018276		0.265729	0.171214	0.100456	0.052311	0.022175				124.8	-0.00419	-0.00867	-0.00059	-0.00321	0.002923		0	0	0.001571	0.000444	0.000862				124.8	0.291081	0.177597	0.094294	0.047766	0.027892		0.288073	0.179549	0.103499	0.055536	0.027227				124.8	0.001201	-0.00242	0.001319	0.001965
125	0.267011	0.159989	0.090577	0.04626	0.01771		0.26609	0.171459	0.100606	0.052391	0.022209				125	-0.00375	-0.00796	-0.00015	-0.00267	0.002569		0	0	0.001573	0.000445	0.000863				125	0.291354	0.177208	0.094533	0.047653	0.027633		0.288445	0.179798	0.10365	0.05562	0.027268				125	0.002318	-0.00174	0.001816	0.002314
125.2	0.267782	0.16023	0.090388	0.046797	0.017662		0.26645	0.171705	0.100755	0.052471	0.022244				125.2	-0.00432	-0.00758	-0.00064	-0.00309	0.001978		0	0	0.001575	0.000445	0.000864				125.2	0.2923	0.177421	0.094968	0.047814	0.027872		0.288817	0.180047	0.1038	0.055703	0.02731				125.2	0.002312	-0.00191	0.001426	0.002382
125.4	0.268061	0.1607	0.090546	0.046874	0.017293		0.26681	0.17195	0.100905	0.05255	0.022278				125.4	-0.00468	-0.0074	-0.00082	-0.00283	0.001658		0	0	0.001577	0.000446	0.000865				125.4	0.293316	0.178196	0.095399	0.047681	0.027491		0.289188	0.180296	0.103951	0.055786	0.027352				125.4	0.002191	-0.0015	0.000918	0.001931
125.6	0.26826	0.160574	0.090946	0.047148	0.017018		0.267169	0.172195	0.101054	0.05263	0.022312				125.6	-0.00544	-0.00779	-0.00159	-0.00347	0.001042		0	0	0.001579	0.000446	0.000866				125.6	0.293507	0.178234	0.096029	0.048172	0.027591		0.28956	0.180545	0.104101	0.05587	0.027393				125.6	0.002641	-0.00145	0.000894	0.00138
125.8	0.269183	0.161272	0.091037	0.047755	0.017428		0.267529	0.17244	0.101203	0.05271	0.022347				125.8	-0.00497	-0.00712	-0.00088	-0.00323	0.001668		0	0	0.00158	0.000447	0.000868				125.8	0.294223	0.178337	0.096292	0.047973	0.027083		0.289931	0.180793	0.104251	0.055953	0.027435				125.8	0.002915	-0.0016	0.001029	0.001087
126	0.269817	0.161795	0.091152	0.047773	0.017717		0.267888	0.172685	0.101352	0.052789	0.022381				126	-0.00466	-0.0066	-0.00044	-0.00268	0.002585		0	0	0.001582	0.000448	0.000869				126	0.294556	0.178858	0.096616	0.047867	0.02674		0.290302	0.181042	0.104402	0.056036	0.027477				126	0.003174	-0.00112	0.000946	0.000687
126.2	0.269402	0.161254	0.090798	0.047372	0.016689		0.268247	0.17293	0.101501	0.052869	0.022415				126.2	-0.0036	-0.00552	0.000229	-0.00263	0.002748		0	0	0.001584	0.000448	0.00087				126.2	0.294849	0.17899	0.096974	0.048365	0.02698		0.290673	0.181291	0.104552	0.056119	0.027518				126.2	0.002462	-0.00063	0.000535	0.000391
126.4	0.269222	0.160935	0.090664	0.047184	0.016827		0.268606	0.173175	0.101651	0.052949	0.022449				126.4	-0.00325	-0.00532	0.000636	-0.00233	0.002663		0	0	0.001586	0.000449	0.000871				126.4	0.295536	0.178853	0.097174	0.048909	0.027355		0.291043	0.181539	0.104702	0.056202	0.02756				126.4	0.002551	-0.00041	0.00013	-8.35e-05
126.6	0.26949	0.161336	0.089943	0.04714	0.016191		0.268965	0.17342	0.1018	0.053028	0.022484				126.6	-0.00325	-0.0056	0.000357	-0.00229	0.003037		0	0	0.001588	0.000449	0.000873				126.6	0.296167	0.178717	0.096884	0.049126	0.027471		0.291413	0.181787	0.104852	0.056286	0.027602				126.6	0.001927	-0.00065	2.23e-05	-0.00011
126.8	0.270673	0.161918	0.090839	0.047784	0.016796		0.269324	0.173665	0.101949	0.053108	0.022518				126.8	-0.00288	-0.00485	0.000445	-0.00192	0.003323		0	0	0.00159	0.00045	0.000874				126.8	0.29643	0.178865	0.09711	0.049106	0.027614		0.291783	0.182036	0.105003	0.056369	0.027643				126.8	0.002008	-0.00027	0.000434	0.000491
127	0.271017	0.162398	0.091141	0.047555	0.017517		0.269682	0.173909	0.102098	0.053187	0.022552				127	-0.00348	-0.00487	0.000746	-0.00215	0.002881		0	0	0.001592	0.00045	0.000875				127	0.296898	0.178878	0.097051	0.04882	0.027419		0.292153	0.182284	0.105153	0.056452	0.027685				127	0.001597	0.000162	0.000388	0.001153
127.2	0.27078	0.163127	0.091439	0.047251	0.017335		0.270041	0.174154	0.102247	0.053267	0.022587				127.2	-0.00404	-0.00534	-9.08e-05	-0.00289	0.001767		0	0	0.001594	0.000451	0.000876				127.2	0.297734	0.179401	0.096544	0.048919	0.027671		0.292522	0.182532	0.105303	0.056535	0.027726				127.2	0.000805	0.000215	-0.00013	0.00122
127.4	0.270934	0.163427	0.09178	0.047319	0.017113		0.270399	0.174398	0.102396	0.053347	0.022621				127.4	-0.0039	-0.00535	-0.0007	-0.00313	0.001394		0	0	0.001595	0.000452	0.000877				127.4	0.297823	0.179528	0.096097	0.04862	0.027541		0.292891	0.182779	0.105453	0.056618	0.027768				127.4	0.001009	0.000439	-0.00028	0.001792
127.6	0.270825	0.163665	0.091928	0.047469	0.017728		0.270757	0.174642	0.102545	0.053426	0.022655				127.6	-0.00469	-0.00579	-0.00103	-0.0041	0.000487		0	0	0.001597	0.000452	0.000879				127.6	0.298903	0.179912	0.096128	0.048801	0.028409		0.29326	0.183027	0.105603	0.056701	0.02781				127.6	0.00066	0.000429	-0.00027	0.001861
127.8	0.271269	0.163765	0.091737	0.047586	0.017476		0.271114	0.174887	0.102694	0.053506	0.02269				127.8	-0.00545	-0.0065	-0.0018	-0.00411	-0.00031		0	0	0.001599	0.000453	0.00088				127.8	0.29881	0.18015	0.096026	0.048791	0.028835		0.293629	0.183275	0.105753	0.056784	0.027851				127.8	5e-05	-0.00068	-0.00087	0.001548
128	0.271352	0.163673	0.091897	0.047434	0.017064		0.271472	0.175131	0.102843	0.053585	0.022724				128	-0.00624	-0.00659	-0.00202	-0.00417	-0.00117		0	0	0.001601	0.000453	0.000881				128	0.29941	0.180932	0.095487	0.048218	0.028621		0.293997	0.183522	0.105902	0.056868	0.027893				128	-0.00036	-0.0012	-0.00099	0.001136
128.2	0.271548	0.163795	0.092018	0.046977	0.016587		0.271829	0.175375	0.102991	0.053665	0.022758				128.2	-0.00662	-0.00647	-0.00192	-0.00427	-0.00185		0	0	0.001603	0.000454	0.000882				128.2	0.299518	0.181472	0.09563	0.047602	0.028372		0.294365	0.18377	0.106052	0.056951	0.027935				128.2	-0.00043	-0.00159	-0.00171	0.000393
128.4	0.271478	0.16335	0.091892	0.046399	0.015825		0.272186	0.175619	0.10314	0.053744	0.022792				128.4	-0.00689	-0.00665	-0.00253	-0.0048	-0.00172		0	0	0.001605	0.000455	0.000883				128.4	0.29986	0.182245	0.095447	0.047312	0.028036		0.294733	0.184017	0.106202	0.057034	0.027976				128.4	-0.00048	-0.00216	-0.00188	-5.34e-05
128.6	0.272268	0.164232	0.092985	0.046054	0.015646		0.272543	0.175863	0.103289	0.053824	0.022827				128.6	-0.00638	-0.0066	-0.00211	-0.00394	-0.00168		0	0	0.001607	0.000455	0.000885				128.6	0.300022	0.18209	0.095095	0.047246	0.028003		0.295101	0.184264	0.106352	0.057117	0.028018				128.6	-8.84e-05	-0.00226	-0.00164	0.000348
128.8	0.272454	0.164528	0.093826	0.045727	0.015613		0.2729	0.176107	0.103438	0.053903	0.022861				128.8	-0.00688	-0.00691	-0.00246	-0.0035	-0.00172		0	0	0.001608	0.000456	0.000886				128.8	0.300935	0.182242	0.095401	0.047545	0.02784		0.295469	0.184511	0.106501	0.0572	0.028059				128.8	-0.00019	-0.00279	-0.00158	0.000272
129	0.273165	0.164686	0.093837	0.045442	0.015894		0.273256	0.176351	0.103586	0.053983	0.022895				129	-0.00672	-0.00704	-0.00227	-0.00341	-0.00143		0	0	0.00161	0.000456	0.000887				129	0.301156	0.182329	0.094951	0.047743	0.028154		0.295836	0.184758	0.106651	0.057283	0.028101				129	-0.00026	-0.00318	-0.00192	0.000717
129.2	0.27367	0.165025	0.094369	0.046164	0.016623		0.273613	0.176594	0.103735	0.054062	0.022929				129.2	-0.00683	-0.00739	-0.00256	-0.0031	-0.00095		0	0	0.001612	0.000457	0.000888				129.2	0.301522	0.183299	0.09542	0.048079	0.027923		0.296203	0.185005	0.106801	0.057366	0.028142				129.2	-0.00035	-0.00344	-0.00132	0.000498
129.4	0.273624	0.164976	0.094111	0.045945	0.016304		0.273969	0.176838	0.103884	0.054141	0.022964				129.4	-0.00759	-0.00789	-0.00287	-0.00262	-0.00016		0	0	0.001614	0.000457	0.000889				129.4	0.301368	0.184257	0.09564	0.048317	0.028105		0.296569	0.185252	0.10695	0.057449	0.028184				129.4	0.000112	-0.00266	-0.0007	0.001024
129.6	0.274623	0.165102	0.094583	0.04674	0.017325		0.274325	0.177081	0.104032	0.054221	0.022998				129.6	-0.00779	-0.00839	-0.00303	-0.00258	-0.0001		0	0	0.001616	0.000458	0.000891				129.6	0.300649	0.184295	0.095647	0.049307	0.027994		0.296936	0.185498	0.1071	0.057531	0.028226				129.6	0.000294	-0.00259	-0.00054	0.001027
129.8	0.274741	0.164409	0.094241	0.046344	0.017528		0.274681	0.177325	0.104181	0.0543	0.023032				129.8	-0.00725	-0.00862	-0.00266	-0.0021	0.000902		0	0	0.001618	0.000459	0.000892				129.8	0.30124	0.184367	0.095479	0.049617	0.027783		0.297302	0.185745	0.107249	0.057614	0.028267				129.8	0.000276	-0.00286	-0.00085	0.001068
130	0.274878	0.164279	0.093777	0.046076	0.017365		0.275036	0.177568	0.104329	0.05438	0.023066				130	-0.00688	-0.00841	-0.0025	-0.00177	0.001859		0	0	0.001619	0.000459	0.000893				130	0.301047	0.184435	0.095681	0.049965	0.027502		0.297668	0.185991	0.107399	0.057697	0.028309				130	0.000358	-0.00269	-0.0008	0.000927
130.2	0.275494	0.163991	0.094126	0.046293	0.01762		0.275392	0.177811	0.104478	0.054459	0.023101				130.2	-0.00669	-0.00829	-0.00246	-0.00122	0.002434		0	0	0.001621	0.00046	0.000894				130.2	0.301172	0.18416	0.09652	0.050929	0.027636		0.298034	0.186238	0.107548	0.05778	0.02835				130.2	0.00029	-0.00254	-0.0008	0.000953
130.4	0.27658	0.164621	0.094161	0.04704	0.017879		0.275747	0.178054	0.104626	0.054538	0.023135				130.4	-0.00661	-0.00851	-0.00209	-0.00079	0.002887		0	0	0.001623	0.00046	0.000895				130.4	0.301303	0.183838	0.096994	0.050646	0.027961		0.298399	0.186484	0.107697	0.057863	0.028392				130.4	0.000252	-0.00297	-0.00127	0.000313
130.6	0.27797	0.165692	0.094429	0.047679	0.018459		0.276102	0.178297	0.104775	0.054618	0.023169				130.6	-0.0068	-0.00892	-0.00189	-0.00085	0.003424		0	0	0.001625	0.000461	0.000897				130.6	0.301262	0.183686	0.096678	0.05069	0.027606		0.298765	0.18673	0.107847	0.057946	0.028433				130.6	0.000726	-0.00314	-0.00109	0.001247
130.8	0.278754	0.16573	0.094736	0.047492	0.019038		0.276457	0.17854	0.104923	0.054697	0.023203				130.8	-0.00677	-0.00881	-0.00177	-0.00079	0.003978		0	0	0.001627	0.000462	0.000898				130.8	0.301908	0.18383	0.097229	0.050822	0.028175		0.29913	0.186976	0.107996	0.058029	0.028475				130.8	0.001492	-0.00258	0.000172	0.001664
131	0.278713	0.165882	0.094734	0.046916	0.018883		0.276812	0.178783	0.105071	0.054776	0.023237				131	-0.00655	-0.00887	-0.00165	-0.00089	0.004451		0	0	0.001629	0.000462	0.000899				131	0.302313	0.183867	0.097863	0.050356	0.028158		0.299494	0.187222	0.108145	0.058112	0.028516				131	0.002125	-0.00265	7.54e-05	0.001668
131.2	0.27878	0.165998	0.094784	0.047156	0.018652		0.277166	0.179026	0.10522	0.054856	0.023272				131.2	-0.00593	-0.00835	-0.00115	-0.00117	0.00499		0	0	0.00163	0.000463	0.0009				131.2	0.302933	0.184173	0.097475	0.050331	0.028074		0.299859	0.187468	0.108294	0.058194	0.028558				131.2	0.002534	-0.00268	-0.00048	0.001275
131.4	0.279501	0.166447	0.095009	0.047857	0.018339		0.277521	0.179269	0.105368	0.054935	0.023306				131.4	-0.0055	-0.00802	-0.00087	-0.0009	0.00475		0	0	0.001632	0.000463	0.000901				131.4	0.303089	0.184023	0.09735	0.050158	0.028364		0.300223	0.187713	0.108443	0.058277	0.028599				131.4	0.002489	-0.00283	-0.00093	0.00089
131.6	0.279467	0.166457	0.094088	0.047356	0.017866		0.277875	0.179511	0.105516	0.055014	0.02334				131.6	-0.00603	-0.00809	-0.00046	-0.00147	0.004171		0	0	0.001634	0.000464	0.000903				131.6	0.303607	0.184583	0.097144	0.050276	0.029085		0.300587	0.187959	0.108592	0.05836	0.028641				131.6	0.002631	-0.00282	-0.00102	0.000283
131.8	0.280204	0.166829	0.093734	0.047318	0.017291		0.278229	0.179754	0.105664	0.055093	0.023374				131.8	-0.00601	-0.00706	0.000769	-0.00126	0.00311		0	0	0.001636	0.000464	0.000904				131.8	0.303925	0.184633	0.097212	0.049922	0.029259		0.300951	0.188204	0.108741	0.058443	0.028682				131.8	0.002598	-0.00272	-0.0013	0.000507
132	0.280633	0.166994	0.093483	0.04759	0.016601		0.278583	0.179996	0.105812	0.055173	0.023409				132	-0.00613	-0.00664	0.00136	-0.00095	0.002934		0	0	0.001638	0.000465	0.000905				132	0.304001	0.184923	0.096322	0.049884	0.028797		0.301314	0.188449	0.10889	0.058525	0.028724				132	0.002794	-0.00251	-0.001	-0.00014
132.2	0.280767	0.167116	0.092922	0.046956	0.015861		0.278936	0.180239	0.105961	0.055252	0.023443				132.2	-0.00535	-0.00612	0.00172	-0.00061	0.002429		0	0	0.00164	0.000466	0.000906				132.2	0.304224	0.185322	0.096306	0.050307	0.028899		0.301678	0.188695	0.109039	0.058608	0.028765				132.2	0.003493	-0.00219	-0.0006	0.000506
132.4	0.281176	0.168171	0.093392	0.047638	0.015711		0.27929	0.180481	0.106109	0.055331	0.023477				132.4	-0.0054	-0.00645	0.001731	-0.00121	0.00233		0	0	0.001641	0.000466	0.000907				132.4	0.304029	0.185854	0.096098	0.050279	0.028623		0.302041	0.18894	0.109188	0.058691	0.028807				132.4	0.003346	-0.00233	5.95e-06	0.000818
132.6	0.281599	0.168225	0.093908	0.047298	0.015334		0.279643	0.180723	0.106257	0.05541	0.023511				132.6	-0.00487	-0.00583	0.002493	-0.00056	0.002439		0	0	0.001643	0.000467	0.000909				132.6	0.30393	0.185914	0.095731	0.0506	0.028686		0.302404	0.189185	0.109337	0.058773	0.028848				132.6	0.002633	-0.00218	7.22e-05	0.001387
132.8	0.281443	0.168403	0.094036	0.047819	0.015444		0.279996	0.180966	0.106405	0.05549	0.023545				132.8	-0.00487	-0.00508	0.002695	-0.00062	0.002374		0	0	0.001645	0.000467	0.00091				132.8	0.304367	0.186285	0.095792	0.050782	0.028825		0.302766	0.189429	0.109486	0.058856	0.02889				132.8	0.002454	-0.0017	0.000577	0.002031
133	0.282352	0.168783	0.094197	0.048422	0.015805		0.280349	0.181208	0.106553	0.055569	0.023579				133	-0.0048	-0.00562	0.002765	-0.00087	0.002139		0	0	0.001647	0.000468	0.000911				133	0.304517	0.186663	0.095453	0.050822	0.028923		0.303129	0.189674	0.109634	0.058939	0.028931				133	0.00188	-0.0016	0.001061	0.002616
133.2	0.282847	0.168823	0.094091	0.04889	0.015936		0.280702	0.18145	0.106701	0.055648	0.023614				133.2	-0.00474	-0.00583	0.002454	-0.00053	0.002726		0	0	0.001649	0.000468	0.000912				133.2	0.304916	0.18732	0.095964	0.050825	0.028534		0.303491	0.189919	0.109783	0.059021	0.028973				133.2	0.001601	-0.00154	0.001198	0.003158
133.4	0.282936	0.169008	0.093839	0.04864	0.015915		0.281054	0.181691	0.106849	0.055727	0.023648				133.4	-0.0054	-0.00602	0.002038	-0.0006	0.002886		0	0	0.00165	0.000469	0.000913				133.4	0.30503	0.187124	0.09571	0.050996	0.028178		0.303853	0.190163	0.109932	0.059104	0.029014				133.4	0.001732	-0.00112	0.001434	0.003885
133.6	0.28346	0.168741	0.09454	0.04898	0.016856		0.281406	0.181933	0.106996	0.055806	0.023682				133.6	-0.00515	-0.00612	0.002185	0.000172	0.003176		0	0	0.001652	0.00047	0.000915				133.6	0.305427	0.186922	0.095509	0.051703	0.027174		0.304214	0.190408	0.11008	0.059186	0.029055				133.6	0.001722	-0.00136	0.000826	0.003967
133.8	0.283489	0.168308	0.094736	0.048539	0.016414		0.281759	0.182175	0.107144	0.055885	0.023716				133.8	-0.0054	-0.00649	0.001691	0.000415	0.003609		0	0	0.001654	0.00047	0.000916				133.8	0.306202	0.187091	0.095695	0.052038	0.027393		0.304576	0.190652	0.110229	0.059269	0.029097				133.8	0.001902	-0.00212	0.000935	0.004243
134	0.284371	0.168907	0.09528	0.049028	0.016485		0.28211	0.182417	0.107292	0.055965	0.02375				134	-0.00537	-0.0062	0.001279	0.000564	0.003674		0	0	0.001656	0.000471	0.000917				134	0.306843	0.187269	0.097052	0.052248	0.028277		0.304937	0.190896	0.110377	0.059352	0.029138				134	0.002421	-0.00159	0.001673	0.004682
134.2	0.285332	0.169365	0.096101	0.049751	0.016817		0.282462	0.182658	0.10744	0.056044	0.023784				134.2	-0.00542	-0.00699	0.000988	0.000679	0.00407		0	0	0.001658	0.000471	0.000918				134.2	0.307719	0.187201	0.097854	0.052079	0.02849		0.305298	0.19114	0.110526	0.059434	0.02918				134.2	0.002095	-0.00182	0.001383	0.00459
134.4	0.286082	0.169936	0.096482	0.049566	0.017041		0.282814	0.1829	0.107588	0.056123	0.023819				134.4	-0.00496	-0.00732	0.001107	0.000601	0.003817		0	0	0.00166	0.000472	0.000919				134.4	0.309127	0.188228	0.098204	0.051715	0.02876		0.305658	0.191384	0.110674	0.059517	0.029221				134.4	0.002403	-0.00216	0.001388	0.004924
134.6	0.286164	0.169998	0.096755	0.048842	0.01717		0.283165	0.183141	0.107735	0.056202	0.023853				134.6	-0.00423	-0.00703	0.00103	0.000353	0.004333		0	0	0.001661	0.000472	0.000921				134.6	0.309909	0.189003	0.098165	0.051965	0.028338		0.306019	0.191628	0.110823	0.059599	0.029263				134.6	0.003147	-0.00176	0.001424	0.005284
134.8	0.285914	0.170259	0.097355	0.048327	0.017091		0.283516	0.183382	0.107883	0.056281	0.023887				134.8	-0.00352	-0.00666	0.001707	0.000275	0.00475		0	0	0.001663	0.000473	0.000922				134.8	0.311071	0.188565	0.098628	0.051917	0.028591		0.306379	0.191872	0.110971	0.059682	0.029304				134.8	0.003239	-0.00185	0.001142	0.004637
135	0.285799	0.170154	0.097218	0.048331	0.017181		0.283868	0.183623	0.108031	0.05636	0.023921				135	-0.0037	-0.00687	0.002056	-0.00022	0.004796		0	0	0.001665	0.000474	0.000923				135	0.311553	0.189238	0.099129	0.051764	0.02822		0.306739	0.192116	0.111119	0.059764	0.029345				135	0.003549	-0.00193	0.000722	0.00465
135.2	0.285741	0.170289	0.097299	0.048262	0.016522		0.284218	0.183864	0.108178	0.056439	0.023955				135.2	-0.00338	-0.00653	0.002371	-6.41e-05	0.00443		0	0	0.001667	0.000474	0.000924				135.2	0.311548	0.189136	0.098763	0.052475	0.027962		0.307098	0.192359	0.111267	0.059847	0.029387				135.2	0.003359	-0.00203	3.29e-06	0.004706
135.4	0.286085	0.170755	0.097107	0.047935	0.015947		0.284569	0.184106	0.108326	0.056518	0.023989				135.4	-0.00328	-0.00647	0.002475	0.000216	0.003798		0	0	0.001669	0.000475	0.000925				135.4	0.312164	0.189493	0.099419	0.052772	0.028618		0.307458	0.192603	0.111416	0.059929	0.029428				135.4	0.002695	-0.00219	-0.00096	0.003582
135.6	0.285596	0.17052	0.096069	0.046884	0.015463		0.28492	0.184346	0.108473	0.056597	0.024023				135.6	-0.00341	-0.00596	0.003384	-2.33e-05	0.004173		0	0	0.00167	0.000475	0.000927				135.6	0.312597	0.189766	0.099783	0.053101	0.029196		0.307817	0.192846	0.111564	0.060011	0.02947				135.6	0.002815	-0.00191	-0.00149	0.003042
135.8	0.286107	0.171194	0.096427	0.046683	0.015493		0.28527	0.184587	0.108621	0.056676	0.024058				135.8	-0.0035	-0.00568	0.003553	-0.00017	0.00303		0	0	0.001672	0.000476	0.000928				135.8	0.312623	0.189814	0.100081	0.053294	0.029378		0.308176	0.193089	0.111712	0.060094	0.029511				135.8	0.002416	-0.00245	-0.0017	0.002509
136	0.286442	0.171508	0.095808	0.046862	0.015007		0.28562	0.184828	0.108768	0.056755	0.024092				136	-0.00385	-0.00594	0.002723	-0.00025	0.003093		0	0	0.001674	0.000476	0.000929				136	0.312342	0.190302	0.10021	0.053386	0.029175		0.308535	0.193332	0.11186	0.060176	0.029552				136	0.002402	-0.00265	-0.00137	0.001987
136.2	0.286721	0.17192	0.096503	0.046777	0.015048		0.28597	0.185069	0.108916	0.056834	0.024126				136.2	-0.00419	-0.00574	0.002116	-0.0006	0.002094		0	0	0.001676	0.000477	0.00093				136.2	0.313143	0.190883	0.101027	0.053545	0.029737		0.308893	0.193575	0.112008	0.060259	0.029594				136.2	0.002507	-0.00221	-0.00098	0.002679
136.4	0.287596	0.172743	0.097217	0.047546	0.015622		0.28632	0.185309	0.109063	0.056913	0.02416				136.4	-0.00496	-0.00568	0.001773	-0.00161	0.002117		0	0	0.001678	0.000478	0.000931				136.4	0.313205	0.191279	0.101629	0.052973	0.030148		0.309252	0.193818	0.112156	0.060341	0.029635				136.4	0.001965	-0.00193	-0.00077	0.002321
136.6	0.287771	0.172587	0.097253	0.0472	0.015852		0.286669	0.18555	0.109211	0.056992	0.024194				136.6	-0.00531	-0.00537	0.002157	-0.00167	0.002235		0	0	0.001679	0.000478	0.000933				136.6	0.313313	0.19148	0.101996	0.052465	0.030254		0.30961	0.194061	0.112304	0.060423	0.029676				136.6	0.001173	-0.00187	-0.00046	0.002573
136.8	0.288516	0.173704	0.096799	0.048064	0.016518		0.287019	0.18579	0.109358	0.057071	0.024228				136.8	-0.00643	-0.00606	0.00138	-0.00209	0.001381		0	0	0.001681	0.000479	0.000934				136.8	0.313877	0.191673	0.102477	0.052098	0.0306		0.309967	0.194304	0.112452	0.060506	0.029718				136.8	0.000817	-0.00181	-0.00031	0.002569
137	0.288858	0.173844	0.096852	0.048219	0.016011		0.287368	0.186031	0.109505	0.05715	0.024262				137	-0.00685	-0.00696	0.000705	-0.00294	0.001768		0	0	0.001683	0.000479	0.000935				137	0.314443	0.191918	0.102753	0.051774	0.030483		0.310325	0.194546	0.112599	0.060588	0.029759				137	0.000181	-0.00211	-0.00034	0.002423
137.2	0.289578	0.17421	0.097071	0.048235	0.016627		0.287717	0.186271	0.109652	0.057229	0.024296				137.2	-0.00709	-0.00689	0.000311	-0.00271	0.00262		0	0	0.001685	0.00048	0.000936				137.2	0.314365	0.192211	0.102998	0.051482	0.030049		0.310682	0.194789	0.112747	0.06067	0.0298				137.2	0.000622	-0.00214	-0.00031	0.002479
137.4	0.289792	0.174159	0.097343	0.048528	0.017732		0.288066	0.186511	0.1098	0.057308	0.024331				137.4	-0.0075	-0.0076	-0.0002	-0.00309	0.002495		0	0	0.001686	0.00048	0.000937				137.4	0.314542	0.192276	0.103409	0.05165	0.030215		0.311039	0.195031	0.112895	0.060752	0.029842				137.4	0.001052	-0.00234	0.000327	0.002212
137.6	0.290322	0.174264	0.097295	0.049294	0.018416		0.288414	0.186751	0.109947	0.057387	0.024365				137.6	-0.00791	-0.00826	-0.0006	-0.00309	0.002066		0	0	0.001688	0.000481	0.000939				137.6	0.314751	0.192777	0.103498	0.051746	0.030339		0.311396	0.195273	0.113043	0.060835	0.029883				137.6	0.001623	-0.00273	0.000423	0.002286
137.8	0.290736	0.174234	0.097737	0.049288	0.017944		0.288763	0.186991	0.110094	0.057466	0.024399				137.8	-0.00806	-0.00875	-0.00099	-0.00313	0.001993		0	0	0.00169	0.000482	0.00094				137.8	0.31511	0.193417	0.103961	0.052291	0.031448		0.311753	0.195515	0.11319	0.060917	0.029924				137.8	0.001407	-0.00339	0.000748	0.001834
138	0.29196	0.175088	0.09861	0.049768	0.018789		0.289111	0.187231	0.110241	0.057545	0.024433				138	-0.00745	-0.00887	-0.00119	-0.00305	0.002332		0	0	0.001692	0.000482	0.000941				138	0.316355	0.194463	0.105516	0.052985	0.032636		0.312109	0.195757	0.113338	0.060999	0.029966				138	0.001505	-0.00278	0.000987	0.00152
138.2	0.292547	0.175566	0.098756	0.050333	0.019089		0.289459	0.187471	0.110388	0.057623	0.024467				138.2	-0.00672	-0.00939	-0.00061	-0.00295	0.002518		0	0	0.001694	0.000483	0.000942				138.2	0.316453	0.194294	0.104878	0.051993	0.031244		0.312465	0.195999	0.113485	0.061081	0.030007				138.2	0.001023	-0.00321	0.000921	0.001124
138.4	0.292852	0.176124	0.099165	0.050482	0.019124		0.289807	0.187711	0.110535	0.057702	0.024501				138.4	-0.0061	-0.00827	-0.00061	-0.00296	0.002507		0	0	0.001695	0.000483	0.000943				138.4	0.316553	0.194953	0.10476	0.052393	0.031028		0.312821	0.196241	0.113633	0.061163	0.030048				138.4	0.000994	-0.00322	0.000969	0.001277
138.6	0.292959	0.176373	0.099649	0.051456	0.019371		0.290155	0.187951	0.110682	0.057781	0.024535				138.6	-0.00533	-0.0076	-0.00047	-0.00283	0.00289		0	0	0.001697	0.000484	0.000944				138.6	0.317437	0.195018	0.104585	0.052957	0.031711		0.313177	0.196483	0.11378	0.061246	0.03009				138.6	0.00103	-0.00334	0.000365	0.000414
138.8	0.293203	0.176363	0.099765	0.051804	0.019733		0.290503	0.18819	0.110829	0.05786	0.024569				138.8	-0.00495	-0.0077	-0.0004	-0.0032	0.002829		0	0	0.001699	0.000484	0.000946				138.8	0.318444	0.194523	0.104401	0.053605	0.031669		0.313532	0.196724	0.113928	0.061328	0.030131				138.8	0.000817	-0.00342	0.000429	-0.00013
139	0.293132	0.176052	0.099189	0.051944	0.019677		0.29085	0.18843	0.110976	0.057939	0.024603				139	-0.00469	-0.00731	-5.39e-05	-0.0033	0.003347		0	0	0.001701	0.000485	0.000947				139	0.318638	0.194592	0.104666	0.053886	0.031276		0.313887	0.196966	0.114075	0.06141	0.030172				139	0.001088	-0.00316	0.000673	0.000224
139.2	0.292931	0.176551	0.099413	0.05129	0.018783		0.291197	0.188669	0.111123	0.058018	0.024637				139.2	-0.00391	-0.00677	-0.00047	-0.00264	0.003305		0	0	0.001702	0.000486	0.000948				139.2	0.319349	0.194707	0.10437	0.054904	0.031752		0.314242	0.197207	0.114223	0.061492	0.030213				139.2	0.000883	-0.00336	1.28e-05	-0.00037
139.4	0.293161	0.175946	0.099292	0.05102	0.018187		0.291544	0.188908	0.11127	0.058096	0.024671				139.4	-0.00264	-0.00577	-0.00016	-0.00183	0.004102		0	0	0.001704	0.000486	0.000949				139.4	0.320255	0.19487	0.104444	0.055203	0.032312		0.314597	0.197448	0.11437	0.061574	0.030255				139.4	0.000523	-0.0026	-0.00036	-0.00037
139.6	0.293284	0.175988	0.0993	0.050689	0.017963		0.291891	0.189148	0.111417	0.058175	0.024705				139.6	-0.00279	-0.0058	-0.00069	-0.00183	0.004227		0	0	0.001706	0.000487	0.00095				139.6	0.320415	0.194838	0.104028	0.054944	0.031992		0.314951	0.19769	0.114517	0.061656	0.030296				139.6	0.000927	-0.00175	-0.0009	-0.00011
139.8	0.293759	0.176534	0.099601	0.051195	0.017827		0.292238	0.189387	0.111564	0.058254	0.024739				139.8	-0.00262	-0.00599	-0.00147	-0.00172	0.003326		0	0	0.001708	0.000487	0.000952				139.8	0.32042	0.195502	0.103839	0.055025	0.031745		0.315306	0.197931	0.114664	0.061738	0.030337				139.8	0.000784	-0.00196	-0.00127	-0.00045
140	0.294156	0.176491	0.098674	0.051095	0.017619		0.292584	0.189626	0.11171	0.058333	0.024773				140	-0.00287	-0.00596	-0.00164	-0.00146	0.003485		0	0	0.001709	0.000488	0.000953				140	0.321182	0.195982	0.104359	0.055165	0.031506		0.315659	0.198172	0.114811	0.06182	0.030378				140	0.001327	-0.00112	-0.00106	0.000103
140.2	0.294371	0.176573	0.0989	0.05085	0.017775		0.292931	0.189865	0.111857	0.058411	0.024808				140.2	-0.00295	-0.00587	-0.00195	-0.00129	0.003062		0	0	0.001711	0.000488	0.000954				140.2	0.321464	0.195769	0.104624	0.054835	0.031664		0.316013	0.198412	0.114959	0.061902	0.03042				140.2	0.001283	-0.00093	-0.00097	0.000357
140.4	0.295185	0.177148	0.098574	0.05103	0.018306		0.293277	0.190104	0.112004	0.05849	0.024842				140.4	-0.0031	-0.00541	-0.00136	-0.00178	0.003442		0	0	0.001713	0.000489	0.000955				140.4	0.32133	0.19594	0.104368	0.054026	0.03147		0.316367	0.198653	0.115106	0.061984	0.030461				140.4	0.001357	8.57e-06	-0.00032	0.000931
140.6	0.294416	0.17715	0.097956	0.05027	0.018234		0.293623	0.190343	0.11215	0.058569	0.024876				140.6	-0.00286	-0.00546	-0.00077	-0.00123	0.003097		0	0	0.001715	0.000489	0.000956				140.6	0.321373	0.196149	0.104174	0.05364	0.030894		0.31672	0.198894	0.115253	0.062066	0.030502				140.6	0.001604	-1.67e-06	0.000122	0.002103
140.8	0.294738	0.177921	0.097629	0.05087	0.018031		0.293969	0.190582	0.112297	0.058648	0.02491				140.8	-0.00326	-0.0053	-0.00168	-0.00114	0.00261		0	0	0.001716	0.00049	0.000957				140.8	0.321445	0.196191	0.104208	0.053409	0.030703		0.317073	0.199134	0.1154	0.062148	0.030543				140.8	0.002248	0.000629	0.000564	0.002738
141	0.294499	0.178062	0.098192	0.05103	0.018247		0.294314	0.19082	0.112444	0.058726	0.024944				141	-0.00346	-0.0053	-0.00147	-0.00166	0.003129		0	0	0.001718	0.000491	0.000959				141	0.321421	0.196183	0.104236	0.053321	0.031143		0.317426	0.199375	0.115546	0.06223	0.030585				141	0.002084	0.001187	0.001396	0.003326
141.2	0.29529	0.17881	0.097986	0.051194	0.019546		0.29466	0.191059	0.11259	0.058805	0.024978				141.2	-0.00398	-0.00553	-0.00133	-0.00151	0.002984		0	0	0.00172	0.000491	0.00096				141.2	0.321281	0.197011	0.104753	0.053741	0.031817		0.317778	0.199615	0.115693	0.062312	0.030626				141.2	0.001856	0.000584	0.001705	0.003253
141.4	0.294797	0.17856	0.097278	0.050724	0.019601		0.295005	0.191297	0.112737	0.058884	0.025012				141.4	-0.00462	-0.00643	-0.00179	-0.00222	0.001958		0	0	0.001722	0.000492	0.000961				141.4	0.321797	0.197624	0.105312	0.05384	0.03195		0.318131	0.199855	0.11584	0.062394	0.030667				141.4	0.002299	0.000401	0.002449	0.003821
141.6	0.295101	0.179138	0.097134	0.050849	0.019273		0.29535	0.191536	0.112883	0.058962	0.025046				141.6	-0.00483	-0.00695	-0.00161	-0.00246	0.001501		0	0	0.001723	0.000492	0.000962				141.6	0.321907	0.198057	0.105523	0.053572	0.032161		0.318483	0.200095	0.115987	0.062476	0.030708				141.6	0.00227	0.000221	0.002835	0.003501
141.8	0.295808	0.178994	0.097974	0.050751	0.019349		0.295695	0.191774	0.11303	0.059041	0.02508				141.8	-0.00455	-0.00717	-0.00108	-0.00213	0.001697		0	0	0.001725	0.000493	0.000963				141.8	0.321981	0.198214	0.106272	0.054155	0.032478		0.318835	0.200335	0.116134	0.062558	0.030749				141.8	0.001955	0.000556	0.00278	0.003285
142	0.296887	0.179653	0.098677	0.051035	0.020062		0.296039	0.192012	0.113176	0.05912	0.025114				142	-0.0047	-0.00733	-0.00115	-0.00252	0.001924		0	0	0.001727	0.000493	0.000965				142	0.322326	0.198297	0.106824	0.053917	0.032198		0.319186	0.200575	0.11628	0.06264	0.030791				142	0.001968	0.000621	0.003217	0.003347
142.2	0.2975	0.180126	0.09918	0.052162	0.0205		0.296384	0.192251	0.113323	0.059198	0.025148				142.2	-0.0049	-0.00756	-0.00081	-0.00271	0.001486		0	0	0.001729	0.000494	0.000966				142.2	0.322028	0.196796	0.105993	0.052932	0.031158		0.319538	0.200815	0.116427	0.062722	0.030832				142.2	0.001432	7.64e-05	0.002916	0.003241
142.4	0.297824	0.180508	0.099434	0.052356	0.020498		0.296728	0.192489	0.113469	0.059277	0.025182				142.4	-0.00477	-0.00615	-0.00048	-0.00296	0.001765		0	0	0.00173	0.000494	0.000967				142.4	0.32301	0.197364	0.106307	0.053776	0.032245		0.319889	0.201054	0.116574	0.062803	0.030873				142.4	0.001282	-0.00032	0.002106	0.002988
142.6	0.298765	0.180896	0.099893	0.052527	0.021189		0.297072	0.192727	0.113615	0.059355	0.025216				142.6	-0.00441	-0.00621	-1.93e-05	-0.00307	0.001834		0	0	0.001732	0.000495	0.000968				142.6	0.32382	0.197422	0.107197	0.054176	0.032533		0.32024	0.201294	0.11672	0.062885	0.030914				142.6	0.00132	-0.00083	0.001158	0.001757
142.8	0.298775	0.180952	0.099667	0.052027	0.020919		0.297416	0.192965	0.113761	0.059434	0.02525				142.8	-0.00449	-0.00556	0.000447	-0.00328	0.001784		0	0	0.001734	0.000496	0.000969				142.8	0.32426	0.19699	0.107213	0.054003	0.031993		0.320591	0.201533	0.116867	0.062967	0.030955				142.8	0.001116	-0.00147	0.000161	0.001719
143	0.299302	0.181598	0.100424	0.05232	0.02078		0.29776	0.193202	0.113908	0.059512	0.025284				143	-0.00493	-0.00567	0.000835	-0.00344	0.001812		0	0	0.001736	0.000496	0.00097				143	0.324553	0.196885	0.107315	0.053475	0.031459		0.320941	0.201773	0.117013	0.063049	0.030996				143	0.000933	-0.00203	-0.00051	0.001543
143.2	0.299453	0.181075	0.100796	0.051866	0.019627		0.298104	0.19344	0.114054	0.059591	0.025318				143.2	-0.00487	-0.0057	0.00063	-0.0034	0.001661		0	0	0.001737	0.000497	0.000972				143.2	0.325438	0.197475	0.106663	0.053733	0.031519		0.321291	0.202012	0.11716	0.063131	0.031038				143.2	0.000485	-0.0028	-0.00135	0.000806
143.4	0.300285	0.180915	0.100925	0.051704	0.019353		0.298447	0.193678	0.1142	0.05967	0.025352				143.4	-0.00414	-0.0048	0.001602	-0.00231	0.00281		0	0	0.001739	0.000497	0.000973				143.4	0.326016	0.19785	0.106902	0.053549	0.031194		0.321641	0.202251	0.117306	0.063212	0.031079				143.4	-5.12e-05	-0.00375	-0.00256	0.000568
143.6	0.300395	0.181429	0.101622	0.051868	0.019349		0.298791	0.193915	0.114346	0.059748	0.025386				143.6	-0.00527	-0.00544	0.000984	-0.00264	0.002193		0	0	0.001741	0.000498	0.000974				143.6	0.326563	0.198693	0.106755	0.054276	0.030765		0.321991	0.20249	0.117452	0.063294	0.03112				143.6	-0.00029	-0.00457	-0.00387	-0.00069
143.8	0.300993	0.181974	0.101992	0.052086	0.018868		0.299134	0.194153	0.114492	0.059827	0.02542				143.8	-0.00538	-0.00587	0.00153	-0.00265	0.001973		0	0	0.001743	0.000498	0.000975				143.8	0.327213	0.1993	0.107262	0.055216	0.030895		0.32234	0.202729	0.117599	0.063376	0.031161				143.8	-0.00111	-0.00547	-0.00471	-0.00165
144	0.301501	0.18203	0.101844	0.051599	0.0187		0.299477	0.19439	0.114638	0.059905	0.025454				144	-0.00547	-0.0063	0.000893	-0.00304	0.001378		0	0	0.001744	0.000499	0.000976				144	0.327511	0.199367	0.107353	0.055515	0.030709		0.32269	0.202967	0.117745	0.063457	0.031202				144	-0.00125	-0.00612	-0.00507	-0.00197
144.2	0.301423	0.181802	0.10197	0.051658	0.018593		0.299819	0.194628	0.114785	0.059984	0.025488				144.2	-0.00517	-0.00622	0.000833	-0.00313	0.00107		0	0	0.001746	0.000499	0.000977				144.2	0.327602	0.199564	0.107379	0.055495	0.031019		0.323039	0.203206	0.117891	0.063539	0.031243				144.2	-0.00148	-0.00597	-0.00495	-0.00198
144.4	0.302035	0.182295	0.102245	0.051992	0.018793		0.300162	0.194865	0.114931	0.060062	0.025522				144.4	-0.00508	-0.00602	0.001433	-0.00293	0.000975		0	0	0.001748	0.0005	0.000979				144.4	0.327833	0.200291	0.10696	0.055736	0.030741		0.323388	0.203445	0.118037	0.063621	0.031284				144.4	-0.00161	-0.00541	-0.00454	-0.0013
144.6	0.301935	0.182232	0.10192	0.051201	0.018594		0.300504	0.195102	0.115077	0.06014	0.025556				144.6	-0.00454	-0.00616	0.001586	-0.00203	0.001364		0	0	0.00175	0.000501	0.00098				144.6	0.328768	0.201428	0.107511	0.056997	0.031122		0.323736	0.203683	0.118183	0.063702	0.031325				144.6	-0.0015	-0.00554	-0.00431	-0.00065
144.8	0.302617	0.182916	0.102394	0.051889	0.019005		0.300846	0.195339	0.115222	0.060219	0.02559				144.8	-0.00428	-0.00595	0.000524	-0.00163	0.001296		0	0	0.001751	0.000501	0.000981				144.8	0.329529	0.202312	0.107553	0.0577	0.032025		0.324085	0.203921	0.11833	0.063784	0.031367				144.8	-0.00174	-0.0048	-0.00367	-0.00034
145	0.303074	0.183211	0.103019	0.052085	0.020137		0.301188	0.195576	0.115368	0.060297	0.025624				145	-0.00446	-0.00587	0.000198	-0.00176	0.001736		0	0	0.001753	0.000502	0.000982				145	0.330215	0.202856	0.107075	0.058187	0.0328		0.324433	0.20416	0.118476	0.063866	0.031408				145	-0.00243	-0.00463	-0.00256	-0.00011
145.2	0.303462	0.183247	0.102611	0.051819	0.01996		0.30153	0.195813	0.115514	0.060376	0.025657				145.2	-0.00466	-0.00613	2.1e-05	-0.0016	0.001636		0	0	0.001755	0.000502	0.000983				145.2	0.330956	0.203855	0.107332	0.058948	0.033075		0.324781	0.204398	0.118622	0.063947	0.031449				145.2	-0.0021	-0.00453	-0.00161	-0.00012
145.4	0.303111	0.183075	0.102239	0.051302	0.01971		0.301872	0.19605	0.11566	0.060454	0.025691				145.4	-0.00442	-0.00635	-0.00061	-0.002	0.001163		0	0	0.001756	0.000503	0.000984				145.4	0.33174	0.204483	0.107922	0.059446	0.033551		0.325128	0.204636	0.118768	0.064029	0.03149				145.4	-0.00119	-0.00387	-0.00048	0.000969
145.6	0.304371	0.183408	0.102548	0.05241	0.020382		0.302213	0.196287	0.115806	0.060533	0.025725				145.6	-0.00404	-0.00628	-0.00059	-0.00222	0.001107		0	0	0.001758	0.000503	0.000986				145.6	0.332191	0.20457	0.107716	0.059244	0.034114		0.325476	0.204874	0.118913	0.06411	0.031531				145.6	-0.0008	-0.00332	0.000645	0.000985
145.8	0.304836	0.183098	0.103332	0.052409	0.021072		0.302555	0.196524	0.115952	0.060611	0.025759				145.8	-0.00424	-0.00639	-0.00099	-0.00224	0.001387		0	0	0.00176	0.000504	0.000987				145.8	0.331787	0.203796	0.106933	0.058425	0.033618		0.325823	0.205112	0.119059	0.064192	0.031572				145.8	-0.0004	-0.00226	0.001041	0.001694
146	0.305192	0.183814	0.10328	0.052153	0.020971		0.302896	0.19676	0.116097	0.060689	0.025793				146	-0.00457	-0.00641	-0.0012	-0.00204	0.001206		0	0	0.001762	0.000504	0.000988				146	0.331794	0.203466	0.106304	0.057657	0.033864		0.32617	0.205349	0.119205	0.064273	0.031613				146	0.000227	-0.00174	0.001842	0.002435
146.2	0.305381	0.183426	0.103382	0.052014	0.021188		0.303237	0.196997	0.116243	0.060768	0.025827				146.2	-0.00413	-0.0059	-0.00047	-0.00177	0.001165		0	0	0.001763	0.000505	0.000989				146.2	0.332103	0.203017	0.105982	0.057404	0.034187		0.326517	0.205587	0.119351	0.064355	0.031654				146.2	0.000744	-0.00155	0.001735	0.003154
146.4	0.305338	0.183394	0.103176	0.051195	0.02109		0.303578	0.197233	0.116389	0.060846	0.025861				146.4	-0.00326	-0.00478	-5.34e-05	-0.00171	0.001122		0	0	0.001765	0.000506	0.00099				146.4	0.332165	0.203259	0.105921	0.056869	0.034819		0.326863	0.205824	0.119497	0.064436	0.031695				146.4	0.000989	-0.00155	0.001384	0.002997
146.6	0.306234	0.184277	0.10336	0.051183	0.021477		0.303918	0.197469	0.116534	0.060924	0.025895				146.6	-0.00331	-0.00466	0.000229	-0.00172	0.001401		0	0	0.001767	0.000506	0.000991				146.6	0.331826	0.203204	0.106175	0.055874	0.034223		0.327209	0.206062	0.119642	0.064518	0.031736				146.6	0.002262	-0.00072	0.00209	0.003276
146.8	0.306615	0.184929	0.10324	0.051547	0.02158		0.304259	0.197706	0.11668	0.061003	0.025929				146.8	-0.00382	-0.00446	0.000574	-0.00172	0.001479		0	0	0.001768	0.000507	0.000993				146.8	0.332068	0.202793	0.1053	0.055068	0.033613		0.327556	0.206299	0.119788	0.064599	0.031777				146.8	0.002717	-0.00142	0.002178	0.00404
147	0.307149	0.185465	0.103835	0.051447	0.021061		0.304599	0.197942	0.116826	0.061081	0.025963				147	-0.00415	-0.005	0.000501	-0.002	0.001537		0	0	0.00177	0.000507	0.000994				147	0.332134	0.203172	0.105758	0.055115	0.033562		0.327901	0.206536	0.119933	0.064681	0.031818				147	0.002717	-0.00191	0.002708	0.004026
147.2	0.307571	0.18566	0.104237	0.051086	0.020526		0.304939	0.198178	0.116971	0.061159	0.025997				147.2	-0.00428	-0.00457	0.001071	-0.00134	0.002067		0	0	0.001772	0.000508	0.000995				147.2	0.332616	0.203104	0.105924	0.054915	0.033155		0.328247	0.206773	0.120079	0.064762	0.031859				147.2	0.002779	-0.00219	0.00248	0.003113
147.4	0.308069	0.186424	0.104476	0.051025	0.020837		0.305279	0.198414	0.117117	0.061238	0.026031				147.4	-0.00469	-0.00456	0.001445	-0.00081	0.002623		0	0	0.001774	0.000508	0.000996				147.4	0.333027	0.202726	0.106329	0.054701	0.032992		0.328592	0.20701	0.120224	0.064844	0.0319				147.4	0.002386	-0.00235	0.001611	0.002454
147.6	0.308818	0.187416	0.105349	0.051992	0.020736		0.305618	0.19865	0.117262	0.061316	0.026065				147.6	-0.00537	-0.0046	0.001319	-0.00123	0.002251		0	0	0.001775	0.000509	0.000997				147.6	0.332993	0.202382	0.106549	0.054855	0.032211		0.328937	0.207247	0.12037	0.064925	0.031941				147.6	0.002648	-0.00171	0.001338	0.001746
147.8	0.309585	0.187769	0.10541	0.051986	0.020025		0.305958	0.198886	0.117407	0.061394	0.026099				147.8	-0.00554	-0.00561	0.000796	-0.00203	0.00156		0	0	0.001777	0.000509	0.000998				147.8	0.33319	0.202244	0.106696	0.055062	0.031822		0.329282	0.207484	0.120515	0.065006	0.031982				147.8	0.002155	-0.0015	0.000778	0.00138
148	0.309587	0.187078	0.105012	0.051738	0.01973		0.306297	0.199122	0.117553	0.061472	0.026132				148	-0.00571	-0.00613	-5.38e-05	-0.00254	0.001192		0	0	0.001779	0.00051	0.001				148	0.333657	0.202493	0.107099	0.055543	0.031886		0.329627	0.20772	0.120661	0.065088	0.032023				148	0.001971	-0.00115	0.000795	0.001158
148.2	0.310014	0.187143	0.104878	0.05197	0.019464		0.306637	0.199357	0.117698	0.061551	0.026166				148.2	-0.00571	-0.00653	0.000513	-0.00197	0.001812		0	0	0.00178	0.000511	0.001001				148.2	0.334516	0.202897	0.1075	0.055978	0.031818		0.329971	0.207957	0.120806	0.065169	0.032064				148.2	0.002141	-7.94e-05	0.001016	0.001602
148.4	0.31073	0.187348	0.105327	0.052014	0.019528		0.306976	0.199593	0.117843	0.061629	0.0262				148.4	-0.00554	-0.00685	0.00111	-0.00089	0.002228		0	0	0.001782	0.000511	0.001002				148.4	0.334917	0.202859	0.107506	0.056277	0.031489		0.330316	0.208193	0.120951	0.06525	0.032105				148.4	0.001722	-0.00089	0.000281	0.001496
148.6	0.311594	0.187669	0.105337	0.052198	0.019749		0.307314	0.199828	0.117989	0.061707	0.026234				148.6	-0.00498	-0.00716	0.000452	-0.0004	0.002895		0	0	0.001784	0.000512	0.001003				148.6	0.335299	0.203487	0.108029	0.057293	0.031651		0.33066	0.20843	0.121097	0.065332	0.032146				148.6	0.001755	-0.00093	6.72e-05	0.001156
148.8	0.312125	0.18771	0.105683	0.052822	0.020247		0.307653	0.200064	0.118134	0.061785	0.026268				148.8	-0.00473	-0.00724	-6.44e-05	0.000115	0.002795		0	0	0.001785	0.000512	0.001004				148.8	0.33607	0.203982	0.108421	0.057965	0.03177		0.331003	0.208666	0.121242	0.065413	0.032187				148.8	0.001878	-0.00087	-0.00016	0.000492
149	0.31288	0.187808	0.105648	0.052887	0.020568		0.307992	0.200299	0.118279	0.061863	0.026302				149	-0.00456	-0.00715	0.000222	0.000222	0.003606		0	0	0.001787	0.000513	0.001005				149	0.336833	0.204712	0.108651	0.058694	0.031664		0.331347	0.208902	0.121387	0.065494	0.032228				149	0.001559	-0.00111	-1e-05	-2.87e-05
149.2	0.313014	0.187735	0.105161	0.052931	0.020223		0.30833	0.200535	0.118424	0.061942	0.026336				149.2	-0.00452	-0.00763	0.000262	0.000315	0.003748		0	0	0.001789	0.000513	0.001007				149.2	0.337283	0.20554	0.109288	0.058693	0.031389		0.33169	0.209138	0.121532	0.065576	0.032269				149.2	0.001285	-0.00171	0.000248	4.07e-05
149.4	0.312781	0.188087	0.105344	0.053482	0.020184		0.308668	0.20077	0.11857	0.06202	0.02637				149.4	-0.00379	-0.00735	0.00029	0.000465	0.00407		0	0	0.00179	0.000514	0.001008				149.4	0.337645	0.206094	0.110235	0.058827	0.031726		0.332033	0.209374	0.121677	0.065657	0.03231				149.4	0.0008	-0.00191	0.000112	0.000335
149.6	0.313176	0.18763	0.105661	0.053577	0.019958		0.309006	0.201005	0.118715	0.062098	0.026404				149.6	-0.00402	-0.00775	-5.79e-06	4.21e-05	0.003885		0	0	0.001792	0.000514	0.001009				149.6	0.337997	0.205877	0.110157	0.058311	0.031843		0.332376	0.20961	0.121822	0.065738	0.032351				149.6	0.000937	-0.0017	0.000251	-7.23e-05
149.8	0.312368	0.187463	0.105408	0.05256	0.019263		0.309344	0.20124	0.11886	0.062176	0.026437				149.8	-0.00442	-0.00833	-0.00057	0.000282	0.003846		0	0	0.001794	0.000515	0.00101				149.8	0.337758	0.206393	0.110361	0.057927	0.032192		0.332719	0.209845	0.121967	0.065819	0.032392				149.8	0.001077	-0.00147	0.000271	0.000341
150	0.311903	0.187392	0.105026	0.052164	0.018607		0.309681	0.201475	0.119005	0.062254	0.026471				150	-0.00421	-0.00866	-0.00048	0.000178	0.003183		0	0	0.001796	0.000515	0.001011				150	0.337984	0.207159	0.110876	0.05817	0.032732		0.333061	0.210081	0.122112	0.0659	0.032433				150	0.001668	-0.00159	0.000975	0.000751
150.2	0.311949	0.186717	0.105531	0.052385	0.018616		0.310019	0.20171	0.11915	0.062332	0.026505				150.2	-0.00429	-0.00841	-0.00077	-0.00109	0.003075		0	0	0.001797	0.000516	0.001012				150.2	0.338721	0.207553	0.111569	0.058136	0.033024		0.333403	0.210316	0.122257	0.065982	0.032474				150.2	0.00138	-0.0024	0.001242	3.47e-05
150.4	0.312202	0.187509	0.106187	0.052516	0.017992		0.310356	0.201944	0.119295	0.06241	0.026539				150.4	-0.00428	-0.00841	-0.00122	-0.00151	0.002396		0	0	0.001799	0.000517	0.001014				150.4	0.338533	0.207392	0.112019	0.057864	0.033007		0.333745	0.210552	0.122402	0.066063	0.032515				150.4	0.001128	-0.00251	0.001797	-0.00057
150.6	0.312837	0.188535	0.106685	0.05301	0.018278		0.310693	0.202179	0.11944	0.062489	0.026573				150.6	-0.00489	-0.00859	-0.0017	-0.00192	0.002048		0	0	0.001801	0.000517	0.001015				150.6	0.338597	0.207733	0.11264	0.058013	0.032881		0.334087	0.210787	0.122546	0.066144	0.032556				150.6	0.001609	-0.00249	0.00288	0.00034
150.8	0.31331	0.189287	0.107252	0.053236	0.018685		0.31103	0.202414	0.119585	0.062567	0.026607				150.8	-0.0061	-0.00907	-0.00237	-0.00274	0.000567		0	0	0.001802	0.000518	0.001016				150.8	0.338739	0.208092	0.113222	0.058077	0.033489		0.334428	0.211022	0.122691	0.066225	0.032597				150.8	0.001537	-0.00331	0.002677	0.0009
151	0.31331	0.189205	0.107763	0.05313	0.01831		0.311367	0.202648	0.11973	0.062645	0.026641				151	-0.00653	-0.00882	-0.00234	-0.00333	-0.00032		0	0	0.001804	0.000518	0.001017				151	0.338769	0.208388	0.113831	0.057865	0.033624		0.334769	0.211257	0.122836	0.066306	0.032638				151	0.00131	-0.00324	0.002511	0.000934
151.2	0.314022	0.189246	0.107765	0.05323	0.018496		0.311703	0.202883	0.119874	0.062723	0.026674				151.2	-0.00716	-0.00855	-0.00253	-0.00355	-0.00059		0	0	0.001806	0.000519	0.001018				151.2	0.338987	0.207754	0.113505	0.057065	0.032999		0.33511	0.211492	0.122981	0.066387	0.032679				151.2	0.001402	-0.00255	0.002562	0.000619
151.4	0.31449	0.188951	0.1078	0.053375	0.018568		0.312039	0.203117	0.120019	0.062801	0.026708				151.4	-0.00725	-0.00777	-0.00194	-0.0036	-0.00011		0	0	0.001807	0.000519	0.001019				151.4	0.339681	0.207373	0.113484	0.056779	0.03314		0.335451	0.211727	0.123125	0.066468	0.03272				151.4	0.001695	-0.00216	0.002192	0.00092
151.6	0.315235	0.189388	0.107814	0.053693	0.01817		0.312376	0.203351	0.120164	0.062879	0.026742				151.6	-0.0075	-0.00813	-0.00236	-0.00468	-0.00119		0	0	0.001809	0.00052	0.00102				151.6	0.339901	0.207244	0.112963	0.056767	0.032736		0.335792	0.211962	0.12327	0.066549	0.032761				151.6	0.001803	-0.00164	0.002241	0.000874
151.8	0.315202	0.189913	0.108004	0.054165	0.018513		0.312712	0.203586	0.120309	0.062957	0.026776				151.8	-0.00704	-0.00812	-0.00258	-0.00523	-0.00133		0	0	0.001811	0.00052	0.001022				151.8	0.340519	0.207513	0.112599	0.05736	0.032931		0.336132	0.212196	0.123414	0.06663	0.032802				151.8	0.001378	-0.00208	0.001617	0.000684
152	0.31578	0.190317	0.108006	0.05467	0.019042		0.313048	0.20382	0.120453	0.063035	0.02681				152	-0.00739	-0.00783	-0.00244	-0.00504	-0.00099		0	0	0.001812	0.000521	0.001023				152	0.341546	0.207701	0.113007	0.057694	0.033312		0.336472	0.212431	0.123559	0.066711	0.032842				152	0.001079	-0.00216	0.001027	0.000656
152.2	0.316478	0.191312	0.108058	0.055142	0.019442		0.313383	0.204054	0.120598	0.063113	0.026844				152.2	-0.00751	-0.00753	-0.00234	-0.00449	-0.00087		0	0	0.001814	0.000521	0.001024				152.2	0.341849	0.208092	0.112335	0.057714	0.033905		0.336812	0.212665	0.123703	0.066792	0.032883				152.2	0.00187	-0.00228	0.000654	0.000615
152.4	0.316581	0.191311	0.107819	0.055049	0.020069		0.313719	0.204288	0.120743	0.063191	0.026877				152.4	-0.00733	-0.00767	-0.00212	-0.00422	-0.00094		0	0	0.001816	0.000522	0.001025				152.4	0.342652	0.208367	0.112294	0.058273	0.034698		0.337152	0.2129	0.123848	0.066873	0.032924				152.4	0.001492	-0.00342	-0.00066	-0.00052
152.6	0.317263	0.192356	0.107592	0.055112	0.020533		0.314054	0.204522	0.120887	0.063269	0.026911				152.6	-0.00677	-0.00717	-0.00201	-0.004	-0.00026		0	0	0.001817	0.000523	0.001026				152.6	0.342992	0.209351	0.112635	0.058833	0.034684		0.337491	0.213134	0.123992	0.066954	0.032965				152.6	0.0017	-0.00314	-0.00139	-0.00077
152.8	0.317641	0.192961	0.107609	0.054698	0.021073		0.314389	0.204756	0.121032	0.063347	0.026945				152.8	-0.00661	-0.00675	-0.00139	-0.00379	0.000105		0	0	0.001819	0.000523	0.001027				152.8	0.343346	0.209958	0.112042	0.058629	0.034328		0.33783	0.213368	0.124136	0.067035	0.033006				152.8	0.001278	-0.00324	-0.0023	-0.00114
153	0.317935	0.19388	0.107583	0.05433	0.022108		0.314724	0.204989	0.121176	0.063425	0.026979				153	-0.00624	-0.00671	-0.00161	-0.00328	0.000578		0	0	0.001821	0.000524	0.001029				153	0.343781	0.211125	0.111946	0.058759	0.034808		0.338169	0.213602	0.12428	0.067116	0.033047				153	0.00123	-0.00284	-0.00239	-0.00099
153.2	0.317882	0.19428	0.10794	0.054264	0.022207		0.315059	0.205223	0.121321	0.063503	0.027013				153.2	-0.00569	-0.00611	-0.00163	-0.00251	0.001556		0	0	0.001822	0.000524	0.00103				153.2	0.343753	0.211577	0.111677	0.058176	0.034555		0.338508	0.213836	0.124425	0.067197	0.033088				153.2	0.000842	-0.00321	-0.00254	-0.00088
153.4	0.317531	0.194174	0.107886	0.053912	0.021851		0.315393	0.205456	0.121465	0.06358	0.027046				153.4	-0.00535	-0.00606	-0.00119	-0.0022	0.002324		0	0	0.001824	0.000525	0.001031				153.4	0.344334	0.212597	0.112297	0.059005	0.03539		0.338847	0.214069	0.124569	0.067278	0.033128				153.4	0.000448	-0.00313	-0.00343	-0.00122
153.6	0.318076	0.194446	0.1082	0.054454	0.021965		0.315728	0.20569	0.12161	0.063658	0.02708				153.6	-0.00507	-0.00607	-0.00103	-0.00147	0.002771		0	0	0.001826	0.000525	0.001032				153.6	0.344558	0.212717	0.112278	0.059536	0.035566		0.339185	0.214303	0.124713	0.067359	0.033169				153.6	0.000577	-0.00307	-0.0039	-0.00149
153.8	0.318169	0.195083	0.108521	0.05451	0.022028		0.316062	0.205923	0.121754	0.063736	0.027114				153.8	-0.00494	-0.00564	-0.00108	-0.00094	0.00303		0	0	0.001827	0.000526	0.001033				153.8	0.345115	0.213829	0.112957	0.059616	0.035746		0.339523	0.214537	0.124857	0.06744	0.03321				153.8	0.000394	-0.00256	-0.00414	-0.00155
154	0.318634	0.194453	0.109102	0.054713	0.02229		0.316396	0.206157	0.121899	0.063814	0.027148				154	-0.00466	-0.0055	-0.00076	-0.00109	0.003528		0	0	0.001829	0.000526	0.001034				154	0.344954	0.21376	0.113275	0.059622	0.035368		0.339861	0.21477	0.125001	0.067521	0.033251				154	0.00051	-0.00243	-0.00431	-0.0017
154.2	0.319261	0.194502	0.109476	0.054721	0.022538		0.31673	0.20639	0.122043	0.063892	0.027182				154.2	-0.00467	-0.00508	-0.00065	-0.00092	0.003908		0	0	0.001831	0.000527	0.001035				154.2	0.34499	0.214247	0.114147	0.059557	0.035202		0.340198	0.215004	0.125145	0.067601	0.033292				154.2	0.000227	-0.00211	-0.00441	-0.00209
154.4	0.319995	0.19494	0.110406	0.054987	0.02263		0.317064	0.206623	0.122187	0.06397	0.027215				154.4	-0.0039	-0.00489	-0.00037	0.000122	0.003454		0	0	0.001832	0.000527	0.001037				154.4	0.344279	0.213973	0.114758	0.059401	0.035608		0.340536	0.215237	0.125289	0.067682	0.033333				154.4	0.000587	-0.00164	-0.00371	-0.00205
154.6	0.320112	0.19455	0.110259	0.055117	0.022763		0.317398	0.206856	0.122331	0.064048	0.027249				154.6	-0.00399	-0.00442	-0.00014	0.000667	0.00302		0	0	0.001834	0.000528	0.001038				154.6	0.344228	0.214365	0.115297	0.059145	0.035174		0.340873	0.21547	0.125433	0.067763	0.033373				154.6	0.000933	-0.00117	-0.00283	-0.00064
154.8	0.320649	0.194537	0.110428	0.054999	0.022155		0.317731	0.207089	0.122476	0.064125	0.027283				154.8	-0.00402	-0.00393	-4.29e-05	0.000485	0.002844		0	0	0.001836	0.000528	0.001039				154.8	0.344748	0.21456	0.115795	0.058974	0.035143		0.34121	0.215703	0.125577	0.067844	0.033414				154.8	0.001762	-0.00098	-0.00256	-0.00025
155	0.321742	0.194653	0.111068	0.056321	0.021969		0.318064	0.207322	0.12262	0.064203	0.027317				155	-0.00358	-0.00386	0.000522	0.000916	0.003288		0	0	0.001837	0.000529	0.00104				155	0.344777	0.214087	0.115264	0.058241	0.033796		0.341547	0.215936	0.125721	0.067925	0.033455				155	0.002059	-0.00027	-0.00157	0.000457
155.2	0.322925	0.194731	0.110956	0.05691	0.021928		0.318397	0.207555	0.122764	0.064281	0.02735				155.2	-0.00352	-0.00405	-3.05e-05	0.001286	0.003356		0	0	0.001839	0.00053	0.001041				155.2	0.345505	0.214163	0.115263	0.058493	0.033627		0.341883	0.216169	0.125864	0.068005	0.033496				155.2	0.002515	0.000399	-0.00067	0.001226
155.4	0.32395	0.195474	0.11188	0.058008	0.021937		0.31873	0.207787	0.122908	0.064359	0.027384				155.4	-0.00379	-0.0038	0.000233	0.001612	0.003265		0	0	0.00184	0.00053	0.001042				155.4	0.346367	0.2141	0.11549	0.058171	0.033757		0.342219	0.216401	0.126008	0.068086	0.033537				155.4	0.002688	0.000245	-0.00051	0.000951
155.6	0.324397	0.196277	0.111781	0.05863	0.02169		0.319063	0.20802	0.123052	0.064437	0.027418				155.6	-0.00449	-0.00519	-0.0008	0.000949	0.001832		0	0	0.001842	0.000531	0.001044				155.6	0.34657	0.21417	0.114952	0.05811	0.033436		0.342555	0.216634	0.126152	0.068167	0.033577				155.6	0.002405	0.000419	0.000146	0.001027
155.8	0.325195	0.1971	0.112069	0.059622	0.021701		0.319395	0.208253	0.123196	0.064514	0.027452				155.8	-0.00445	-0.0046	-0.00043	0.001297	0.001912		0	0	0.001844	0.000531	0.001045				155.8	0.346893	0.214513	0.115184	0.058417	0.032812		0.342891	0.216867	0.126296	0.068248	0.033618				155.8	0.002275	0.000119	0.000401	0.001227
156	0.325574	0.19706	0.111658	0.059864	0.021261		0.319728	0.208485	0.12334	0.064592	0.027485				156	-0.00526	-0.00501	-0.00045	0.00094	0.001313		0	0	0.001845	0.000532	0.001046				156	0.347614	0.214312	0.115247	0.058436	0.032519		0.343227	0.217099	0.126439	0.068328	0.033659				156	0.002606	0.000769	0.001373	0.002235
156.2	0.32589	0.197596	0.111414	0.060295	0.020965		0.32006	0.208718	0.123484	0.06467	0.027519				156.2	-0.00585	-0.00517	-0.00049	0.000297	0.001254		0	0	0.001847	0.000532	0.001047				156.2	0.348213	0.21521	0.114948	0.059403	0.033159		0.343562	0.217331	0.126583	0.068409	0.0337				156.2	0.00321	0.000538	0.002064	0.002352
[truncated: 5,218 more rows]
[truncated: 8 more columns]

## Sheet: fig4A
fig.4A: In vitro ATTR phagocytosis assay
nM	NI-301.A			NI-301.A + FcR block			Isotype
40	11.375	10.591	9.57	4.857	5.364	5.255	4.012	3.626	4.16
20	11.327	11.438	10.13	5.345	5.545	5.151	2.12*	2.73*	3.392*	* excluded (technical reasons)
[truncated: 5 more rows]

## Sheet: fig4B
Fig. 4B: In vitro ATTR phagocytosis with both TTR-L55P and NI301A fluorescent conjugates, and quantification of double-positive macrophages by FACS
[truncated: 4 more rows]

[truncated: 8 more sheets: fig4D, fig5A, fig5B2, fig5C, fig6C, fig6D, fig6E, fig6F]
